# Supplementary material for: Native elongation transcript sequencing reveals temperature dependent dynamics of nascent RNAPII transcription in Arabidopsis
Source: Nucleic Acids Res. 2019 Dec 21;48(5):2332–47. doi: 10.1093/nar/gkz1189 (PMC7049701; doi:10.1093/nar/gkz1189)
Supplement: gkz1189_Supplemental_Files [file gkz1189_supplemental_files.zip]

Archive with 2 entries (2 files):
- Supplementary Figs 1-8.pdf
- Supplementary Tables.xlsx
