# Supplementary material for: Native elongation transcript sequencing reveals temperature dependent dynamics of nascent RNAPII transcription in Arabidopsis
Source: Nucleic Acids Res. 2019 Dec 21;48(5):2332–47. doi: 10.1093/nar/gkz1189 (PMC7049701; doi:10.1093/nar/gkz1189)
Supplement: gkz1189_Supplemental_Files [file gkz1189_supplemental_files.zip › Supplementary Tables.xlsx]

## Sheet: Table S1 Novel transcripts
Supplementary table 1: Novel transcripts found with plaNET-seq
Genomic coordinates
Chromosome	start	end	width	strand
1	34450	35249	800	+
1	45100	45849	750	+
1	45200	45599	400	+
1	57350	57549	200	+
1	63550	64099	550	+
1	83300	83849	550	+
1	104750	105049	300	+
1	129750	129999	250	+
1	131950	132499	550	+
1	154650	156024	1375	+
1	157000	158449	1450	+
1	180550	180824	275	+
1	239950	241699	1750	+
1	240100	240899	800	+
1	258825	261849	3025	+
1	260200	261199	1000	+
1	298800	299249	450	+
1	354650	354849	200	+
1	354650	355749	1100	+
1	446750	447099	350	+
1	623800	625799	2000	+
1	655650	657899	2250	+
1	727050	727349	300	+
1	731500	731799	300	+
1	963200	963999	800	+
1	976400	976699	300	+
1	977650	977899	250	+
1	982500	983149	650	+
1	1021950	1022149	200	+
1	1155400	1155799	400	+
1	1246550	1249899	3350	+
1	1251100	1251849	750	+
1	1306375	1306674	300	+
1	1362850	1363149	300	+
1	1447700	1448149	450	+
1	1466000	1466199	200	+
1	1523900	1524199	300	+
1	1549150	1550499	1350	+
1	1550025	1550324	300	+
1	1559400	1559599	200	+
1	1569500	1569724	225	+
1	1570250	1570699	450	+
1	1608600	1609499	900	+
1	1659150	1659399	250	+
1	1765225	1766024	800	+
1	1765650	1765899	250	+
1	1830300	1831499	1200	+
1	1831400	1832199	800	+
1	1852850	1853349	500	+
1	1853000	1853199	200	+
1	1874900	1875249	350	+
1	1942350	1943349	1000	+
1	1963600	1965024	1425	+
1	1994050	1994549	500	+
1	2115300	2116649	1350	+
1	2143000	2143824	825	+
1	2143100	2143499	400	+
1	2164450	2164749	300	+
1	2286550	2287449	900	+
1	2318400	2319099	700	+
1	2322200	2322999	800	+
1	2359500	2359849	350	+
1	2390850	2391499	650	+
1	2472150	2472549	400	+
1	2501100	2502149	1050	+
1	2561550	2561999	450	+
1	2563100	2563899	800	+
1	2564250	2564949	700	+
1	2577200	2577749	550	+
1	2586250	2586999	750	+
1	2626650	2627299	650	+
1	2956950	2958449	1500	+
1	3073050	3073299	250	+
1	3099950	3100774	825	+
1	3111025	3112099	1075	+
1	3196300	3197099	800	+
1	3240900	3241199	300	+
1	3271000	3271399	400	+
1	3278050	3278399	350	+
1	3346500	3346749	250	+
1	3396500	3397399	900	+
1	3419050	3422199	3150	+
1	3424350	3424799	450	+
1	3424375	3425574	1200	+
1	3442575	3442974	400	+
1	3591025	3591349	325	+
1	3591850	3592299	450	+
1	3604000	3605099	1100	+
1	3604750	3604999	250	+
1	3606550	3607649	1100	+
1	3760100	3760949	850	+
1	3761300	3761649	350	+
1	3766100	3766399	300	+
1	3785700	3787174	1475	+
1	3879250	3879699	450	+
1	3980100	3981949	1850	+
1	4067225	4067774	550	+
1	4067400	4067649	250	+
1	4092750	4093049	300	+
1	4162750	4163849	1100	+
1	4170750	4171449	700	+
1	4242650	4243449	800	+
1	4373350	4374649	1300	+
1	4373450	4374049	600	+
1	4380400	4380899	500	+
1	4539850	4540399	550	+
1	4592800	4593249	450	+
1	4594100	4594349	250	+
1	4632750	4633074	325	+
1	4681350	4682199	850	+
1	4879950	4880699	750	+
1	4928400	4928699	300	+
1	4994750	4995049	300	+
1	5002875	5003349	475	+
1	5003100	5003349	250	+
1	5061950	5063049	1100	+
1	5066750	5067224	475	+
1	5268350	5268799	450	+
1	5269350	5269999	650	+
1	5321900	5322599	700	+
1	5334700	5334999	300	+
1	5334800	5335299	500	+
1	5345600	5346099	500	+
1	5430400	5431599	1200	+
1	5758500	5759199	700	+
1	5764900	5765299	400	+
1	5821750	5822299	550	+
1	5842300	5842899	600	+
1	5842350	5842599	250	+
1	5881250	5881499	250	+
1	6156800	6156999	200	+
1	6245450	6245699	250	+
1	6257700	6258149	450	+
1	6306000	6306749	750	+
1	6306050	6306249	200	+
1	6309000	6309249	250	+
1	6309000	6310199	1200	+
1	6342100	6342499	400	+
1	6381800	6382799	1000	+
1	6381950	6383749	1800	+
1	6419400	6420549	1150	+
1	6427100	6427749	650	+
1	6427125	6428724	1600	+
1	6427450	6427649	200	+
1	6458250	6458499	250	+
1	6485800	6486849	1050	+
1	6495700	6496049	350	+
1	6538650	6539049	400	+
1	6539900	6540474	575	+
1	6561350	6561649	300	+
1	6627050	6631849	4800	+
1	6630350	6630649	300	+
1	6719100	6719599	500	+
1	6895700	6896799	1100	+
1	6897650	6897949	300	+
1	6900650	6901349	700	+
1	6901100	6901699	600	+
1	6959825	6960149	325	+
1	6961500	6961999	500	+
1	7001400	7002249	850	+
1	7038950	7039449	500	+
1	7084600	7085249	650	+
1	7099800	7100049	250	+
1	7159550	7160299	750	+
1	7257700	7258574	875	+
1	7399025	7399674	650	+
1	7461600	7463599	2000	+
1	7518700	7518899	200	+
1	7530050	7530499	450	+
1	7532600	7532849	250	+
1	7548250	7548499	250	+
1	7571375	7572324	950	+
1	7662125	7662699	575	+
1	7704900	7705149	250	+
1	7722500	7722999	500	+
1	7766750	7767049	300	+
1	7872600	7872949	350	+
1	7894050	7898999	4950	+
1	7898125	7899524	1400	+
1	7904050	7905199	1150	+
1	7904550	7904849	300	+
1	7939200	7939399	200	+
1	7978275	7978724	450	+
1	7990450	7990699	250	+
1	8010200	8010699	500	+
1	8013600	8015799	2200	+
1	8135050	8135399	350	+
1	8153000	8153549	550	+
1	8182000	8182399	400	+
1	8196450	8197149	700	+
1	8205025	8205424	400	+
1	8312300	8313199	900	+
1	8469400	8469849	450	+
1	8557300	8557599	300	+
1	8560650	8561249	600	+
1	8638650	8639299	650	+
1	8712225	8713249	1025	+
1	8712250	8712749	500	+
1	8725950	8726899	950	+
1	8775800	8775999	200	+
1	8837450	8837949	500	+
1	8897850	8898449	600	+
1	8939850	8940299	450	+
1	8975250	8975599	350	+
1	8981700	8982499	800	+
1	8985275	8985624	350	+
1	9030550	9032199	1650	+
1	9031000	9031499	500	+
1	9044500	9045099	600	+
1	9047700	9047899	200	+
1	9074850	9075849	1000	+
1	9273850	9274699	850	+
1	9285600	9285999	400	+
1	9336450	9337149	700	+
1	9337350	9337899	550	+
1	9340250	9340549	300	+
1	9407950	9408449	500	+
1	9410550	9410924	375	+
1	9413200	9413799	600	+
1	9449900	9450799	900	+
1	9452250	9452549	300	+
1	9455700	9456199	500	+
1	9456750	9457399	650	+
1	9461225	9461499	275	+
1	9627700	9627999	300	+
1	9648250	9648549	300	+
1	9724050	9724399	350	+
1	9731250	9731949	700	+
1	9863650	9864249	600	+
1	9863650	9864874	1225	+
1	9863800	9863999	200	+
1	9863850	9864499	650	+
1	9876850	9877349	500	+
1	10053750	10054374	625	+
1	10055400	10055699	300	+
1	10056950	10057299	350	+
1	10072600	10073199	600	+
1	10074450	10075699	1250	+
1	10091950	10092149	200	+
1	10219350	10219699	350	+
1	10290250	10290849	600	+
1	10306000	10306199	200	+
1	10355700	10355999	300	+
1	10407550	10408599	1050	+
1	10551700	10552099	400	+
1	10669650	10670249	600	+
1	10690100	10690949	850	+
1	10694700	10695149	450	+
1	10713500	10714149	650	+
1	10758000	10758199	200	+
1	10886300	10886799	500	+
1	11058600	11059399	800	+
1	11102550	11102799	250	+
1	11129150	11129799	650	+
1	11164075	11164774	700	+
1	11217075	11217399	325	+
1	11330300	11330649	350	+
1	11412800	11413399	600	+
1	11453600	11455949	2350	+
1	11486750	11487499	750	+
1	11580400	11580799	400	+
1	11595425	11595974	550	+
1	11605850	11606349	500	+
1	11606000	11606699	700	+
1	11661600	11661849	250	+
1	11760300	11760949	650	+
1	11771850	11772249	400	+
1	11871850	11872449	600	+
1	11907400	11910199	2800	+
1	11907700	11908949	1250	+
1	11907850	11908099	250	+
1	11972100	11972449	350	+
1	12001250	12001749	500	+
1	12051650	12052999	1350	+
1	12055950	12056149	200	+
1	12057300	12057849	550	+
1	12058750	12059599	850	+
1	12059500	12059799	300	+
1	12128100	12128549	450	+
1	12185950	12188049	2100	+
1	12273400	12274299	900	+
1	12275450	12275749	300	+
1	12287600	12288274	675	+
1	12287750	12287949	200	+
1	12361050	12361249	200	+
1	12443350	12443599	250	+
1	12464300	12465349	1050	+
1	12590850	12591149	300	+
1	12935875	12936399	525	+
1	12965950	12966499	550	+
1	12967675	12968049	375	+
1	12984050	12984449	400	+
1	13321275	13321799	525	+
1	13666700	13668049	1350	+
1	13838400	13838849	450	+
1	13869350	13869749	400	+
1	13982100	13983349	1250	+
1	14252050	14255149	3100	+
1	14259400	14260049	650	+
1	14285450	14286099	650	+
1	14285650	14285949	300	+
1	14481150	14481949	800	+
1	15189550	15189799	250	+
1	15650300	15650599	300	+
1	16310550	16311099	550	+
1	16352600	16353949	1350	+
1	16413700	16414249	550	+
1	16432000	16432199	200	+
1	16433000	16434099	1100	+
1	16446300	16446699	400	+
1	16637550	16637874	325	+
1	16766150	16766999	850	+
1	17014600	17015049	450	+
1	17026650	17026849	200	+
1	17074500	17075149	650	+
1	17074550	17075849	1300	+
1	17148450	17149149	700	+
1	17202100	17202699	600	+
1	17441250	17442099	850	+
1	17582000	17583199	1200	+
1	17591600	17591849	250	+
1	17713750	17715199	1450	+
1	17922350	17922599	250	+
1	17975550	17975849	300	+
1	17978600	17978799	200	+
1	17989200	17989449	250	+
1	18072400	18073349	950	+
1	18177050	18178149	1100	+
1	18323700	18323949	250	+
1	18358000	18358449	450	+
1	18359850	18361049	1200	+
1	18365850	18366099	250	+
1	18411875	18412374	500	+
1	18437800	18437999	200	+
1	18481150	18483899	2750	+
1	18483300	18484549	1250	+
1	18486800	18486999	200	+
1	18587000	18587499	500	+
1	18625000	18626699	1700	+
1	18627650	18628674	1025	+
1	18634400	18634749	350	+
1	18726150	18726599	450	+
1	18753150	18754199	1050	+
1	18753450	18753849	400	+
1	18884350	18884549	200	+
1	19103300	19103549	250	+
1	19122650	19124449	1800	+
1	19160600	19161449	850	+
1	19160750	19161049	300	+
1	19203400	19203699	300	+
1	19225100	19225399	300	+
1	19251675	19253274	1600	+
1	19252500	19253199	700	+
1	19419900	19420099	200	+
1	19442400	19442949	550	+
1	19453900	19454099	200	+
1	19470250	19470699	450	+
1	19491050	19491574	525	+
1	19494450	19495299	850	+
1	19580275	19581024	750	+
1	19689900	19690399	500	+
1	19730200	19730699	500	+
1	19760500	19760699	200	+
1	19762000	19762349	350	+
1	19764300	19767349	3050	+
1	19764850	19765699	850	+
1	19821400	19821749	350	+
1	19970950	19972499	1550	+
1	20042250	20042699	450	+
1	20070675	20071099	425	+
1	20108275	20108874	600	+
1	20148000	20148749	750	+
1	20158700	20159149	450	+
1	20179500	20180374	875	+
1	20309900	20310099	200	+
1	20596100	20596449	350	+
1	20598100	20598799	700	+
1	20624050	20624699	650	+
1	20670900	20671099	200	+
1	20686875	20687549	675	+
1	20802500	20803099	600	+
1	20848400	20848649	250	+
1	20848425	20850874	2450	+
1	20848450	20849049	600	+
1	20850100	20850449	350	+
1	20928150	20928699	550	+
1	20948700	20949299	600	+
1	21007600	21007799	200	+
1	21010400	21010699	300	+
1	21010950	21011799	850	+
1	21019650	21020049	400	+
1	21187375	21188274	900	+
1	21187600	21187799	200	+
1	21225850	21226099	250	+
1	21234000	21234249	250	+
1	21265900	21266249	350	+
1	21337500	21338099	600	+
1	21341800	21342399	600	+
1	21347000	21347499	500	+
1	21348100	21349449	1350	+
1	21429800	21430299	500	+
1	21429950	21430649	700	+
1	21549850	21550199	350	+
1	21705550	21706199	650	+
1	21741950	21742199	250	+
1	21999000	21999599	600	+
1	22009250	22009699	450	+
1	22089800	22090449	650	+
1	22180250	22180799	550	+
1	22181650	22181999	350	+
1	22186000	22186549	550	+
1	22186250	22186449	200	+
1	22272000	22272849	850	+
1	22315350	22317099	1750	+
1	22382050	22384149	2100	+
1	22649725	22651574	1850	+
1	22649775	22650624	850	+
1	22754475	22754799	325	+
1	22807650	22808199	550	+
1	23016750	23017199	450	+
1	23100450	23100649	200	+
1	23216500	23217299	800	+
1	23226150	23226899	750	+
1	23226650	23226999	350	+
1	23262950	23263349	400	+
1	23351800	23352674	875	+
1	23486150	23486549	400	+
1	23578750	23578999	250	+
1	23623900	23624149	250	+
1	23636000	23637799	1800	+
1	23636700	23637449	750	+
1	23683800	23684099	300	+
1	23706900	23707549	650	+
1	23800850	23801299	450	+
1	23854600	23854899	300	+
1	23857500	23858774	1275	+
1	24001700	24002149	450	+
1	24048550	24048999	450	+
1	24135600	24136399	800	+
1	24262075	24262349	275	+
1	24290650	24290899	250	+
1	24361375	24361999	625	+
1	24436950	24437649	700	+
1	24516200	24517249	1050	+
1	24594150	24594999	850	+
1	24595525	24596099	575	+
1	24653050	24653399	350	+
1	24653250	24653649	400	+
1	24686850	24687199	350	+
1	24774100	24774599	500	+
1	24774100	24775499	1400	+
1	24843200	24843924	725	+
1	24846750	24846999	250	+
1	24927500	24927899	400	+
1	24997500	24998024	525	+
1	25001700	25001949	250	+
1	25002500	25002899	400	+
1	25047650	25048724	1075	+
1	25048375	25048599	225	+
1	25119750	25120099	350	+
1	25137375	25137699	325	+
1	25471050	25471749	700	+
1	25480300	25480799	500	+
1	25481050	25482249	1200	+
1	25481550	25482099	550	+
1	25548400	25548849	450	+
1	25647650	25648349	700	+
1	25677700	25678099	400	+
1	25698700	25699399	700	+
1	25703400	25703749	350	+
1	25708575	25709724	1150	+
1	25708600	25711749	3150	+
1	25841150	25841749	600	+
1	25847000	25847899	900	+
1	25890750	25891649	900	+
1	25987900	25988949	1050	+
1	25994600	25995499	900	+
1	26050800	26051849	1050	+
1	26057400	26057899	500	+
1	26057800	26058199	400	+
1	26111850	26113099	1250	+
1	26132700	26133649	950	+
1	26230250	26230949	700	+
1	26230300	26230599	300	+
1	26237900	26240649	2750	+
1	26246500	26246899	400	+
1	26249225	26249849	625	+
1	26274200	26275349	1150	+
1	26274300	26274649	350	+
1	26299800	26300599	800	+
1	26323600	26325124	1525	+
1	26324000	26324674	675	+
1	26348400	26349049	650	+
1	26398650	26399199	550	+
1	26399500	26399799	300	+
1	26458975	26459424	450	+
1	26477800	26478099	300	+
1	26480125	26481499	1375	+
1	26511750	26512099	350	+
1	26537700	26538299	600	+
1	26539900	26541949	2050	+
1	26555200	26555399	200	+
1	26698550	26698999	450	+
1	26718375	26718724	350	+
1	26723150	26727049	3900	+
1	26724750	26725349	600	+
1	26724950	26725149	200	+
1	26794450	26794849	400	+
1	26795450	26795999	550	+
1	26799425	26800324	900	+
1	26799875	26800199	325	+
1	26808750	26808999	250	+
1	26896400	26897099	700	+
1	26917050	26917499	450	+
1	26980550	26981149	600	+
1	26990375	26990949	575	+
1	27087050	27087399	350	+
1	27087050	27088399	1350	+
1	27105350	27106199	850	+
1	27136300	27136599	300	+
1	27140900	27141149	250	+
1	27152850	27153299	450	+
1	27153900	27154624	725	+
1	27154200	27154549	350	+
1	27154250	27154949	700	+
1	27169700	27171349	1650	+
1	27217100	27217299	200	+
1	27217100	27221199	4100	+
1	27218350	27218549	200	+
1	27220350	27221449	1100	+
1	27220850	27221599	750	+
1	27259725	27260399	675	+
1	27259750	27260099	350	+
1	27261450	27261899	450	+
1	27268500	27269899	1400	+
1	27268600	27268849	250	+
1	27269750	27270049	300	+
1	27294400	27294899	500	+
1	27295700	27295899	200	+
1	27324650	27324949	300	+
1	27364650	27365349	700	+
1	27386750	27387249	500	+
1	27402150	27402399	250	+
1	27409450	27409949	500	+
1	27413750	27413949	200	+
1	27450850	27451349	500	+
1	27451050	27451499	450	+
1	27505950	27506249	300	+
1	27508150	27508399	250	+
1	27528150	27530599	2450	+
1	27530200	27530549	350	+
1	27569000	27570049	1050	+
1	27575200	27575649	450	+
1	27584600	27584849	250	+
1	27584750	27585049	300	+
1	27706850	27707249	400	+
1	27717100	27717749	650	+
1	27747500	27748049	550	+
1	27754500	27755899	1400	+
1	27800650	27801449	800	+
1	27836900	27837199	300	+
1	28010700	28011399	700	+
1	28115850	28116449	600	+
1	28301950	28302624	675	+
1	28339500	28339724	225	+
1	28421875	28423249	1375	+
1	28422450	28423099	650	+
1	28438850	28439249	400	+
1	28464275	28467299	3025	+
1	28515425	28515849	425	+
1	28515600	28515824	225	+
1	28550500	28551324	825	+
1	28554150	28554899	750	+
1	28615850	28616199	350	+
1	28681150	28681799	650	+
1	28681150	28682599	1450	+
1	28767800	28768399	600	+
1	28769100	28769599	500	+
1	28770100	28770649	550	+
1	28870750	28870999	250	+
1	28873750	28874349	600	+
1	28902300	28904699	2400	+
1	28902500	28902699	200	+
1	28916100	28916299	200	+
1	28919100	28919499	400	+
1	29277350	29278749	1400	+
1	29311225	29311924	700	+
1	29423850	29424249	400	+
1	29460150	29460699	550	+
1	29473025	29474249	1225	+
1	29516800	29519449	2650	+
1	29570800	29571099	300	+
1	29573850	29574199	350	+
1	29692600	29693249	650	+
1	29730200	29730399	200	+
1	29745000	29745449	450	+
1	29764950	29765399	450	+
1	29765100	29765299	200	+
1	29779850	29780199	350	+
1	29841700	29842199	500	+
1	29964850	29965199	350	+
1	29972200	29972899	700	+
1	29972500	29973249	750	+
1	30141250	30143599	2350	+
1	30156800	30157449	650	+
1	30163100	30163499	400	+
1	30222050	30222249	200	+
1	30239325	30239849	525	+
1	30303250	30303599	350	+
1	30414400	30414999	600	+
1	30414600	30415249	650	+
1	196500	196899	400	-
1	197525	198549	1025	-
1	220250	220999	750	-
1	262200	263549	1350	-
1	262900	263199	300	-
1	348100	348799	700	-
1	477400	478649	1250	-
1	485200	485699	500	-
1	486850	487999	1150	-
1	492600	492999	400	-
1	588700	588999	300	-
1	618000	619349	1350	-
1	622150	622949	800	-
1	694100	696749	2650	-
1	694950	695899	950	-
1	787700	788099	400	-
1	788750	789099	350	-
1	789950	790299	350	-
1	789950	791399	1450	-
1	790900	791299	400	-
1	852450	853449	1000	-
1	898600	899874	1275	-
1	1018525	1019349	825	-
1	1197950	1198474	525	-
1	1210550	1210949	400	-
1	1236475	1239049	2575	-
1	1236550	1237699	1150	-
1	1238800	1238999	200	-
1	1242850	1243099	250	-
1	1282200	1282549	350	-
1	1292300	1293149	850	-
1	1446475	1447299	825	-
1	1520200	1520399	200	-
1	1817800	1818849	1050	-
1	2043150	2043549	400	-
1	2123650	2123899	250	-
1	2204600	2204899	300	-
1	2317000	2317399	400	-
1	2340500	2340899	400	-
1	2349925	2351449	1525	-
1	2475550	2475849	300	-
1	2537650	2537999	350	-
1	2632350	2632749	400	-
1	2637050	2637349	300	-
1	2647850	2648349	500	-
1	2672450	2673849	1400	-
1	2673200	2673899	700	-
1	2689250	2690199	950	-
1	2701900	2702249	350	-
1	2752800	2754149	1350	-
1	2868350	2868699	350	-
1	2877550	2877949	400	-
1	3006150	3006499	350	-
1	3007250	3008149	900	-
1	3020100	3021299	1200	-
1	3064400	3065249	850	-
1	3281900	3283549	1650	-
1	3283200	3283499	300	-
1	3324275	3324624	350	-
1	3352300	3352999	700	-
1	3364375	3364674	300	-
1	3420200	3420649	450	-
1	3420300	3421349	1050	-
1	3474600	3474799	200	-
1	3485700	3486599	900	-
1	3774525	3775049	525	-
1	3777850	3778249	400	-
1	3807050	3807449	400	-
1	3807400	3808199	800	-
1	3809650	3814549	4900	-
1	3891250	3891649	400	-
1	3941700	3942249	550	-
1	4106050	4106899	850	-
1	4121650	4121999	350	-
1	4150600	4151199	600	-
1	4153250	4154899	1650	-
1	4169650	4170799	1150	-
1	4170275	4170749	475	-
1	4222000	4222299	300	-
1	4382550	4383649	1100	-
1	4408950	4409949	1000	-
1	4541800	4544099	2300	-
1	4578950	4580049	1100	-
1	4579700	4579949	250	-
1	4715150	4715649	500	-
1	4796200	4796649	450	-
1	4809950	4810999	1050	-
1	4899100	4899899	800	-
1	5043750	5044249	500	-
1	5150050	5150999	950	-
1	5398800	5399999	1200	-
1	5437950	5438299	350	-
1	5448700	5452449	3750	-
1	5449550	5450399	850	-
1	5449950	5450349	400	-
1	5450150	5450449	300	-
1	5451325	5452474	1150	-
1	5469350	5469649	300	-
1	5581550	5582624	1075	-
1	5639350	5639649	300	-
1	5767350	5767899	550	-
1	5826050	5828149	2100	-
1	5870150	5870899	750	-
1	5940050	5940999	950	-
1	6143450	6144449	1000	-
1	6220500	6220999	500	-
1	6226600	6226999	400	-
1	6300000	6300799	800	-
1	6305300	6305549	250	-
1	6331200	6332999	1800	-
1	6331550	6332049	500	-
1	6389500	6389799	300	-
1	6401000	6401199	200	-
1	6409950	6410349	400	-
1	6470300	6470499	200	-
1	6515400	6515949	550	-
1	6620500	6620699	200	-
1	6644550	6644899	350	-
1	6709750	6710349	600	-
1	6751100	6751449	350	-
1	6888300	6889349	1050	-
1	6926750	6926949	200	-
1	6928300	6928924	625	-
1	6944300	6944649	350	-
1	6946300	6946649	350	-
1	7338300	7338874	575	-
1	7367325	7368149	825	-
1	7441500	7441749	250	-
1	7443350	7443849	500	-
1	7455700	7456099	400	-
1	7481300	7481599	300	-
1	7496150	7496599	450	-
1	7526050	7526799	750	-
1	7846750	7847599	850	-
1	7847250	7847599	350	-
1	7991100	7992449	1350	-
1	8005050	8005299	250	-
1	8007050	8007249	200	-
1	8010325	8010749	425	-
1	8046550	8046874	325	-
1	8047400	8048099	700	-
1	8105050	8105749	700	-
1	8147200	8147649	450	-
1	8158950	8159599	650	-
1	8165100	8165499	400	-
1	8165225	8165799	575	-
1	8242450	8243049	600	-
1	8304800	8305049	250	-
1	8346450	8347199	750	-
1	8383150	8383349	200	-
1	8386000	8386199	200	-
1	8395600	8395849	250	-
1	8543050	8543899	850	-
1	8544725	8545324	600	-
1	8544900	8545199	300	-
1	8547500	8548249	750	-
1	8711400	8712299	900	-
1	8843950	8844299	350	-
1	8975375	8975749	375	-
1	8978800	8978999	200	-
1	9129600	9130349	750	-
1	9172800	9173199	400	-
1	9174250	9174549	300	-
1	9178300	9179349	1050	-
1	9244250	9245049	800	-
1	9318000	9319049	1050	-
1	9329800	9330099	300	-
1	9344400	9344849	450	-
1	9359600	9360599	1000	-
1	9379750	9380499	750	-
1	9382050	9382599	550	-
1	9412500	9412849	350	-
1	9477050	9478649	1600	-
1	9666650	9667299	650	-
1	9747200	9749249	2050	-
1	9859900	9860499	600	-
1	9943950	9944574	625	-
1	10031600	10031949	350	-
1	10171450	10173049	1600	-
1	10171500	10171799	300	-
1	10225500	10226049	550	-
1	10225550	10225849	300	-
1	10268200	10268799	600	-
1	10351900	10353449	1550	-
1	10352250	10352699	450	-
1	10358650	10361599	2950	-
1	10359500	10363299	3800	-
1	10361650	10363299	1650	-
1	10362750	10363299	550	-
1	10364500	10364999	500	-
1	10377150	10377399	250	-
1	10406100	10408199	2100	-
1	10694050	10694249	200	-
1	10712900	10713399	500	-
1	10721500	10723549	2050	-
1	10853850	10855049	1200	-
1	10899000	10899549	550	-
1	10959475	10959849	375	-
1	11085100	11085499	400	-
1	11155000	11155499	500	-
1	11190300	11190699	400	-
1	11306975	11311924	4950	-
1	11310250	11311799	1550	-
1	11348850	11350749	1900	-
1	11350100	11351124	1025	-
1	11429900	11430549	650	-
1	11486675	11487124	450	-
1	11569500	11569999	500	-
1	11858350	11859399	1050	-
1	12191100	12191749	650	-
1	12229450	12230249	800	-
1	12237775	12238499	725	-
1	12375650	12375849	200	-
1	12376550	12377599	1050	-
1	12379800	12380299	500	-
1	12453650	12454449	800	-
1	12582175	12582449	275	-
1	12590600	12591599	1000	-
1	12742600	12743049	450	-
1	12941800	12946949	5150	-
1	12944350	12944699	350	-
1	12946200	12946449	250	-
1	12965500	12965699	200	-
1	13026750	13027249	500	-
1	13026900	13027099	200	-
1	13040050	13040549	500	-
1	13073750	13073949	200	-
1	13229600	13230499	900	-
1	13539150	13543599	4450	-
1	14149750	14150174	425	-
1	14159100	14161599	2500	-
1	14183150	14183699	550	-
1	14216100	14220049	3950	-
1	14586300	14588049	1750	-
1	15645850	15646049	200	-
1	15973800	15979549	5750	-
1	16153800	16154649	850	-
1	16340150	16340799	650	-
1	16341800	16342374	575	-
1	16352750	16353099	350	-
1	16492100	16492349	250	-
1	16537650	16537849	200	-
1	16888225	16888699	475	-
1	16923425	16924574	1150	-
1	17065250	17065999	750	-
1	17065500	17065849	350	-
1	17115750	17116549	800	-
1	17126600	17126949	350	-
1	17127050	17127349	300	-
1	17258700	17259449	750	-
1	17278550	17278749	200	-
1	17278625	17278974	350	-
1	17424000	17424999	1000	-
1	17516000	17516199	200	-
1	17560450	17560699	250	-
1	17572600	17573149	550	-
1	17573600	17574199	600	-
1	17577875	17578224	350	-
1	17644400	17644849	450	-
1	17690200	17690549	350	-
1	17796300	17796699	400	-
1	17825500	17826149	650	-
1	17825850	17826249	400	-
1	17836700	17838099	1400	-
1	17863900	17864399	500	-
1	17864150	17864699	550	-
1	17864200	17864449	250	-
1	17872050	17872874	825	-
1	17965525	17966174	650	-
1	18031150	18031399	250	-
1	18110075	18111099	1025	-
1	18131750	18132049	300	-
1	18132400	18132799	400	-
1	18201400	18202449	1050	-
1	18218350	18218649	300	-
1	18271150	18272024	875	-
1	18306800	18307099	300	-
1	18343150	18343899	750	-
1	18436900	18437449	550	-
1	18437250	18437449	200	-
1	18444450	18444899	450	-
1	18444600	18445549	950	-
1	18510950	18511199	250	-
1	18650250	18650499	250	-
1	18694300	18694499	200	-
1	18700900	18701149	250	-
1	18810300	18810799	500	-
1	19246750	19247799	1050	-
1	19380900	19381149	250	-
1	19428250	19428999	750	-
1	19428650	19428999	350	-
1	19517350	19518049	700	-
1	19546500	19546699	200	-
1	19641300	19641749	450	-
1	19664850	19665249	400	-
1	19723825	19724499	675	-
1	19727250	19728299	1050	-
1	19727300	19727599	300	-
1	19730150	19730449	300	-
1	19805550	19806899	1350	-
1	19958150	19958499	350	-
1	19981650	19981949	300	-
1	19996500	19996699	200	-
1	20048650	20049749	1100	-
1	20059075	20059474	400	-
1	20099800	20100249	450	-
1	20138800	20139499	700	-
1	20428300	20429149	850	-
1	20431150	20431699	550	-
1	20513050	20513549	500	-
1	20611850	20612449	600	-
1	20615800	20616149	350	-
1	20675000	20675949	950	-
1	20719950	20721649	1700	-
1	20748625	20749124	500	-
1	20762750	20763299	550	-
1	20763000	20763249	250	-
1	20764800	20765599	800	-
1	20913950	20914249	300	-
1	21035600	21036649	1050	-
1	21044250	21044649	400	-
1	21132850	21133399	550	-
1	21133100	21133599	500	-
1	21166750	21167599	850	-
1	21207050	21207599	550	-
1	21207100	21208549	1450	-
1	21207300	21207999	700	-
1	21222700	21223549	850	-
1	21355900	21356099	200	-
1	21375300	21375849	550	-
1	21378550	21380199	1650	-
1	21392200	21392849	650	-
1	21533650	21534174	525	-
1	21536050	21536249	200	-
1	21653450	21654249	800	-
1	21653600	21654849	1250	-
1	21676625	21677624	1000	-
1	21707100	21707599	500	-
1	21745925	21746424	500	-
1	21869500	21870099	600	-
1	21992950	21993399	450	-
1	22033800	22033999	200	-
1	22051200	22052499	1300	-
1	22059000	22059574	575	-
1	22059050	22059249	200	-
1	22172300	22173099	800	-
1	22205750	22206099	350	-
1	22409550	22410099	550	-
1	22430400	22431199	800	-
1	22484400	22484999	600	-
1	22556600	22556999	400	-
1	22572600	22572999	400	-
1	22628950	22629249	300	-
1	22677350	22677649	300	-
1	22680950	22681349	400	-
1	22699700	22700599	900	-
1	23046950	23047299	350	-
1	23138250	23138449	200	-
1	23151525	23152449	925	-
1	23160000	23160749	750	-
1	23171050	23171899	850	-
1	23199450	23200799	1350	-
1	23394500	23395049	550	-
1	23421275	23422424	1150	-
1	23421450	23421949	500	-
1	23515525	23516799	1275	-
1	23518100	23518449	350	-
1	23775400	23775799	400	-
1	23822500	23823399	900	-
1	23924050	23924249	200	-
1	24007525	24008499	975	-
1	24007950	24008349	400	-
1	24029100	24029649	550	-
1	24113200	24114849	1650	-
1	24147100	24147349	250	-
1	24230350	24230849	500	-
1	24257350	24258249	900	-
1	24346200	24346999	800	-
1	24385550	24387349	1800	-
1	24387075	24387324	250	-
1	24400000	24400799	800	-
1	24400150	24400499	350	-
1	24503425	24504174	750	-
1	24614725	24615399	675	-
1	24689200	24689749	550	-
1	24737900	24738299	400	-
1	24883750	24884149	400	-
1	25320550	25320849	300	-
1	25343950	25344749	800	-
1	25443250	25443449	200	-
1	25464950	25465749	800	-
1	25492500	25492849	350	-
1	25517450	25517749	300	-
1	25525950	25526349	400	-
1	25526950	25527524	575	-
1	25603650	25604149	500	-
1	25611700	25611999	300	-
1	25642600	25643499	900	-
1	25694750	25695449	700	-
1	25698050	25699149	1100	-
1	25702175	25702449	275	-
1	25702950	25703749	800	-
1	25766650	25766899	250	-
1	25805300	25805999	700	-
1	25878200	25878849	650	-
1	25880650	25881499	850	-
1	25920750	25921749	1000	-
1	25989900	25990449	550	-
1	26128550	26129099	550	-
1	26134450	26134699	250	-
1	26182750	26183149	400	-
1	26187050	26187499	450	-
1	26196375	26197224	850	-
1	26216450	26216999	550	-
1	26236500	26237149	650	-
1	26242950	26243249	300	-
1	26259350	26260449	1100	-
1	26311800	26312099	300	-
1	26316875	26317349	475	-
1	26317100	26317399	300	-
1	26398700	26399224	525	-
1	26418125	26419224	1100	-
1	26475450	26476199	750	-
1	26546350	26547799	1450	-
1	26577000	26577549	550	-
1	26579950	26582849	2900	-
1	26581150	26581499	350	-
1	26581250	26581799	550	-
1	26631750	26634049	2300	-
1	26657100	26657649	550	-
1	26735700	26736699	1000	-
1	26822850	26823474	625	-
1	26825700	26826399	700	-
1	26951400	26952949	1550	-
1	26965950	26966249	300	-
1	27100250	27100449	200	-
1	27105075	27105649	575	-
1	27127050	27127499	450	-
1	27151900	27152599	700	-
1	27162300	27163799	1500	-
1	27164000	27164249	250	-
1	27179975	27180624	650	-
1	27313300	27313949	650	-
1	27314550	27315149	600	-
1	27372850	27373249	400	-
1	27394550	27395349	800	-
1	27558900	27559449	550	-
1	27669100	27669999	900	-
1	27760200	27760649	450	-
1	27777950	27778249	300	-
1	27779450	27779849	400	-
1	27784750	27785824	1075	-
1	27790800	27791049	250	-
1	27886350	27886649	300	-
1	27933200	27933449	250	-
1	27987100	27987599	500	-
1	28070450	28070849	400	-
1	28074350	28075899	1550	-
1	28097800	28099049	1250	-
1	28292850	28293249	400	-
1	28294250	28295599	1350	-
1	28354550	28354799	250	-
1	28366400	28366699	300	-
1	28429625	28430174	550	-
1	28429900	28430099	200	-
1	28470300	28470499	200	-
1	28518400	28519399	1000	-
1	28538200	28538599	400	-
1	28705900	28706199	300	-
1	28728200	28728599	400	-
1	28731000	28733399	2400	-
1	28733050	28733249	200	-
1	28740025	28741674	1650	-
1	28751400	28751649	250	-
1	28785000	28785249	250	-
1	28787900	28788399	500	-
1	28856950	28857199	250	-
1	28910900	28911299	400	-
1	28934650	28935299	650	-
1	28971700	28973799	2100	-
1	28972750	28973699	950	-
1	29098150	29098849	700	-
1	29121250	29121949	700	-
1	29392350	29392749	400	-
1	29419500	29419949	450	-
1	29438050	29438699	650	-
1	29447900	29448599	700	-
1	29471750	29472149	400	-
1	29502550	29503074	525	-
1	29529000	29529749	750	-
1	29565400	29566249	850	-
1	29565900	29566649	750	-
1	29598400	29598849	450	-
1	29741950	29742699	750	-
1	29763900	29764149	250	-
1	29787200	29787499	300	-
1	29813400	29814149	750	-
1	29816875	29817274	400	-
1	29837200	29837549	350	-
1	29900550	29901499	950	-
1	30051450	30052349	900	-
1	30113950	30114249	300	-
1	30136800	30137349	550	-
1	30188700	30190099	1400	-
1	30219750	30220349	600	-
1	30420900	30421449	550	-
2	149250	150374	1125	+
2	154500	154799	300	+
2	154500	156049	1550	+
2	155500	156149	650	+
2	181575	182399	825	+
2	189650	189849	200	+
2	323750	324199	450	+
2	398800	399174	375	+
2	400900	401149	250	+
2	466350	466799	450	+
2	558400	558799	400	+
2	807550	807899	350	+
2	824250	825249	1000	+
2	966550	968399	1850	+
2	1039450	1039649	200	+
2	1148000	1148774	775	+
2	1148050	1148449	400	+
2	1264200	1264624	425	+
2	1357950	1358399	450	+
2	1374550	1374999	450	+
2	1396550	1397749	1200	+
2	1397050	1397299	250	+
2	1534950	1535249	300	+
2	1781050	1781599	550	+
2	1781100	1781349	250	+
2	1823000	1823949	950	+
2	1924400	1924749	350	+
2	2019300	2019549	250	+
2	2082450	2083074	625	+
2	2087400	2087999	600	+
2	2087750	2088049	300	+
2	2121275	2121574	300	+
2	2354600	2355299	700	+
2	2842425	2842874	450	+
2	2920900	2923099	2200	+
2	2921550	2922249	700	+
2	2996050	2996249	200	+
2	3293400	3293599	200	+
2	3294500	3294749	250	+
2	3297100	3297299	200	+
2	3299400	3299599	200	+
2	3354600	3354799	200	+
2	3367350	3367549	200	+
2	3398650	3399174	525	+
2	3538250	3539099	850	+
2	4009850	4011099	1250	+
2	4010850	4011199	350	+
2	4302950	4303699	750	+
2	4315800	4316199	400	+
2	4493900	4494099	200	+
2	4808200	4809299	1100	+
2	4890300	4891149	850	+
2	5007750	5010099	2350	+
2	5007850	5008049	200	+
2	5021950	5022899	950	+
2	5053075	5053274	200	+
2	5053100	5053599	500	+
2	5165150	5165349	200	+
2	5406500	5406699	200	+
2	5468900	5469849	950	+
2	5468900	5470849	1950	+
2	5539400	5539799	400	+
2	5586850	5587299	450	+
2	5932925	5933374	450	+
2	6498950	6499399	450	+
2	6522700	6522949	250	+
2	6528350	6529199	850	+
2	6530550	6531549	1000	+
2	6546425	6546949	525	+
2	6546500	6548149	1650	+
2	6546700	6546949	250	+
2	6547450	6548049	600	+
2	6708250	6708799	550	+
2	6708250	6710299	2050	+
2	6738450	6739174	725	+
2	6740600	6741199	600	+
2	6743950	6744149	200	+
2	6876600	6878199	1600	+
2	6878450	6879149	700	+
2	7053700	7054224	525	+
2	7137250	7137449	200	+
2	7150600	7151899	1300	+
2	7242350	7242799	450	+
2	7256100	7256799	700	+
2	7256800	7256999	200	+
2	7381050	7381349	300	+
2	7522550	7522899	350	+
2	7630800	7631799	1000	+
2	7916800	7919349	2550	+
2	7923400	7924099	700	+
2	7951600	7951799	200	+
2	7971100	7971349	250	+
2	7971150	7971799	650	+
2	7989300	7989899	600	+
2	8042450	8043599	1150	+
2	8087150	8088349	1200	+
2	8306925	8308299	1375	+
2	8331000	8331599	600	+
2	8369875	8370699	825	+
2	8523100	8523399	300	+
2	8532300	8532649	350	+
2	8705825	8706424	600	+
2	8758500	8759049	550	+
2	8854050	8854249	200	+
2	8880050	8880549	500	+
2	8911150	8911499	350	+
2	8912950	8913249	300	+
2	8934150	8934349	200	+
2	8939250	8939499	250	+
2	8970650	8971249	600	+
2	9028750	9029349	600	+
2	9055550	9056499	950	+
2	9075050	9075449	400	+
2	9090750	9091049	300	+
2	9115950	9116149	200	+
2	9119000	9119949	950	+
2	9119250	9119649	400	+
2	9121400	9121949	550	+
2	9121650	9122149	500	+
2	9262325	9262949	625	+
2	9318400	9318899	500	+
2	9443250	9443524	275	+
2	9467950	9468149	200	+
2	9689450	9689849	400	+
2	9742450	9743049	600	+
2	9745550	9746649	1100	+
2	9745650	9746049	400	+
2	9758100	9758549	450	+
2	9806000	9806599	600	+
2	9806000	9807449	1450	+
2	9817275	9817849	575	+
2	9834700	9835249	550	+
2	9847650	9848199	550	+
2	10076850	10077199	350	+
2	10111775	10112449	675	+
2	10201000	10201349	350	+
2	10272725	10273324	600	+
2	10272750	10272949	200	+
2	10304000	10305149	1150	+
2	10726700	10726899	200	+
2	10736650	10737199	550	+
2	10744400	10745149	750	+
2	10847475	10848649	1175	+
2	10847500	10849849	2350	+
2	10866850	10867249	400	+
2	10973550	10973899	350	+
2	11052650	11053049	400	+
2	11092850	11093474	625	+
2	11149050	11149699	650	+
2	11282775	11284049	1275	+
2	11283250	11283499	250	+
2	11305300	11305599	300	+
2	11305450	11306099	650	+
2	11333600	11334999	1400	+
2	11351550	11351899	350	+
2	11458950	11459349	400	+
2	11459250	11459749	500	+
2	11509100	11509549	450	+
2	11517700	11519099	1400	+
2	11688300	11689499	1200	+
2	11688350	11688549	200	+
2	11698600	11700199	1600	+
2	11716350	11716849	500	+
2	11716600	11716924	325	+
2	11721950	11722549	600	+
2	11841800	11842249	450	+
2	11888100	11888474	375	+
2	11942550	11942999	450	+
2	11962650	11963099	450	+
2	11962650	11963649	1000	+
2	12011100	12012149	1050	+
2	12176650	12177449	800	+
2	12186600	12187199	600	+
2	12186650	12186849	200	+
2	12232650	12234849	2200	+
2	12233200	12233399	200	+
2	12329350	12330249	900	+
2	12354550	12354799	250	+
2	12358300	12358499	200	+
2	12432400	12432849	450	+
2	12496300	12498699	2400	+
2	12612700	12612899	200	+
2	12614900	12615449	550	+
2	12964450	12964749	300	+
2	12967500	12967999	500	+
2	12980800	12981199	400	+
2	12981650	12982299	650	+
2	12998450	12999049	600	+
2	13019300	13021099	1800	+
2	13020000	13020799	800	+
2	13105775	13106499	725	+
2	13121300	13121949	650	+
2	13160500	13160699	200	+
2	13190050	13190549	500	+
2	13306750	13307049	300	+
2	13309725	13310349	625	+
2	13317400	13317999	600	+
2	13372525	13373224	700	+
2	13391400	13391899	500	+
2	13441050	13441599	550	+
2	13631350	13633599	2250	+
2	13799100	13799899	800	+
2	14042500	14042749	250	+
2	14074900	14075149	250	+
2	14197550	14198199	650	+
2	14210800	14211499	700	+
2	14309725	14310024	300	+
2	14389700	14390099	400	+
2	14454300	14454699	400	+
2	14590750	14592299	1550	+
2	14591000	14591349	350	+
2	14597500	14597699	200	+
2	14729200	14730199	1000	+
2	14811650	14811849	200	+
2	14838200	14838399	200	+
2	14930800	14931149	350	+
2	15070550	15070899	350	+
2	15099550	15099749	200	+
2	15138750	15138949	200	+
2	15150900	15151349	450	+
2	15255050	15255499	450	+
2	15402450	15403049	600	+
2	15405725	15406124	400	+
2	15406400	15406649	250	+
2	15418250	15418699	450	+
2	15473900	15474299	400	+
2	15478600	15478949	350	+
2	15559950	15560849	900	+
2	15567000	15568299	1300	+
2	15597900	15599699	1800	+
2	15599100	15599699	600	+
2	15698000	15699299	1300	+
2	15725900	15726249	350	+
2	15749300	15750049	750	+
2	15753625	15754349	725	+
2	15753650	15753999	350	+
2	15840750	15841299	550	+
2	15882600	15882849	250	+
2	15886100	15887049	950	+
2	15890100	15890499	400	+
2	15896800	15898074	1275	+
2	15897000	15897299	300	+
2	15922000	15922199	200	+
2	16021050	16021299	250	+
2	16041550	16042024	475	+
2	16041550	16042799	1250	+
2	16089400	16090174	775	+
2	16114075	16114649	575	+
2	16157600	16158649	1050	+
2	16192000	16192249	250	+
2	16192000	16192649	650	+
2	16325900	16326274	375	+
2	16366100	16368799	2700	+
2	16366950	16367649	700	+
2	16389650	16390449	800	+
2	16389800	16390099	300	+
2	16392300	16393249	950	+
2	16432450	16432649	200	+
2	16560450	16560649	200	+
2	16602400	16602974	575	+
2	16604350	16604849	500	+
2	16608050	16608349	300	+
2	16611050	16611499	450	+
2	16648000	16648349	350	+
2	16648850	16649199	350	+
2	16747300	16747499	200	+
2	16764400	16764849	450	+
2	16949100	16950649	1550	+
2	16954175	16954774	600	+
2	16956550	16957149	600	+
2	16989550	16990699	1150	+
2	17028250	17028549	300	+
2	17200650	17201149	500	+
2	17436775	17437124	350	+
2	17471175	17471474	300	+
2	17477950	17481149	3200	+
2	17538200	17538649	450	+
2	17617800	17618149	350	+
2	17688650	17689299	650	+
2	17710250	17711449	1200	+
2	17734450	17734799	350	+
2	17750350	17750699	350	+
2	17808200	17808549	350	+
2	17929850	17930549	700	+
2	18186400	18187149	750	+
2	18190500	18190999	500	+
2	18307300	18307999	700	+
2	18412600	18413049	450	+
2	18461900	18463049	1150	+
2	18618025	18618849	825	+
2	18660325	18660624	300	+
2	18701400	18701649	250	+
2	18742700	18743299	600	+
2	18742850	18743799	950	+
2	18779450	18779999	550	+
2	18785250	18785749	500	+
2	18810000	18810599	600	+
2	18813450	18813749	300	+
2	18813525	18814074	550	+
2	18882075	18882749	675	+
2	18933525	18934499	975	+
2	18994800	18995249	450	+
2	19043800	19044149	350	+
2	19115550	19120049	4500	+
2	19115750	19116249	500	+
2	19309500	19309699	200	+
2	19332050	19332449	400	+
2	19422050	19422499	450	+
2	19545750	19546299	550	+
2	19639900	19640399	500	+
2	19648950	19649549	600	+
2	78175	78774	600	-
2	142350	142549	200	-
2	184200	184749	550	-
2	388300	388499	200	-
2	432900	433599	700	-
2	434150	434699	550	-
2	537250	537749	500	-
2	561050	561649	600	-
2	820900	823899	3000	-
2	1024200	1024899	700	-
2	1162750	1163149	400	-
2	1181800	1181999	200	-
2	1181800	1182299	500	-
2	1255050	1255399	350	-
2	1333350	1333999	650	-
2	1416950	1417249	300	-
2	1528250	1528699	450	-
2	1561550	1561949	400	-
2	1604650	1604949	300	-
2	1628400	1630449	2050	-
2	1635850	1636399	550	-
2	1682650	1683574	925	-
2	1788300	1788649	350	-
2	1788425	1788749	325	-
2	1913150	1913349	200	-
2	2014450	2015149	700	-
2	2026200	2027299	1100	-
2	2026925	2027299	375	-
2	2200600	2201049	450	-
2	2290850	2291249	400	-
2	2348850	2349399	550	-
2	2427650	2428049	400	-
2	2614125	2616249	2125	-
2	2892200	2892399	200	-
2	3312600	3312799	200	-
2	3361500	3361699	200	-
2	3377950	3378349	400	-
2	3396250	3396449	200	-
2	3482300	3482499	200	-
2	3562100	3562299	200	-
2	3763100	3763549	450	-
2	4159500	4159749	250	-
2	4334900	4335149	250	-
2	4419400	4419899	500	-
2	4742975	4743824	850	-
2	4801850	4803749	1900	-
2	4810850	4811099	250	-
2	5033500	5034099	600	-
2	5039600	5040449	850	-
2	5160650	5161349	700	-
2	5160900	5161149	250	-
2	5808000	5808949	950	-
2	5808550	5809299	750	-
2	5813000	5814149	1150	-
2	5913700	5913899	200	-
2	6029350	6030799	1450	-
2	6181050	6181349	300	-
2	6315250	6315699	450	-
2	6348300	6348899	600	-
2	6348600	6348799	200	-
2	6444700	6445299	600	-
2	6511500	6512749	1250	-
2	6522650	6522899	250	-
2	6523900	6524099	200	-
2	6547425	6547799	375	-
2	6638500	6639199	700	-
2	6738500	6738699	200	-
2	6884950	6885549	600	-
2	6894025	6894624	600	-
2	6894250	6894549	300	-
2	7098850	7099349	500	-
2	7245050	7245799	750	-
2	7245550	7245799	250	-
2	7316950	7317924	975	-
2	7407800	7408099	300	-
2	7523550	7525099	1550	-
2	7571500	7571949	450	-
2	7604800	7605199	400	-
2	7605050	7605299	250	-
2	7622900	7623099	200	-
2	7632900	7633449	550	-
2	7845800	7846849	1050	-
2	7942650	7943249	600	-
2	8014650	8015399	750	-
2	8059450	8059899	450	-
2	8078175	8079374	1200	-
2	8100900	8101199	300	-
2	8184125	8184449	325	-
2	8309600	8310349	750	-
2	8310050	8310249	200	-
2	8498450	8499199	750	-
2	8549850	8552149	2300	-
2	8562200	8562649	450	-
2	8678900	8679249	350	-
2	8920950	8921349	400	-
2	9086600	9087049	450	-
2	9212550	9214199	1650	-
2	9217250	9217799	550	-
2	9218300	9218699	400	-
2	9304700	9305199	500	-
2	9402900	9403549	650	-
2	9404550	9405049	500	-
2	9489950	9491149	1200	-
2	9523150	9523499	350	-
2	9561300	9561649	350	-
2	9580150	9580649	500	-
2	9684650	9685049	400	-
2	9685875	9686124	250	-
2	9719025	9720349	1325	-
2	9785350	9785799	450	-
2	9785600	9785799	200	-
2	9921750	9921999	250	-
2	9943350	9943749	400	-
2	10029000	10029224	225	-
2	10310200	10310649	450	-
2	10341100	10341399	300	-
2	10341100	10343499	2400	-
2	10342700	10343449	750	-
2	10408100	10408299	200	-
2	10409300	10409849	550	-
2	10409300	10411799	2500	-
2	10430900	10431849	950	-
2	10567700	10567999	300	-
2	10567700	10568399	700	-
2	10666700	10667099	400	-
2	10686050	10686699	650	-
2	10705400	10706049	650	-
2	10739800	10740299	500	-
2	10753675	10754924	1250	-
2	10771100	10771749	650	-
2	10860700	10862399	1700	-
2	11042225	11042749	525	-
2	11126650	11127349	700	-
2	11163650	11163899	250	-
2	11280250	11280699	450	-
2	11280450	11280799	350	-
2	11301250	11301799	550	-
2	11339750	11339999	250	-
2	11443150	11443749	600	-
2	11512450	11513699	1250	-
2	11595350	11595649	300	-
2	11650650	11651199	550	-
2	11710800	11711249	450	-
2	11722900	11723199	300	-
2	11829450	11829799	350	-
2	11852350	11852849	500	-
2	11858425	11858799	375	-
2	11891900	11893499	1600	-
2	11958350	11959449	1100	-
2	11964300	11964749	450	-
2	12001800	12002399	600	-
2	12067200	12067799	600	-
2	12069200	12070599	1400	-
2	12071100	12071349	250	-
2	12072300	12072899	600	-
2	12233050	12233949	900	-
2	12326450	12327849	1400	-
2	12379350	12379999	650	-
2	12420050	12420499	450	-
2	12559050	12559449	400	-
2	12587000	12589149	2150	-
2	12597750	12598149	400	-
2	12646550	12646949	400	-
2	12670800	12671349	550	-
2	12707300	12707649	350	-
2	12776300	12777049	750	-
2	12848000	12848249	250	-
2	12874700	12876049	1350	-
2	12893350	12894049	700	-
2	12897400	12897649	250	-
2	12897550	12897849	300	-
2	12897800	12898224	425	-
2	13075800	13076399	600	-
2	13107725	13109449	1725	-
2	13138950	13140299	1350	-
2	13161900	13163349	1450	-
2	13194100	13194599	500	-
2	13272950	13273249	300	-
2	13370150	13370749	600	-
2	13380600	13381399	800	-
2	13506250	13507499	1250	-
2	13627800	13628099	300	-
2	13644750	13645649	900	-
2	13659400	13659699	300	-
2	13676400	13676949	550	-
2	13731000	13731199	200	-
2	13813050	13813399	350	-
2	13820300	13820499	200	-
2	13823675	13824049	375	-
2	13825950	13826249	300	-
2	13829000	13829374	375	-
2	13873950	13874699	750	-
2	13988625	13988824	200	-
2	14025750	14028049	2300	-
2	14098500	14099299	800	-
2	14213400	14213749	350	-
2	14392600	14392849	250	-
2	14439200	14439449	250	-
2	14506950	14507599	650	-
2	14550700	14552899	2200	-
2	14573500	14573799	300	-
2	14684925	14686849	1925	-
2	14685950	14686749	800	-
2	14757300	14757649	350	-
2	14830500	14830699	200	-
2	14906700	14907599	900	-
2	15004750	15006274	1525	-
2	15005200	15005799	600	-
2	15227450	15230649	3200	-
2	15229600	15230049	450	-
2	15257950	15263749	5800	-
2	15325050	15325499	450	-
2	15549000	15549349	350	-
2	15551050	15553649	2600	-
2	15574100	15575049	950	-
2	15655600	15656949	1350	-
2	15764700	15765099	400	-
2	15766300	15766499	200	-
2	15820300	15820799	500	-
2	15848800	15849049	250	-
2	15873850	15874699	850	-
2	15874325	15874724	400	-
2	15885100	15885449	350	-
2	15945300	15945749	450	-
2	15948150	15948599	450	-
2	15973000	15974449	1450	-
2	16019050	16019549	500	-
2	16021550	16022149	600	-
2	16050650	16051099	450	-
2	16051000	16051599	600	-
2	16083900	16084149	250	-
2	16130900	16131149	250	-
2	16295150	16297249	2100	-
2	16328400	16328949	550	-
2	16507050	16508249	1200	-
2	16507950	16508149	200	-
2	16557450	16557799	350	-
2	16604650	16605774	1125	-
2	16604750	16607049	2300	-
2	16607900	16608099	200	-
2	16627150	16627749	600	-
2	16743600	16743849	250	-
2	16746850	16747249	400	-
2	16870800	16871099	300	-
2	16970875	16971599	725	-
2	17127150	17127499	350	-
2	17135450	17136149	700	-
2	17136250	17136449	200	-
2	17137300	17137899	600	-
2	17216850	17217499	650	-
2	17220100	17220349	250	-
2	17270150	17270349	200	-
2	17339600	17340099	500	-
2	17362300	17363849	1550	-
2	17362725	17363549	825	-
2	17363150	17363599	450	-
2	17482600	17483849	1250	-
2	17482650	17488849	6200	-
2	17483000	17484699	1700	-
2	17485300	17485549	250	-
2	17490400	17490949	550	-
2	17491450	17495999	4550	-
2	17492450	17492999	550	-
2	17494500	17495949	1450	-
2	17495000	17495949	950	-
2	17543650	17544499	850	-
2	17546650	17546999	350	-
2	17587200	17588249	1050	-
2	17587850	17588174	325	-
2	17628150	17628849	700	-
2	17789200	17789599	400	-
2	17847250	17847449	200	-
2	17874700	17874949	250	-
2	17886150	17886699	550	-
2	17887600	17888899	1300	-
2	17903425	17904149	725	-
2	17903550	17903749	200	-
2	17909450	17909699	250	-
2	17994650	17994949	300	-
2	18041650	18042949	1300	-
2	18062100	18062399	300	-
2	18066825	18067699	875	-
2	18067300	18067649	350	-
2	18092350	18092849	500	-
2	18108250	18109049	800	-
2	18251350	18251999	650	-
2	18276550	18276849	300	-
2	18281750	18282599	850	-
2	18284650	18285449	800	-
2	18285050	18285499	450	-
2	18491500	18492599	1100	-
2	18537800	18538199	400	-
2	18604150	18604499	350	-
2	18604300	18604649	350	-
2	18626750	18627099	350	-
2	18658800	18659299	500	-
2	18669450	18670049	600	-
2	18727700	18729449	1750	-
2	18747300	18747549	250	-
2	18787400	18788799	1400	-
2	18787700	18788149	450	-
2	18789300	18790374	1075	-
2	18795500	18796349	850	-
2	18922750	18923174	425	-
2	18953500	18954799	1300	-
2	18961650	18962099	450	-
2	18979750	18980699	950	-
2	19068850	19069499	650	-
2	19097350	19097849	500	-
2	19107450	19108074	625	-
2	19133650	19134949	1300	-
2	19161600	19162349	750	-
2	19203050	19203249	200	-
2	19204125	19204899	775	-
2	19235300	19235499	200	-
2	19241700	19242499	800	-
2	19244800	19245099	300	-
2	19270350	19270549	200	-
2	19394725	19395224	500	-
2	19496550	19497649	1100	-
2	19558300	19559349	1050	-
2	19587200	19587499	300	-
2	19601750	19602299	550	-
2	19642900	19643724	825	-
2	19678550	19681699	3150	-
3	31500	32099	600	+
3	35900	36549	650	+
3	50050	50699	650	+
3	93100	93624	525	+
3	192850	193949	1100	+
3	193000	193349	350	+
3	197075	197499	425	+
3	198300	198749	450	+
3	275300	275699	400	+
3	293600	293949	350	+
3	373250	373649	400	+
3	385550	385874	325	+
3	493100	493349	250	+
3	496150	496724	575	+
3	521450	522249	800	+
3	544750	545499	750	+
3	704050	704499	450	+
3	720400	721049	650	+
3	755350	758149	2800	+
3	757250	757549	300	+
3	819700	821699	2000	+
3	820350	820549	200	+
3	823700	824099	400	+
3	839825	840324	500	+
3	1038750	1040149	1400	+
3	1039050	1039649	600	+
3	1061600	1063199	1600	+
3	1107400	1107749	350	+
3	1164700	1165599	900	+
3	1396250	1397124	875	+
3	1400500	1400749	250	+
3	1413200	1413899	700	+
3	1429050	1429249	200	+
3	1447800	1448474	675	+
3	1519100	1519449	350	+
3	1521300	1522099	800	+
3	1521400	1522999	1600	+
3	1658050	1658474	425	+
3	1658400	1659049	650	+
3	1767250	1768049	800	+
3	1772100	1772749	650	+
3	1819100	1820099	1000	+
3	1834200	1835249	1050	+
3	1836800	1837399	600	+
3	1839750	1840049	300	+
3	1842250	1842549	300	+
3	1859850	1860499	650	+
3	1894050	1894899	850	+
3	1930500	1930799	300	+
3	1954950	1955549	600	+
3	1992300	1993199	900	+
3	2054350	2054824	475	+
3	2129750	2130099	350	+
3	2207900	2208299	400	+
3	2215100	2216299	1200	+
3	2229700	2230149	450	+
3	2247750	2247949	200	+
3	2321400	2322049	650	+
3	2335125	2335824	700	+
3	2342200	2342949	750	+
3	2345300	2346349	1050	+
3	2475450	2475699	250	+
3	2554850	2555249	400	+
3	2696250	2696499	250	+
3	2696275	2697074	800	+
3	2701125	2701774	650	+
3	2701350	2701549	200	+
3	2807575	2808124	550	+
3	2845150	2845649	500	+
3	2889100	2892049	2950	+
3	2889350	2890424	1075	+
3	2903125	2903549	425	+
3	2943550	2943949	400	+
3	3001800	3002099	300	+
3	3004400	3006299	1900	+
3	3044400	3044649	250	+
3	3044500	3044999	500	+
3	3091175	3092349	1175	+
3	3117850	3118349	500	+
3	3124900	3125299	400	+
3	3125100	3125399	300	+
3	3214600	3215649	1050	+
3	3357000	3357774	775	+
3	3372200	3372999	800	+
3	3413200	3414349	1150	+
3	3512450	3514349	1900	+
3	3588000	3588324	325	+
3	3627850	3628449	600	+
3	3629700	3630349	650	+
3	3650625	3651099	475	+
3	3676150	3677649	1500	+
3	3681150	3681499	350	+
3	3685100	3685599	500	+
3	3714300	3714699	400	+
3	3862300	3862849	550	+
3	3875725	3876274	550	+
3	3954800	3954999	200	+
3	4025050	4026849	1800	+
3	4025150	4025399	250	+
3	4111000	4112049	1050	+
3	4133600	4133849	250	+
3	4137150	4137649	500	+
3	4162750	4162949	200	+
3	4214400	4214749	350	+
3	4247800	4248299	500	+
3	4313400	4313849	450	+
3	4319600	4320049	450	+
3	4361950	4363249	1300	+
3	4491950	4494699	2750	+
3	4533900	4535899	2000	+
3	4632650	4633699	1050	+
3	4656550	4658049	1500	+
3	4658500	4663399	4900	+
3	4707800	4709499	1700	+
3	4707900	4708549	650	+
3	4741700	4742049	350	+
3	4774425	4775024	600	+
3	4779100	4779599	500	+
3	4825850	4826699	850	+
3	4825900	4827649	1750	+
3	5124950	5125449	500	+
3	5174400	5174999	600	+
3	5484550	5485099	550	+
3	5484600	5484849	250	+
3	5574250	5574849	600	+
3	5612700	5614799	2100	+
3	5640350	5640549	200	+
3	5998250	5998499	250	+
3	6162150	6162899	750	+
3	6190050	6190399	350	+
3	6243750	6244249	500	+
3	6346800	6347199	400	+
3	6368150	6368499	350	+
3	6373850	6374349	500	+
3	6499600	6499899	300	+
3	6543650	6543999	350	+
3	6556375	6556974	600	+
3	6556450	6557799	1350	+
3	6563325	6564174	850	+
3	6567700	6568299	600	+
3	6567850	6568049	200	+
3	6568100	6568399	300	+
3	6569550	6570049	500	+
3	6662900	6663249	350	+
3	6714600	6716274	1675	+
3	6718700	6719999	1300	+
3	7064100	7064999	900	+
3	7085525	7086849	1325	+
3	7085750	7086299	550	+
3	7087500	7088474	975	+
3	7210200	7210399	200	+
3	7212000	7212899	900	+
3	7465400	7465749	350	+
3	7465600	7465899	300	+
3	7539700	7540599	900	+
3	7544600	7545399	800	+
3	7600500	7601099	600	+
3	7619350	7620549	1200	+
3	7709300	7710424	1125	+
3	7712350	7712699	350	+
3	7802150	7802749	600	+
3	7808900	7809499	600	+
3	7845150	7845399	250	+
3	7934050	7934599	550	+
3	8073350	8073599	250	+
3	8084500	8085299	800	+
3	8177250	8181299	4050	+
3	8180950	8181399	450	+
3	8345200	8345449	250	+
3	8404900	8405124	225	+
3	8530900	8531399	500	+
3	8594500	8595249	750	+
3	8655125	8655924	800	+
3	8734950	8735499	550	+
3	8864350	8865149	800	+
3	8922250	8922699	450	+
3	8985700	8986149	450	+
3	9187100	9187499	400	+
3	9344750	9346249	1500	+
3	9466650	9466899	250	+
3	9493150	9493849	700	+
3	9579100	9579599	500	+
3	9608300	9609149	850	+
3	9608750	9609099	350	+
3	9632900	9633399	500	+
3	9684100	9684399	300	+
3	9711150	9711799	650	+
3	9762100	9762474	375	+
3	9836300	9836549	250	+
3	9933200	9934099	900	+
3	9957150	9957399	250	+
3	10045400	10046999	1600	+
3	10049600	10052199	2600	+
3	10053000	10053449	450	+
3	10087400	10089049	1650	+
3	10088050	10088249	200	+
3	10119000	10120899	1900	+
3	10464600	10464899	300	+
3	10522250	10522799	550	+
3	10610900	10612099	1200	+
3	10611050	10611549	500	+
3	10738750	10739649	900	+
3	10753850	10754099	250	+
3	10895850	10896499	650	+
3	10921350	10921749	400	+
3	10959850	10960899	1050	+
3	10982500	10982749	250	+
3	11102600	11103799	1200	+
3	11477300	11478149	850	+
3	11486250	11486549	300	+
3	11500450	11500849	400	+
3	11500550	11501249	700	+
3	11500650	11500949	300	+
3	11585525	11586449	925	+
3	11585600	11585899	300	+
3	11642500	11643199	700	+
3	11657750	11657949	200	+
3	11920900	11921099	200	+
3	12122125	12122499	375	+
3	12174650	12175149	500	+
3	12409750	12414749	5000	+
3	12913150	12913449	300	+
3	13282400	13287049	4650	+
3	13594550	13594799	250	+
3	13597700	13598299	600	+
3	13898600	13902099	3500	+
3	14328450	14328699	250	+
3	14475300	14478149	2850	+
3	14755500	14756299	800	+
3	14821400	14822449	1050	+
3	15224400	15225899	1500	+
3	15224850	15225349	500	+
3	15615100	15615699	600	+
3	15618950	15619349	400	+
3	15638800	15639049	250	+
3	15760550	15761324	775	+
3	15774550	15775399	850	+
3	15814750	15816249	1500	+
3	15814775	15815574	800	+
3	15815500	15815749	250	+
3	15913600	15916249	2650	+
3	15913625	15914549	925	+
3	15952450	15952699	250	+
3	16000850	16001949	1100	+
[truncated: 5,880 more rows]

## Sheet: Table S2A known genes
Supplementary Table 2: DE mRNA transcripts after exposure to 4 degrees
gene_id	tx_type	3h vs WT lfc	3h vs WT padj	3h vs WT de	Cold 12h vs WT lfc	Cold 12h vs WT padj	Cold 12h vs WT de	Cold 12h vs Cold 3h lfc	Cold 12h vs Cold 3h padj	Cold 12h vs Cold 3h de
AT1G01010	mRNA	1.76832	1.59443e-40	Up	1.12582	2.60702e-15	Up	-0.642499	1.1886e-07	No
AT1G01040	mRNA	1.01901	8.44443e-122	Up	-0.0189992	0.761881	No	-1.03801	2.65022e-122	Down
AT1G01050	mRNA	1.80805	3.11118e-110	Up	0.250767	0.0135987	No	-1.55728	1.20276e-80	Down
AT1G01060	mRNA	3.3991	1.11433e-15	Up	1.4616	0.000889216	Up	-1.93749	7.89142e-06	Down
AT1G01070	mRNA	0.725846	1.46997e-05	No	1.02086	6.66368e-10	Up	0.295014	0.0752618	No
AT1G01110	mRNA	-1.28845	3.03383e-13	Down	-2.12728	1.33936e-21	Down	-0.838833	0.000706911	No
AT1G01120	mRNA	-1.19753	0.000375925	Down	-1.40142	2.71771e-05	Down	-0.203889	0.618251	No
AT1G01130	mRNA	1.3689	1.25557e-32	Up	-1.0954	2.41967e-13	Down	-2.4643	5.29592e-70	Down
AT1G01140	mRNA	1.43273	2.3968e-260	Up	-1.43151	1.22465e-200	Down	-2.86424	0	Down
AT1G01170	mRNA	-2.49242	8.5965e-82	Down	-2.06507	1.34018e-58	Down	0.42735	0.0116908	No
AT1G01180	mRNA	-2.632	2.07467e-43	Down	-2.70878	3.86177e-38	Down	-0.0767766	0.7953	No
AT1G01190	mRNA	2.22904	3.59098e-12	Up	0.35185	0.409018	No	-1.87719	4.87063e-09	Down
AT1G01200	mRNA	-0.0190015	0.997849	No	1.21125	0.00017951	Up	1.23026	0.000132873	Up
AT1G01210	mRNA	1.12663	2.99608e-29	Up	0.959596	4.34057e-20	No	-0.167035	0.105648	No
AT1G01240	mRNA	-2.9221	1.85026e-138	Down	-1.5383	1.2643e-50	Down	1.3838	7.82734e-28	Up
AT1G01250	mRNA	0.272431	0.435362	No	1.42713	2.27615e-07	Up	1.1547	1.28e-05	Up
AT1G01280	mRNA	-1.43774	0.0355012	Down	-0.402829	0.67168	No	1.03491	0.113553	No
AT1G01300	mRNA	2.47449	5.9651e-174	Up	1.78565	1.8947e-88	Up	-0.688836	3.9002e-16	No
AT1G01305	mRNA	1.36838	0.062299	No	1.49705	0.0434095	Up	0.128673	0.86845	No
AT1G01320	mRNA	0.906442	4.83098e-153	No	-1.51439	0	Down	-2.42083	0	Down
AT1G01340	mRNA	2.47344	1.89209e-47	Up	1.18035	4.25961e-10	Up	-1.29309	1.28218e-17	Down
AT1G01350	mRNA	-1.02034	1.01645e-14	Down	0.0338876	0.844849	No	1.05423	4.92496e-15	Up
AT1G01360	mRNA	0.774567	6.27359e-11	No	1.73514	3.79022e-54	Up	0.960574	8.22078e-21	No
AT1G01390	mRNA	3.59824	5.68233e-109	Up	1.83163	2.55301e-25	Up	-1.76661	2.75402e-45	Down
AT1G01420	mRNA	2.74873	0	Up	2.68181	0	Up	-0.0669182	0.238763	No
AT1G01430	mRNA	-1.39168	8.46008e-22	Down	-0.950328	8.1882e-11	No	0.441352	0.00435391	No
AT1G01470	mRNA	3.40872	0	Up	5.15218	0	Up	1.74346	1.77922e-113	Up
AT1G01480	mRNA	0.456771	0.229092	No	1.63073	3.33446e-07	Up	1.17396	0.000101504	Up
AT1G01490	mRNA	-0.277638	0.000581891	No	-1.77489	6.18391e-108	Down	-1.49725	1.12927e-76	Down
AT1G01500	mRNA	1.79607	1.83886e-87	Up	2.0561	7.91975e-114	Up	0.260033	0.00309879	No
AT1G01520	mRNA	3.71289	7.60385e-289	Up	1.9793	1.30387e-74	Up	-1.73359	2.20379e-94	Down
AT1G01560	mRNA	3.07936	8.88491e-42	Up	2.57085	3.21979e-28	Up	-0.508516	0.00386141	No
AT1G01590	mRNA	2.09359	0.0239406	Up	0.765518	0.354187	No	-1.32808	0.114084	No
AT1G01620	mRNA	-3.07105	1.00389e-96	Down	-3.40641	6.24659e-114	Down	-0.335359	0.0481783	No
AT1G01640	mRNA	1.79936	1.24278e-05	Up	3.40066	5.57348e-18	Up	1.6013	7.55274e-08	Up
AT1G01650	mRNA	1.35698	1.25361e-182	Up	1.64773	1.05053e-267	Up	0.290758	3.46836e-11	No
AT1G01680	mRNA	2.91609	7.10017e-08	Up	2.81727	2.45662e-07	Up	-0.0988112	0.839039	No
AT1G01690	mRNA	-0.670803	4.49467e-05	No	-1.3843	4.64422e-13	Down	-0.713497	0.000535728	No
AT1G01695	mRNA	-1.96867	6.93096e-10	Down	-1.90981	1.7769e-08	Down	0.0588561	0.939682	No
AT1G01725	mRNA	-1.20895	1.9329e-16	Down	-0.633437	1.16931e-05	No	0.575513	0.000580137	No
AT1G01730	mRNA	-0.325503	0.0314199	No	0.876253	6.50629e-12	No	1.20176	1.09812e-19	Up
AT1G01750	mRNA	-1.38366	1.0421e-05	Down	-0.961179	0.00241988	No	0.422482	0.292179	No
AT1G01770	mRNA	-0.411155	4.63075e-09	No	-1.59515	2.98346e-74	Down	-1.18399	1.23401e-39	Down
AT1G01790	mRNA	1.55926	8.07693e-186	Up	0.373809	1.22419e-10	No	-1.18545	7.82044e-109	Down
AT1G01800	mRNA	-0.807555	4.5202e-12	No	-1.11322	1.44147e-18	Down	-0.305663	0.0339747	No
AT1G01810	mRNA	-1.8263	4.06092e-07	Down	-0.544117	0.116797	No	1.28219	0.00087261	Up
AT1G01820	mRNA	0.668822	2.37896e-08	No	1.03476	1.73885e-18	Up	0.36594	0.00176915	No
AT1G01840	mRNA	-1.83656	5.87065e-11	Down	-1.28591	2.72071e-06	Down	0.550654	0.113933	No
AT1G01940	mRNA	-0.727004	0.00140808	No	2.28464	5.78993e-40	Up	3.01164	3.57991e-54	Up
AT1G01950	mRNA	0.768672	1.3538e-39	No	-1.39397	2.2803e-76	Down	-2.16265	8.10286e-195	Down
AT1G02030	mRNA	1.3076	3.51438e-06	Up	1.05207	0.000433278	Up	-0.255532	0.39046	No
AT1G02040	mRNA	-1.29607	0.000306929	Down	-0.124821	0.773382	No	1.17125	0.00165273	Up
AT1G02050	mRNA	0.908431	4.93184e-09	No	-0.130593	0.5617	No	-1.03902	4.30144e-10	Down
AT1G02065	mRNA	1.56125	1.10486e-07	Up	-0.227541	0.562128	No	-1.78879	3.51079e-09	Down
AT1G02090	mRNA	0.579361	9.76052e-14	No	1.51475	1.9961e-93	Up	0.935391	7.85023e-41	No
AT1G02110	mRNA	1.21212	9.08634e-20	Up	-0.0795324	0.656292	No	-1.29165	7.69679e-22	Down
AT1G02120	mRNA	1.09044	2.12995e-114	Up	-0.129665	0.0290119	No	-1.2201	5.27149e-129	Down
AT1G02130	mRNA	-1.1218	7.59344e-25	Down	-0.256213	0.0175606	No	0.865588	7.49114e-14	No
AT1G02180	mRNA	-1.80235	2.96139e-09	Down	-2.49983	2.16116e-11	Down	-0.697484	0.101432	No
AT1G02190	mRNA	1.30024	0.049106	Up	0.803965	0.270793	No	-0.496279	0.485746	No
AT1G02220	mRNA	2.31362	1.90682e-77	Up	-0.325936	0.0730756	No	-2.63956	3.25185e-77	Down
AT1G02230	mRNA	1.87361	1.22044e-05	Up	-0.943267	0.0964258	No	-2.81688	1.29015e-07	Down
AT1G02250	mRNA	2.57707	0.00160129	Up	1.45608	0.0829555	No	-1.12099	0.139616	No
AT1G02270	mRNA	1.17377	5.49138e-88	Up	1.53616	2.7407e-150	Up	0.362386	3.25603e-12	No
AT1G02300	mRNA	-1.60227	7.81461e-66	Down	-0.376164	1.33533e-05	No	1.22611	7.55103e-36	Up
AT1G02305	mRNA	-0.766958	3.16134e-13	No	0.401075	8.0942e-05	No	1.16803	1.73894e-29	Up
AT1G02310	mRNA	1.27538	6.58984e-21	Up	4.58467	3.20437e-294	Up	3.30928	5.02699e-207	Up
AT1G02335	mRNA	-0.488457	0.233926	No	0.881749	0.0108172	No	1.37021	0.000114927	Up
AT1G02340	mRNA	-1.21962	3.09665e-55	Down	0.018954	0.862522	No	1.23857	1.17437e-55	Up
AT1G02350	mRNA	-2.07521	5.88489e-37	Down	-2.41483	8.42678e-40	Down	-0.339615	0.134495	No
AT1G02370	mRNA	0.686196	0.00071666	No	2.37179	3.87661e-40	Up	1.68559	1.33081e-25	Up
AT1G02380	mRNA	-3.00691	1.52493e-40	Down	-3.07202	3.57663e-38	Down	-0.0651059	0.847054	No
AT1G02400	mRNA	1.82789	3.96569e-217	Up	2.5166	0	Up	0.688711	9.75121e-42	No
AT1G02405	mRNA	0.552764	0.220931	No	1.44909	0.000259195	Up	0.896324	0.0176884	No
AT1G02420	mRNA	1.13674	3.21976e-31	Up	1.09904	1.06687e-27	Up	-0.0376907	0.747619	No
AT1G02440	mRNA	1.9436	0.0192984	Up	0.932544	0.298647	No	-1.01105	0.242096	No
AT1G02450	mRNA	1.70396	0.00246803	Up	1.03212	0.0960067	No	-0.671839	0.21911	No
AT1G02460	mRNA	-0.115736	0.784681	No	1.76324	9.97231e-10	Up	1.87898	1.0768e-10	Up
AT1G02520	mRNA	2.06179	3.86247e-37	Up	0.575199	0.00135557	No	-1.48659	1.6438e-20	Down
AT1G02570	mRNA	-1.02656	0.0270513	Down	-1.49014	0.0023666	Down	-0.463572	0.411091	No
AT1G02580	mRNA	1.63588	0.0493735	Up	0.714996	0.414458	No	-0.920888	0.252417	No
AT1G02610	mRNA	-2.23912	2.71465e-135	Down	-0.965762	5.61663e-29	No	1.27335	9.00082e-42	Up
AT1G02620	mRNA	-3.51732	4.09549e-19	Down	-2.91458	1.64432e-14	Down	0.602744	0.224588	No
AT1G02640	mRNA	-1.65891	3.98987e-23	Down	-4.53124	5.52006e-108	Down	-2.87233	3.20196e-43	Down
AT1G02650	mRNA	-2.5892	1.75182e-56	Down	-3.19493	5.16971e-54	Down	-0.605726	0.0146238	No
AT1G02660	mRNA	1.14053	7.42166e-24	Up	-0.658396	1.46307e-08	No	-1.79892	6.30636e-57	Down
AT1G02670	mRNA	-1.35816	2.87161e-21	Down	-1.35416	5.49875e-19	Down	0.00400069	1	No
AT1G02700	mRNA	-1.54719	0.0216994	Down	-0.227608	0.707025	No	1.31958	0.0549084	No
AT1G02705	mRNA	0.302872	0.25207	No	-0.69845	0.0163734	No	-1.00132	0.000282111	Down
AT1G02720	mRNA	-0.712596	9.05947e-07	No	-1.21338	3.38742e-14	Down	-0.500785	0.00425241	No
AT1G02730	mRNA	-0.544404	5.79464e-17	No	-1.4672	8.30554e-82	Down	-0.922796	3.52915e-31	No
AT1G02800	mRNA	-0.507077	0.0803355	No	-1.6655	2.2101e-06	Down	-1.15842	0.00156996	Down
AT1G02810	mRNA	-0.684956	9.05139e-06	No	-2.76595	1.44529e-55	Down	-2.08099	2.554e-31	Down
AT1G02816	mRNA	-1.39652	1.78192e-43	Down	0.172808	0.0817443	No	1.56933	7.35001e-54	Up
AT1G02820	mRNA	4.41554	5.08474e-295	Up	4.63203	0	Up	0.21649	0.0121557	No
AT1G02830	mRNA	0.816176	0.400484	No	2.4139	0.0451907	Up	1.59772	0.222018	No
AT1G02850	mRNA	3.17892	1.25736e-260	Up	-0.690933	2.46105e-07	No	-3.86985	1.10432e-251	Down
AT1G02860	mRNA	-1.01035	4.49851e-22	Down	0.0749862	0.533863	No	1.08533	1.63439e-24	Up
AT1G02870	mRNA	0.534841	0.00055279	No	2.08013	8.98933e-54	Up	1.54529	2.22801e-36	Up
AT1G02920	mRNA	1.1557	6.33332e-12	Up	3.95991	3.91262e-154	Up	2.80421	7.22619e-120	Up
AT1G02930	mRNA	1.88171	7.847e-56	Up	4.57946	0	Up	2.69775	9.73305e-265	Up
AT1G02960	mRNA	-0.439355	3.64224e-07	No	-1.3676	1.01729e-38	Down	-0.928244	1.75448e-17	No
AT1G02980	mRNA	-1.39723	0.0730366	No	0.440077	0.597685	No	1.83731	0.0301133	Up
AT1G03020	mRNA	-1.02633	0.000416784	Down	1.2305	7.75916e-08	Up	2.25683	1.91337e-17	Up
AT1G03030	mRNA	-1.10511	1.31631e-16	Down	-0.699548	1.92326e-07	No	0.405564	0.00874679	No
AT1G03055	mRNA	2.37145	2.75408e-46	Up	-0.0527154	0.849736	No	-2.42416	1.62945e-44	Down
AT1G03060	mRNA	0.628952	4.3282e-40	No	-0.876838	4.18727e-68	No	-1.50579	3.91849e-204	Down
AT1G03070	mRNA	-1.54748	0.00412167	Down	-0.443463	0.422127	No	1.10401	0.0569483	No
AT1G03090	mRNA	-2.69014	2.26098e-82	Down	-3.96732	5.2538e-140	Down	-1.27718	1.52232e-14	Down
AT1G03120	mRNA	1.28388	0.000569833	Up	0.20102	0.710246	No	-1.08286	0.00474135	Down
AT1G03130	mRNA	-3.95323	2.4786e-275	Down	-2.74453	3.77129e-145	Down	1.2087	1.05818e-24	Up
AT1G03150	mRNA	-1.03552	2.53383e-31	Down	-0.61482	4.73161e-12	No	0.4207	2.83272e-05	No
AT1G03210	mRNA	0.404842	0.046718	No	-1.0926	1.45108e-06	Down	-1.49744	9.08499e-12	Down
AT1G03220	mRNA	-1.88694	2.64062e-29	Down	-1.04011	7.01593e-10	Down	0.846827	1.21426e-06	No
AT1G03230	mRNA	-2.69932	6.1456e-51	Down	-1.74105	2.71597e-24	Down	0.958265	1.24421e-06	No
AT1G03250	mRNA	1.16006	5.56594e-31	Up	1.40159	2.10137e-44	Up	0.24153	0.0163542	No
AT1G03270	mRNA	-0.165401	0.489693	No	-1.28163	2.23551e-08	Down	-1.11623	1.45115e-06	Down
AT1G03300	mRNA	-2.01257	8.62453e-38	Down	-2.09738	1.48575e-34	Down	-0.0848069	0.729393	No
AT1G03310	mRNA	-1.32556	7.22872e-28	Down	-1.78113	9.06355e-40	Down	-0.455569	0.00287226	No
AT1G03340	mRNA	0.580479	0.00307664	No	1.74287	4.46746e-23	Up	1.16239	1.23849e-12	Up
AT1G03360	mRNA	1.10737	6.72939e-12	Up	2.0864	3.55559e-42	Up	0.979035	2.1212e-13	No
AT1G03370	mRNA	1.16467	3.73924e-91	Up	-0.0291669	0.734156	No	-1.19383	1.51379e-89	Down
AT1G03380	mRNA	1.18139	7.36306e-118	Up	-0.0193541	0.807118	No	-1.20075	8.77025e-115	Down
AT1G03390	mRNA	-1.75241	0.0235473	Down	-0.688499	0.337625	No	1.06391	0.172241	No
AT1G03400	mRNA	-1.27678	6.06568e-26	Down	-1.86753	1.96811e-40	Down	-0.590752	0.000164182	No
AT1G03440	mRNA	-0.397536	7.27227e-06	No	-1.54327	1.15229e-54	Down	-1.14573	8.63135e-30	Down
AT1G03445	mRNA	1.48024	0.0051197	Up	-0.0580316	0.923295	No	-1.53827	0.00605389	Down
AT1G03457	mRNA	-0.411912	0.000464983	No	-2.4548	1.38903e-46	Down	-2.04289	8.67192e-32	Down
AT1G03470	mRNA	-0.60448	0.000811472	No	-1.88339	4.14269e-18	Down	-1.27891	1.28073e-08	Down
AT1G03495	mRNA	1.46252	6.50575e-06	Up	0.161436	0.771033	No	-1.30108	0.000103199	Down
AT1G03530	mRNA	2.15711	1.92977e-79	Up	2.67898	4.56088e-123	Up	0.521869	8.0533e-08	No
AT1G03540	mRNA	1.12374	2.26619e-16	Up	0.909237	1.70162e-10	No	-0.214499	0.137545	No
AT1G03550	mRNA	1.28537	1.54212e-32	Up	-0.146649	0.327152	No	-1.43202	2.19292e-35	Down
AT1G03590	mRNA	-0.0446548	0.54035	No	-1.35418	5.07854e-84	Down	-1.30952	1.32947e-78	Down
AT1G03600	mRNA	-2.12895	1.55302e-43	Down	-2.08178	8.28424e-41	Down	0.0471742	0.838871	No
AT1G03610	mRNA	-1.07686	2.17918e-82	Down	-1.08041	3.36358e-79	Down	-0.00354612	0.981731	No
AT1G03630	mRNA	-2.07597	7.19783e-53	Down	-1.87582	1.95647e-42	Down	0.200155	0.245872	No
AT1G03660	mRNA	-0.930432	0.000650354	No	-1.66769	3.92383e-07	Down	-0.737256	0.0420587	No
AT1G03700	mRNA	0.767647	0.143469	No	2.39112	1.42743e-07	Up	1.62347	5.6737e-05	Up
AT1G03730	mRNA	-0.439947	6.67588e-06	No	0.909855	8.95579e-26	No	1.3498	1.61122e-50	Up
AT1G03740	mRNA	0.770684	2.379e-08	No	1.38258	1.67032e-24	Up	0.611892	8.89468e-06	No
AT1G03780	mRNA	-0.638228	1.51812e-07	No	-1.08378	1.12062e-16	Down	-0.445557	0.00162551	No
AT1G03790	mRNA	-1.49157	3.20292e-07	Down	-1.01038	0.000571676	Down	0.481186	0.168233	No
AT1G03800	mRNA	-1.58377	0.00894859	Down	-2.13316	0.00323584	Down	-0.549386	0.397709	No
AT1G03830	mRNA	0.628534	4.18999e-06	No	1.73648	1.38192e-42	Up	1.10795	1.6578e-20	Up
AT1G03840	mRNA	-0.970294	1.74883e-05	No	-1.21138	7.04873e-07	Down	-0.241083	0.428184	No
AT1G03850	mRNA	-0.714536	5.06083e-07	No	-1.30641	3.81276e-19	Down	-0.59187	0.000114217	No
AT1G03860	mRNA	-0.236504	0.0607323	No	1.08069	3.8268e-24	Up	1.31719	6.77384e-34	Up
AT1G03870	mRNA	-0.739709	0.111534	No	-2.81473	3.23567e-11	Down	-2.07502	1.31597e-06	Down
AT1G03905	mRNA	1.39248	9.09295e-32	Up	2.63214	6.55515e-119	Up	1.23966	1.39594e-37	Up
AT1G03910	mRNA	0.170179	0.00752596	No	1.02134	9.83339e-73	Up	0.851157	1.39286e-53	No
AT1G03950	mRNA	-0.174882	0.300788	No	1.15318	1.19448e-18	Up	1.32806	2.16048e-23	Up
AT1G03960	mRNA	0.200709	0.0417723	No	1.20456	9.53371e-45	Up	1.00385	4.79007e-33	Up
AT1G03980	mRNA	0.394124	0.47042	No	1.04152	0.0283346	Up	0.647398	0.168347	No
AT1G03990	mRNA	2.07011	0.000148396	Up	0.664446	0.317936	No	-1.40567	0.00721041	Down
AT1G04000	mRNA	-2.00617	1.33477e-09	Down	-1.32561	8.25877e-05	Down	0.680557	0.0579831	No
AT1G04020	mRNA	-1.05492	7.73903e-08	Down	-0.326653	0.110978	No	0.728272	0.000587712	No
AT1G04030	mRNA	-0.55157	0.00236436	No	0.948809	8.00022e-10	No	1.50038	6.15994e-20	Up
AT1G04040	mRNA	-1.07618	1.08291e-09	Down	-0.510594	0.00538319	No	0.565587	0.00231322	No
AT1G04050	mRNA	0.86885	8.68238e-11	No	-0.280377	0.111148	No	-1.14923	5.12582e-15	Down
AT1G04070	mRNA	-0.823205	0.000524465	No	0.969874	2.9021e-06	No	1.79308	5.02875e-16	Up
AT1G04120	mRNA	1.2454	9.49712e-200	Up	-0.0465158	0.414514	No	-1.29192	1.78583e-198	Down
AT1G04180	mRNA	-2.52174	3.62175e-116	Down	-1.44336	6.61054e-46	Down	1.07838	3.34592e-19	Up
AT1G04220	mRNA	1.99147	2.93657e-13	Up	0.428884	0.166076	No	-1.56259	1.30279e-08	Down
AT1G04240	mRNA	-0.184708	0.122872	No	1.39345	2.95281e-40	Up	1.57815	4.80404e-51	Up
AT1G04260	mRNA	-1.02353	5.53686e-27	Down	0.851706	3.17533e-25	No	1.87523	1.13238e-93	Up
AT1G04270	mRNA	-0.294972	2.11791e-05	No	0.770808	3.75469e-34	No	1.06578	3.59565e-61	Up
AT1G04280	mRNA	-2.1209	5.04521e-112	Down	-2.14763	1.65613e-106	Down	-0.0267294	0.860668	No
AT1G04300	mRNA	1.36519	6.81706e-160	Up	0.935296	6.29976e-73	No	-0.429897	1.04578e-17	No
AT1G04310	mRNA	-0.84117	1.20725e-21	No	-1.38266	1.37219e-44	Down	-0.54149	3.70424e-07	No
AT1G04350	mRNA	0.51504	1.69308e-09	No	-0.99888	2.75343e-23	No	-1.51392	8.87433e-55	Down
AT1G04360	mRNA	-2.51946	1.79749e-52	Down	-2.53604	6.50347e-46	Down	-0.0165821	0.954452	No
AT1G04400	mRNA	-0.912812	3.56664e-24	No	0.863429	4.56829e-23	No	1.77624	7.34584e-90	Up
AT1G04410	mRNA	-0.978889	1.1227e-31	No	0.263584	0.00235554	No	1.24247	2.71929e-50	Up
AT1G04445	mRNA	-1.23656	0.020275	Down	-0.571534	0.299174	No	0.665023	0.283608	No
AT1G04470	mRNA	0.798396	0.261962	No	2.71033	0.000197571	Up	1.91194	0.00303763	Up
AT1G04490	mRNA	0.176553	0.484806	No	-1.28692	2.02981e-06	Down	-1.46348	3.85221e-08	Down
AT1G04500	mRNA	0.731207	0.0710214	No	1.30807	0.000568389	Up	0.576861	0.120242	No
AT1G04520	mRNA	2.00314	1.66258e-116	Up	0.293754	0.00682696	No	-1.70938	8.74928e-85	Down
AT1G04530	mRNA	1.43651	1.0473e-89	Up	0.0623186	0.550844	No	-1.37419	6.33121e-77	Down
AT1G04550	mRNA	2.15851	1.77183e-131	Up	0.294541	0.00638086	No	-1.86397	4.61901e-98	Down
AT1G04560	mRNA	-1.11855	0.0674817	No	0.55695	0.386804	No	1.6755	0.0128357	Up
AT1G04570	mRNA	5.99178	0	Up	6.34526	0	Up	0.353485	2.0883e-09	No
AT1G04580	mRNA	1.39545	0.0138363	Up	1.40887	0.0150093	Up	0.013428	1	No
AT1G04610	mRNA	-0.0473183	0.921004	No	-1.10891	0.000452543	Down	-1.06159	0.000808881	Down
AT1G04620	mRNA	2.37749	2.36296e-18	Up	7.00526	7.42402e-161	Up	4.62777	1.65336e-299	Up
AT1G04625	mRNA	-2.31747	1.40662e-06	Down	-0.251966	0.572765	No	2.06551	2.67185e-05	Up
AT1G04635	mRNA	-0.921314	4.53223e-06	No	1.70214	4.61843e-29	Up	2.62346	7.69318e-49	Up
AT1G04650	mRNA	1.44795	1.81304e-21	Up	-0.411247	0.0421502	No	-1.8592	9.09437e-28	Down
AT1G04690	mRNA	-0.373321	0.000693586	No	0.887652	1.0402e-18	No	1.26097	5.4127e-35	Up
AT1G04710	mRNA	0.623072	3.07679e-07	No	-1.02525	4.67775e-11	Down	-1.64832	8.25704e-29	Down
AT1G04760	mRNA	-1.57016	1.21608e-08	Down	-0.750371	0.00491216	No	0.819787	0.00846104	No
AT1G04770	mRNA	-2.38936	1.54836e-134	Down	-1.80113	1.14406e-79	Down	0.588225	3.46669e-08	No
AT1G04870	mRNA	0.681498	9.70851e-06	No	1.70371	2.06067e-32	Up	1.02221	2.7756e-14	Up
AT1G04880	mRNA	1.21854	0.0491967	Up	0.513205	0.488743	No	-0.705338	0.275684	No
AT1G04900	mRNA	-0.238281	0.242157	No	1.06368	2.03875e-10	Up	1.30196	1.52737e-14	Up
AT1G04945	mRNA	-0.438856	3.12391e-05	No	0.626544	2.23602e-10	No	1.0654	2.34179e-26	Up
AT1G04990	mRNA	1.28088	1.83687e-43	Up	2.16205	1.27983e-129	Up	0.881166	2.82823e-32	No
AT1G05000	mRNA	1.09014	1.82291e-32	Up	0.482704	4.8045e-07	No	-0.607432	5.55168e-11	No
AT1G05010	mRNA	-1.47322	1.94595e-25	Down	-1.61523	4.32376e-30	Down	-0.142013	0.409871	No
AT1G05020	mRNA	-2.35657	6.8894e-49	Down	-2.62541	6.34049e-46	Down	-0.268843	0.269412	No
AT1G05040	mRNA	0.824995	0.116566	No	2.18992	2.96906e-06	Up	1.36493	0.00112644	Up
AT1G05065	mRNA	1.20437	2.09676e-14	Up	1.9756	8.67304e-39	Up	0.771225	2.42495e-09	No
AT1G05090	mRNA	-0.965774	0.165859	No	0.602035	0.389327	No	1.56781	0.0185573	Up
AT1G05100	mRNA	0.461995	0.0135528	No	3.1075	2.54774e-96	Up	2.64551	3.22339e-86	Up
AT1G05140	mRNA	-1.37455	2.3887e-61	Down	-0.663765	8.35669e-17	No	0.710782	6.8875e-15	No
AT1G05160	mRNA	0.328192	0.000159016	No	1.1401	9.66853e-45	Up	0.811911	1.51208e-24	No
AT1G05170	mRNA	1.24866	9.88765e-58	Up	2.40201	4.75388e-224	Up	1.15335	1.36561e-66	Up
AT1G05180	mRNA	0.278706	0.00561033	No	1.1039	3.06756e-34	Up	0.825197	2.82166e-21	No
AT1G05190	mRNA	-1.03176	2.65276e-38	Down	-0.798897	9.34829e-23	No	0.232862	0.0145088	No
AT1G05200	mRNA	1.05305	1.76134e-40	Up	0.277857	0.00101115	No	-0.775195	1.88082e-22	No
AT1G05230	mRNA	0.899857	9.5455e-41	No	-0.65878	1.26583e-16	No	-1.55864	2.23589e-96	Down
AT1G05260	mRNA	0.565705	4.3889e-05	No	1.81271	9.44725e-48	Up	1.24701	2.42781e-27	Up
AT1G05300	mRNA	1.01585	8.08501e-15	Up	3.3154	1.2198e-166	Up	2.29955	7.34318e-101	Up
AT1G05310	mRNA	-1.67531	1.22937e-14	Down	-1.64513	1.79437e-12	Down	0.0301778	0.977938	No
AT1G05330	mRNA	-2.49545	1.36018e-11	Down	-0.902336	0.00225647	No	1.59311	5.75124e-05	Up
AT1G05340	mRNA	0.592794	3.37262e-06	No	1.24503	2.66175e-24	Up	0.652241	3.77167e-08	No
AT1G05370	mRNA	-0.879811	0.000110107	No	-1.80079	3.56517e-12	Down	-0.920983	0.000856907	No
AT1G05400	mRNA	-0.848384	0.012021	No	0.292761	0.397785	No	1.14115	0.000575287	Up
AT1G05420	mRNA	1.43987	9.92018e-16	Up	3.37132	5.66674e-90	Up	1.93145	7.75153e-44	Up
AT1G05440	mRNA	-1.4471	4.14327e-07	Down	-1.27285	1.67777e-05	Down	0.174253	0.675949	No
AT1G05450	mRNA	-0.516743	0.421935	No	-1.49301	0.0286617	Down	-0.97627	0.156116	No
AT1G05470	mRNA	-0.569873	5.88534e-15	No	-1.55836	2.5071e-71	Down	-0.988485	1.10959e-27	No
AT1G05500	mRNA	-0.537533	9.75512e-12	No	0.527807	3.15796e-13	No	1.06534	1.70351e-44	Up
AT1G05510	mRNA	-2.54167	0.000333136	Down	0.200665	0.725421	No	2.74234	0.000155654	Up
AT1G05530	mRNA	0.145426	0.768774	No	1.30901	0.000338822	Up	1.16359	0.00118017	Up
AT1G05540	mRNA	2.98863	3.70286e-62	Up	1.89216	4.95849e-23	Up	-1.09647	7.46602e-15	Down
AT1G05560	mRNA	-1.3144	5.49479e-50	Down	-0.708748	1.01273e-16	No	0.605649	1.16291e-09	No
AT1G05575	mRNA	-2.56782	1.031e-21	Down	-1.88193	5.87657e-13	Down	0.685889	0.0279664	No
AT1G05600	mRNA	-1.56853	1.48193e-24	Down	-0.554289	0.00012915	No	1.01424	7.57146e-10	Up
AT1G05630	mRNA	0.91712	3.3689e-31	No	-0.606431	4.01028e-12	No	-1.52355	9.93292e-75	Down
AT1G05640	mRNA	0.29207	0.0474881	No	-0.88991	2.13501e-07	No	-1.18198	9.76562e-13	Down
AT1G05660	mRNA	-2.25554	2.26932e-06	Down	-3.76108	8.41981e-06	Down	-1.50554	0.0377642	Down
AT1G05680	mRNA	0.895884	1.98741e-12	No	1.06278	1.63691e-16	Up	0.166893	0.192557	No
AT1G05690	mRNA	2.68425	8.81412e-128	Up	0.567007	1.17989e-05	No	-2.11724	5.7349e-85	Down
AT1G05700	mRNA	3.09846	2.07755e-40	Up	0.816576	0.0030501	No	-2.28189	6.14703e-26	Down
AT1G05710	mRNA	0.926959	1.09839e-23	No	-1.37162	5.54238e-26	Down	-2.29858	1.91282e-77	Down
AT1G05720	mRNA	-0.486676	0.015144	No	0.61288	0.000726076	No	1.09956	2.93646e-09	Up
AT1G05730	mRNA	0.0471264	0.933828	No	1.7017	7.43011e-09	Up	1.65458	1.31891e-08	Up
AT1G05740	mRNA	-0.504707	0.459296	No	1.56653	0.00346448	Up	2.07124	0.000268263	Up
AT1G05780	mRNA	-1.87536	2.42626e-43	Down	-0.717445	3.07781e-09	No	1.15791	4.29192e-15	Up
AT1G05805	mRNA	1.09455	1.36279e-25	Up	1.03668	5.77459e-23	Up	-0.0578759	0.662766	No
AT1G05850	mRNA	1.50217	1.43974e-174	Up	1.57544	2.06536e-189	Up	0.0732709	0.208509	No
AT1G05870	mRNA	1.13353	1.66531e-80	Up	-0.306799	4.06517e-06	No	-1.44033	5.56629e-120	Down
AT1G05880	mRNA	4.52532	7.76806e-15	Up	3.12736	7.33459e-08	Up	-1.39796	6.23414e-06	Down
AT1G05890	mRNA	1.07453	6.97835e-76	Up	0.704688	3.22317e-31	No	-0.369843	1.55414e-10	No
AT1G05920	mRNA	-0.928967	0.000412361	No	1.51291	3.69415e-13	Up	2.44188	6.71133e-25	Up
AT1G05970	mRNA	-0.841535	2.35348e-07	No	-1.03197	5.05081e-09	Down	-0.19043	0.388605	No
AT1G06000	mRNA	3.3872	1.19579e-193	Up	1.73274	2.7599e-48	Up	-1.65447	1.3955e-55	Down
AT1G06080	mRNA	-2.72933	4.4042e-198	Down	-2.36688	1.34894e-150	Down	0.362448	0.0024151	No
AT1G06120	mRNA	-1.58508	0.0171797	Down	-2.02011	0.00819681	Down	-0.435027	0.589747	No
AT1G06148	mRNA	-1.07279	0.0027572	Down	-0.822636	0.0278426	No	0.250156	0.601258	No
AT1G06150	mRNA	-0.661151	3.88029e-18	No	-1.18088	1.70073e-48	Down	-0.519728	7.45002e-10	No
AT1G06160	mRNA	-2.26488	7.29663e-13	Down	-3.97025	7.90524e-11	Down	-1.70537	0.00174765	Down
AT1G06180	mRNA	1.31883	2.85273e-26	Up	-0.530889	0.000489774	No	-1.84971	9.72894e-42	Down
AT1G06200	mRNA	-0.58298	1.28893e-10	No	0.580236	1.77624e-12	No	1.16322	9.8428e-41	Up
AT1G06210	mRNA	-1.28997	2.76685e-45	Down	-0.529499	1.61482e-09	No	0.760474	1.49081e-14	No
AT1G06230	mRNA	1.30573	6.69703e-110	Up	0.833529	1.0057e-43	No	-0.472199	5.45473e-16	No
AT1G06240	mRNA	2.17347	1.13976e-132	Up	-0.177946	0.136793	No	-2.35141	1.01653e-136	Down
AT1G06270	mRNA	1.0657	1.46864e-19	Up	0.0587695	0.741874	No	-1.00694	1.75215e-16	Down
AT1G06290	mRNA	-1.51169	1.50862e-84	Down	-2.38399	2.80464e-141	Down	-0.872292	1.92885e-17	No
AT1G06350	mRNA	-0.482897	0.149376	No	-1.21238	0.000928955	Down	-0.729481	0.0623533	No
AT1G06380	mRNA	0.199002	0.333176	No	1.37205	4.24692e-16	Up	1.17305	1.79268e-12	Up
AT1G06400	mRNA	0.891563	1.67038e-35	No	-0.35921	9.29874e-06	No	-1.25077	4.48003e-62	Down
AT1G06410	mRNA	1.42808	0	Up	-0.530394	3.50817e-41	No	-1.95847	0	Down
AT1G06420	mRNA	1.15621	2.50583e-14	Up	0.858488	9.42049e-08	No	-0.297717	0.0526784	No
AT1G06430	mRNA	3.00582	0	Up	1.1225	2.75611e-48	Up	-1.88332	2.60664e-192	Down
AT1G06440	mRNA	1.46717	2.08939e-11	Up	1.47885	3.90468e-11	Up	0.0116775	0.974526	No
AT1G06460	mRNA	2.89111	5.76116e-18	Up	3.41997	1.043e-24	Up	0.528862	0.158183	No
AT1G06470	mRNA	0.598897	6.57383e-12	No	1.0768	2.31362e-36	Up	0.477904	1.40047e-08	No
AT1G06515	mRNA	-0.627684	2.17908e-09	No	-1.63753	4.3914e-36	Down	-1.00985	1.75626e-13	Down
AT1G06520	mRNA	0.820062	0.0139653	No	-1.42399	0.00161576	Down	-2.24405	2.01141e-07	Down
AT1G06530	mRNA	0.623718	6.24481e-07	No	1.08645	4.43561e-19	Up	0.46273	7.84482e-05	No
AT1G06540	mRNA	1.86438	2.14861e-11	Up	0.717238	0.0251942	No	-1.14714	2.24665e-05	Down
AT1G06550	mRNA	1.18124	3.08269e-43	Up	0.351452	0.000262569	No	-0.82979	3.89774e-22	No
AT1G06620	mRNA	-0.626956	0.0122515	No	-2.76287	1.22383e-15	Down	-2.13591	1.11115e-09	Down
AT1G06630	mRNA	0.237719	0.00320591	No	-0.87349	1.62504e-25	No	-1.11121	2.22544e-41	Down
AT1G06645	mRNA	-0.885317	4.72212e-24	No	-1.67326	4.98746e-58	Down	-0.787945	1.60936e-12	No
AT1G06660	mRNA	-1.85759	3.51919e-08	Down	-1.71681	1.07486e-06	Down	0.140783	0.805456	No
AT1G06670	mRNA	1.15056	7.94423e-62	Up	0.756713	1.30569e-26	No	-0.393846	1.83243e-08	No
AT1G06680	mRNA	-2.19017	0	Down	-2.55478	0	Down	-0.364605	1.86247e-08	No
AT1G06690	mRNA	1.87771	6.26989e-72	Up	0.884337	1.26804e-14	No	-0.993377	4.13505e-24	No
AT1G06710	mRNA	0.154453	0.243321	No	1.13925	8.09216e-25	Up	0.984797	2.26202e-19	No
AT1G06720	mRNA	1.96596	1.10418e-152	Up	2.41304	9.46559e-231	Up	0.447086	1.30956e-11	No
AT1G06760	mRNA	-1.82593	5.7663e-255	Down	-0.800062	8.36519e-62	No	1.02587	2.68633e-69	Up
AT1G06770	mRNA	0.42766	0.00179624	No	1.63737	2.42842e-40	Up	1.20971	7.87422e-25	Up
AT1G06780	mRNA	0.257854	0.000586677	No	2.69762	0	Up	2.43977	0	Up
AT1G06790	mRNA	-0.355418	0.000226466	No	0.677521	5.22225e-15	No	1.03294	7.6355e-31	Up
AT1G06800	mRNA	0.713526	1.93009e-14	No	-0.684441	2.31952e-09	No	-1.39797	5.67313e-39	Down
AT1G06810	mRNA	2.22328	4.70972e-06	Up	1.1673	0.0307687	Up	-1.05598	0.0157262	Down
AT1G06820	mRNA	1.2778	4.77782e-57	Up	0.421179	2.73315e-06	No	-0.856624	5.93915e-27	No
AT1G06830	mRNA	-1.76831	6.97717e-08	Down	-1.84844	1.15269e-07	Down	-0.0801347	0.871346	No
AT1G06840	mRNA	0.6463	4.44078e-06	No	-0.636431	1.43184e-05	No	-1.28273	1.13616e-19	Down
AT1G06850	mRNA	-0.352939	0.00304243	No	-1.10066	4.47076e-19	Down	-0.74772	3.30092e-09	No
AT1G06920	mRNA	-0.295499	0.722171	No	2.03977	0.0567438	No	2.33527	0.0355648	Up
AT1G06923	mRNA	-1.46822	0.00233801	Down	-0.526785	0.290669	No	0.941437	0.0759568	No
AT1G06925	mRNA	-1.62228	0.045132	Down	-0.19413	0.839899	No	1.42815	0.0794841	No
AT1G06930	mRNA	-0.653773	0.191213	No	-1.27333	0.0154256	Down	-0.619558	0.283259	No
AT1G06960	mRNA	-1.08816	2.18377e-11	Down	-1.20163	8.92519e-13	Down	-0.113471	0.60363	No
AT1G06970	mRNA	-1.09961	5.93743e-08	Down	-0.834189	5.8713e-05	No	0.265418	0.296761	No
AT1G06980	mRNA	1.73396	2.93498e-86	Up	1.09836	1.54095e-31	Up	-0.635599	3.4958e-15	No
AT1G07000	mRNA	0.986824	1.20585e-39	No	-0.771007	7.99739e-16	No	-1.75783	1.93858e-87	Down
AT1G07010	mRNA	2.33569	0	Up	0.0581381	0.469612	No	-2.27755	0	Down
AT1G07020	mRNA	-1.58126	2.62374e-27	Down	-0.604985	7.92149e-06	No	0.976273	8.81982e-10	No
AT1G07025	mRNA	-1.17155	0.0162557	Down	1.02475	0.0127282	Up	2.19631	1.65691e-06	Up
AT1G07040	mRNA	0.0722025	0.662814	No	1.27589	5.186e-27	Up	1.20369	6.11128e-25	Up
AT1G07050	mRNA	5.42449	4.96811e-51	Up	5.89609	5.06892e-60	Up	0.471601	0.224545	No
AT1G07070	mRNA	0.134276	0.550954	No	1.06194	7.66193e-10	Up	0.927664	4.74733e-08	No
AT1G07110	mRNA	0.536005	3.41558e-18	No	-1.02564	4.91554e-56	Down	-1.56165	2.79901e-131	Down
AT1G07150	mRNA	1.83329	6.02802e-88	Up	1.12579	1.01266e-29	Up	-0.707492	1.17454e-17	No
AT1G07160	mRNA	2.06008	6.22578e-07	Up	2.3313	1.92955e-08	Up	0.271225	0.419236	No
AT1G07180	mRNA	3.54339	0	Up	-0.0773004	0.627461	No	-3.62069	1.10958e-275	Down
AT1G07210	mRNA	-0.132405	0.495249	No	0.962976	6.29627e-11	No	1.09538	1.81596e-13	Up
AT1G07220	mRNA	0.763527	7.22734e-17	No	-0.586592	9.43791e-08	No	-1.35012	7.29898e-40	Down
AT1G07280	mRNA	1.75031	0	Up	1.98125	0	Up	0.230944	7.90389e-08	No
AT1G07320	mRNA	-0.281799	0.00178374	No	-1.32032	1.05866e-40	Down	-1.03852	4.61256e-25	Down
AT1G07330	mRNA	0.649929	3.14833e-09	No	-0.8978	1.71713e-10	No	-1.54773	1.61742e-31	Down
AT1G07350	mRNA	-0.595402	5.87129e-15	No	-1.70783	2.94628e-87	Down	-1.11243	3.79714e-36	Down
AT1G07360	mRNA	-0.341035	2.74317e-06	No	0.804535	6.10237e-34	No	1.14557	8.25105e-64	Up
AT1G07420	mRNA	3.06229	3.42415e-185	Up	3.30796	2.41801e-215	Up	0.245675	0.0117842	No
AT1G07430	mRNA	1.56935	3.70443e-15	Up	3.55555	2.64907e-76	Up	1.9862	5.3754e-29	Up
AT1G07440	mRNA	0.71895	8.57782e-08	No	-1.07764	3.38694e-10	Down	-1.79659	2.83533e-28	Down
AT1G07450	mRNA	2.09594	7.67069e-19	Up	-0.526984	0.126654	No	-2.62292	6.36796e-21	Down
AT1G07470	mRNA	0.513245	4.03558e-08	No	1.77835	5.70312e-95	Up	1.26511	6.59834e-55	Up
AT1G07473	mRNA	1.56567	0.0305431	Up	3.24276	1.03351e-05	Up	1.67709	0.00324539	Up
AT1G07476	mRNA	0.260176	0.706579	No	3.09135	0.00316612	Up	2.83117	0.00393904	Up
AT1G07480	mRNA	0.232963	0.0109368	No	1.14577	4.24551e-45	Up	0.912807	5.98565e-31	No
AT1G07485	mRNA	-1.1616	0.000826528	Down	-1.66707	3.0437e-05	Down	-0.505471	0.272769	No
AT1G07490	mRNA	-0.871497	0.000124309	No	-2.87406	3.16638e-25	Down	-2.00257	1.48511e-12	Down
AT1G07500	mRNA	1.00188	0.0121843	Up	-0.117563	0.835281	No	-1.11944	0.00770567	Down
AT1G07520	mRNA	-0.421176	0.000238709	No	-1.16707	2.54013e-21	Down	-0.745895	4.42519e-09	No
AT1G07530	mRNA	0.992895	3.27156e-54	No	1.28211	2.08991e-89	Up	0.289214	5.19834e-06	No
AT1G07540	mRNA	-0.65816	0.400517	No	2.56102	0.000623868	Up	3.21918	0.000284408	Up
AT1G07570	mRNA	1.20175	4.46152e-62	Up	0.796067	4.37591e-25	No	-0.405678	5.20618e-09	No
AT1G07620	mRNA	3.48175	1.18893e-42	Up	0.654868	0.0361731	No	-2.82688	2.3878e-31	Down
AT1G07650	mRNA	1.89011	0	Up	1.17873	3.95407e-165	Up	-0.711379	3.32998e-77	No
AT1G07660	mRNA	-1.72779	9.59642e-26	Down	-0.434133	0.00363303	No	1.29366	1.3913e-13	Up
AT1G07725	mRNA	-1.37163	0.0159774	Down	0.541009	0.315487	No	1.91264	0.000626309	Up
AT1G07770	mRNA	-0.968773	1.93655e-34	No	0.746105	3.38046e-26	No	1.71488	8.81048e-111	Up
AT1G07795	mRNA	-1.88724	1.75379e-10	Down	0.201851	0.451589	No	2.0891	2.02111e-12	Up
AT1G07820	mRNA	-1.08783	2.65832e-37	Down	0.195568	0.0169475	No	1.28339	1.12389e-50	Up
AT1G07830	mRNA	0.340919	0.172451	No	1.33921	5.72817e-10	Up	0.998294	2.3499e-06	No
AT1G07860	mRNA	2.02774	1.20053e-05	Up	1.1486	0.024235	Up	-0.879134	0.0440289	No
AT1G07880	mRNA	-0.00357711	1	No	-1.07264	8.95401e-05	Down	-1.06907	9.00532e-05	Down
AT1G07885	mRNA	-0.0690752	0.949845	No	-1.86428	0.00850351	Down	-1.79521	0.0111048	Down
AT1G07900	mRNA	-0.630209	0.0118354	No	-1.49248	3.90258e-07	Down	-0.862276	0.00572428	No
AT1G07902	mRNA	-0.976357	3.31828e-12	No	0.141138	0.342276	No	1.11749	3.0903e-15	Up
AT1G07920	mRNA	-0.0107224	0.92614	No	1.49629	2.36581e-127	Up	1.50701	7.58173e-130	Up
AT1G07930	mRNA	-0.367681	1.49179e-09	No	0.857668	9.81451e-52	No	1.22535	6.23012e-100	Up
AT1G07940	mRNA	-0.222034	0.0238906	No	1.32177	9.89202e-51	Up	1.5438	4.84198e-68	Up
AT1G07950	mRNA	-1.55615	5.74437e-13	Down	-0.345494	0.112671	No	1.21066	8.38844e-08	Up
AT1G07985	mRNA	-1.63214	1.39493e-12	Down	-0.724864	0.000784514	No	0.907276	0.00043529	No
AT1G08050	mRNA	1.30088	1.88716e-15	Up	1.20537	8.28504e-13	Up	-0.0955138	0.607667	No
AT1G08070	mRNA	0.285347	0.199249	No	1.19726	2.99021e-10	Up	0.91191	9.13531e-07	No
AT1G08120	mRNA	-0.197968	0.707902	No	1.97621	8.71627e-08	Up	2.17418	8.5928e-09	Up
AT1G08130	mRNA	0.638351	8.67826e-12	No	1.19145	2.3978e-39	Up	0.553102	1.32376e-10	No
AT1G08160	mRNA	0.384698	0.445445	No	1.18591	0.00626464	Up	0.801207	0.0641058	No
AT1G08165	mRNA	0.492456	0.11031	No	1.29937	3.11108e-06	Up	0.806911	0.00367426	No
AT1G08170	mRNA	1.66284	0.00226203	Up	1.00826	0.089882	No	-0.654577	0.241997	No
AT1G08180	mRNA	-2.0045	5.23695e-24	Down	-0.610271	0.00071092	No	1.39423	3.2902e-11	Up
AT1G08200	mRNA	0.651404	9.62626e-38	No	1.50996	2.00346e-207	Up	0.858554	4.84738e-75	No
AT1G08220	mRNA	0.646246	8.35398e-06	No	1.59296	1.87303e-32	Up	0.946714	1.36658e-14	No
AT1G08230	mRNA	2.08592	1.11129e-168	Up	1.48146	5.81047e-81	Up	-0.604456	9.32582e-18	No
AT1G08270	mRNA	-0.473102	0.019068	No	1.64339	2.62998e-25	Up	2.11649	9.04145e-36	Up
AT1G08290	mRNA	1.13791	3.70586e-10	Up	-0.317318	0.188725	No	-1.45523	1.81631e-13	Down
AT1G08350	mRNA	-0.678007	5.45676e-06	No	-1.0088	4.11679e-10	Down	-0.330796	0.0715465	No
AT1G08360	mRNA	-0.197314	0.0643506	No	0.823322	2.06206e-18	No	1.02064	3.77376e-27	Up
AT1G08380	mRNA	-1.02981	3.15218e-80	Down	-1.34608	8.41246e-129	Down	-0.316274	7.28278e-08	No
AT1G08390	mRNA	-2.9269	2.57784e-43	Down	-2.41519	2.22802e-32	Down	0.511706	0.0735606	No
AT1G08400	mRNA	-0.460377	4.4897e-07	No	0.570933	1.33826e-11	No	1.03131	2.63968e-32	Up
AT1G08410	mRNA	0.99951	2.07251e-16	No	2.02512	1.88537e-66	Up	1.02561	3.71243e-20	Up
AT1G08430	mRNA	0.578291	8.69334e-07	No	1.15267	2.16013e-24	Up	0.57438	1.18146e-07	No
AT1G08450	mRNA	-0.449831	0.000169619	No	-1.15981	1.50716e-20	Down	-0.709983	3.48731e-08	No
AT1G08460	mRNA	-0.765475	5.31607e-07	No	-1.10373	6.96423e-11	Down	-0.338252	0.0836536	No
AT1G08500	mRNA	0.41438	0.00603705	No	2.77185	2.59954e-111	Up	2.35747	9.79058e-95	Up
AT1G08530	mRNA	-1.9057	1.8414e-68	Down	-0.580032	5.59573e-09	No	1.32567	6.78821e-31	Up
AT1G08550	mRNA	1.67262	3.10307e-33	Up	2.32071	3.18641e-63	Up	0.648092	3.16954e-06	No
AT1G08570	mRNA	1.44901	2.8926e-23	Up	2.22227	2.06635e-53	Up	0.773253	1.22198e-07	No
AT1G08580	mRNA	0.917049	1.72019e-14	No	2.22984	4.59515e-87	Up	1.31279	3.98211e-37	Up
AT1G08610	mRNA	1.47513	2.41848e-31	Up	1.70968	2.38759e-41	Up	0.234545	0.055063	No
AT1G08630	mRNA	-0.18481	0.301998	No	-1.24126	3.03948e-11	Down	-1.05645	2.47154e-08	Down
AT1G08650	mRNA	2.21211	0	Up	1.88072	5.02098e-267	Up	-0.331388	1.11666e-10	No
AT1G08695	mRNA	-2.04646	0.0108253	Down	-0.590364	0.435911	No	1.4561	0.0649743	No
AT1G08750	mRNA	-1.25876	1.24597e-39	Down	-0.313993	0.000657172	No	0.944768	8.22078e-21	No
AT1G08770	mRNA	-0.92626	1.52547e-06	No	1.22698	7.47354e-16	Up	2.15323	2.10079e-34	Up
AT1G08800	mRNA	-1.05032	2.81595e-28	Down	-0.271526	0.00550928	No	0.778799	3.09539e-15	No
AT1G08810	mRNA	0.997698	2.49969e-15	No	1.35585	2.10344e-27	Up	0.358149	0.00447682	No
AT1G08840	mRNA	0.844525	1.20663e-18	No	1.31083	9.61162e-44	Up	0.466309	4.07442e-07	No
AT1G08845	mRNA	-0.391923	0.0210441	No	1.46622	1.96024e-27	Up	1.85815	1.17005e-38	Up
AT1G08860	mRNA	0.943952	0.0677722	No	1.22913	0.0162727	Up	0.285177	0.593811	No
AT1G08880	mRNA	0.412837	2.34459e-08	No	1.71801	1.2103e-139	Up	1.30518	4.40591e-88	Up
AT1G08890	mRNA	2.60903	2.17052e-89	Up	6.48379	0	Up	3.87476	4.52325e-257	Up
AT1G08900	mRNA	-1.97558	1.51954e-46	Down	-1.23105	1.2623e-19	Down	0.744528	4.85841e-07	No
AT1G08920	mRNA	-0.0723374	0.650148	No	2.45931	7.35034e-93	Up	2.53165	3.45767e-98	Up
AT1G08940	mRNA	0.40249	0.0138846	No	1.65071	6.95741e-30	Up	1.24822	5.01949e-19	Up
AT1G08980	mRNA	-0.116527	0.469796	No	-1.58975	1.46887e-30	Down	-1.47322	2.40496e-26	Down
AT1G08985	mRNA	4.03309	2.1281e-07	Up	2.94384	0.000113687	Up	-1.08925	0.0181714	Down
AT1G09010	mRNA	-0.472154	3.58336e-15	No	-1.14218	2.26379e-68	Down	-0.67003	2.82936e-23	No
AT1G09040	mRNA	-0.246835	0.11989	No	0.862439	2.18829e-10	No	1.10927	7.098e-16	Up
AT1G09050	mRNA	-0.234907	0.0456583	No	1.00607	1.06718e-24	Up	1.24098	5.48809e-35	Up
AT1G09060	mRNA	0.875063	1.41364e-62	No	-0.633928	8.09828e-26	No	-1.50899	4.04764e-153	Down
AT1G09070	mRNA	0.139255	0.0456583	No	-1.29261	2.89063e-89	Down	-1.43187	1.94746e-109	Down
AT1G09080	mRNA	2.09098	1.73957e-07	Up	0.530664	0.30145	No	-1.56032	6.41547e-05	Down
AT1G09090	mRNA	-0.919876	0.0549477	No	-1.96343	3.84603e-05	Down	-1.04355	0.0380491	Down
AT1G09130	mRNA	1.02423	2.20469e-27	Up	0.668974	1.1038e-11	No	-0.355257	0.000205991	No
AT1G09157	mRNA	-1.98788	3.24984e-20	Down	-0.422152	0.0414275	No	1.56573	2.71735e-12	Up
AT1G09180	mRNA	1.17758	8.66119e-06	Up	-0.0680132	0.877463	No	-1.24559	8.98475e-06	Down
AT1G09240	mRNA	3.41436	1.4892e-69	Up	2.53105	3.88947e-37	Up	-0.883314	8.81248e-08	No
AT1G09250	mRNA	-1.14483	1.95939e-24	Down	-1.21694	2.63731e-25	Down	-0.0721013	0.646734	No
AT1G09300	mRNA	0.701527	0.00231697	No	1.10742	6.9364e-07	Up	0.405895	0.0734235	No
AT1G09320	mRNA	1.40141	9.82205e-27	Up	1.57783	3.52884e-33	Up	0.176422	0.192638	No
AT1G09340	mRNA	1.96753	0	Up	-0.131005	0.0473811	No	-2.09853	0	Down
AT1G09350	mRNA	5.4681	0	Up	8.78582	0	Up	3.31772	0	Up
AT1G09360	mRNA	3.16255	5.02343e-10	Up	8.21147	3.3445e-59	Up	5.04892	3.62099e-171	Up
AT1G09390	mRNA	-0.867685	6.13415e-32	No	-4.03253	7.31611e-145	Down	-3.16484	2.30857e-87	Down
AT1G09410	mRNA	1.5071	7.50391e-26	Up	-0.717944	0.000101319	No	-2.22505	3.27409e-41	Down
AT1G09415	mRNA	-1.5477	2.18176e-22	Down	-1.79297	1.68863e-23	Down	-0.24527	0.287082	No
AT1G09420	mRNA	-0.0980354	0.502618	No	-1.27229	1.21052e-18	Down	-1.17426	5.96388e-16	Down
AT1G09440	mRNA	0.00366221	1	No	-1.70789	1.43464e-23	Down	-1.71155	9.61003e-24	Down
AT1G09460	mRNA	-0.423884	0.0552964	No	-1.57471	1.14368e-11	Down	-1.15083	1.30627e-06	Down
AT1G09500	mRNA	0.479121	0.339461	No	-0.756462	0.171458	No	-1.23558	0.0203294	Down
AT1G09560	mRNA	1.43874	0.000124128	Up	0.189597	0.691404	No	-1.24915	0.000965701	Down
AT1G09570	mRNA	-2.296	4.46749e-218	Down	-2.60532	5.4047e-263	Down	-0.309317	0.000170298	No
AT1G09575	mRNA	-1.27657	9.14332e-10	Down	-2.89466	6.27193e-37	Down	-1.61809	5.39664e-12	Down
AT1G09580	mRNA	-0.9894	5.98192e-08	No	0.279032	0.11977	No	1.26843	2.64327e-12	Up
AT1G09600	mRNA	-1.42043	1.73242e-05	Down	-0.0729336	0.878727	No	1.3475	5.35735e-05	Up
AT1G09630	mRNA	-1.10355	6.68643e-11	Down	-0.34379	0.0486374	No	0.759763	2.51204e-05	No
AT1G09650	mRNA	-1.3715	0.000340853	Down	-1.15721	0.00347737	Down	0.214282	0.710922	No
AT1G09690	mRNA	0.11299	0.196209	No	1.08099	1.33433e-50	Up	0.968001	3.01306e-42	No
AT1G09710	mRNA	0.629046	0.000116263	No	-1.21181	1.58666e-10	Down	-1.84086	8.17692e-24	Down
AT1G09740	mRNA	-0.659479	5.26257e-05	No	0.367056	0.0193258	No	1.02654	1.0413e-10	Up
AT1G09750	mRNA	-1.44242	3.35737e-27	Down	-2.34333	2.29463e-66	Down	-0.900915	1.42813e-10	No
AT1G09780	mRNA	1.55197	6.39594e-183	Up	1.4953	4.45876e-164	Up	-0.0566718	0.328732	No
AT1G09794	mRNA	-0.305786	0.189877	No	1.46155	4.41459e-16	Up	1.76734	3.33525e-21	Up
AT1G09795	mRNA	0.279277	0.00600016	No	1.78316	2.47981e-92	Up	1.50389	1.31195e-71	Up
AT1G09815	mRNA	-0.528437	0.0243155	No	0.581206	0.00700743	No	1.10964	3.5455e-07	Up
AT1G09930	mRNA	2.643	5.32018e-11	Up	1.94693	3.78172e-06	Up	-0.696068	0.0399242	No
AT1G09940	mRNA	-0.442704	4.59629e-08	No	-1.04932	6.8926e-31	Down	-0.606612	1.62778e-10	No
AT1G09950	mRNA	3.58516	6.81183e-85	Up	5.08672	7.07486e-175	Up	1.50156	4.20593e-63	Up
AT1G09970	mRNA	1.20357	7.34861e-61	Up	1.04379	1.60435e-45	Up	-0.159787	0.0433224	No
AT1G10000	mRNA	-2.50713	0.000275435	Down	-1.89485	0.0032711	Down	0.612273	0.449748	No
AT1G10020	mRNA	-0.571239	0.120429	No	-2.10139	3.49836e-10	Down	-1.53015	6.63017e-06	Down
AT1G10050	mRNA	-0.0052948	0.9888	No	-1.03657	5.91877e-32	Down	-1.03127	9.19211e-32	Down
AT1G10060	mRNA	2.46517	8.62936e-177	Up	3.27071	0	Up	0.805542	3.0663e-40	No
AT1G10070	mRNA	-1.63084	1.52483e-08	Down	-1.48177	6.01523e-07	Down	0.149071	0.73996	No
AT1G10090	mRNA	2.46913	4.94503e-58	Up	3.24562	1.30082e-99	Up	0.776497	6.95431e-07	No
AT1G10110	mRNA	-1.42275	3.35016e-05	Down	0.390554	0.263581	No	1.8133	8.50472e-08	Up
AT1G10120	mRNA	0.15142	0.188421	No	-1.0777	4.7842e-20	Down	-1.22912	3.57126e-26	Down
AT1G10150	mRNA	-2.23041	6.32487e-299	Down	-1.00935	2.644e-83	Down	1.22106	1.79582e-76	Up
AT1G10155	mRNA	2.88907	1.89019e-31	Up	2.02481	1.04035e-14	Up	-0.864259	4.20326e-06	No
AT1G10160	mRNA	1.49313	5.74513e-87	Up	-0.377605	5.16128e-05	No	-1.87074	5.49724e-114	Down
AT1G10190	mRNA	0	1	No	1.83958	0.0319196	Up	1.85233	0.0295518	Up
AT1G10200	mRNA	-0.212518	0.00924579	No	1.2745	3.07927e-72	Up	1.48702	4.26439e-95	Up
AT1G10210	mRNA	-0.831223	1.32724e-10	No	0.343311	0.00440527	No	1.17453	3.53539e-20	Up
AT1G10230	mRNA	-0.892016	0.000646349	No	1.14767	8.68894e-08	Up	2.03968	1.63119e-17	Up
AT1G10240	mRNA	-1.38861	5.90456e-40	Down	-2.02906	8.81474e-58	Down	-0.640445	6.89134e-06	No
AT1G10270	mRNA	2.28774	5.21193e-94	Up	2.23708	6.88108e-87	Up	-0.0506564	0.642333	No
AT1G10300	mRNA	1.0698	0.00337315	Up	1.59969	5.86442e-06	Up	0.529886	0.102949	No
AT1G10330	mRNA	-1.21304	3.09982e-09	Down	-0.482185	0.0178743	No	0.730857	0.00129373	No
AT1G10340	mRNA	1.60797	6.40277e-30	Up	-0.311398	0.109625	No	-1.91937	1.44022e-34	Down
AT1G10360	mRNA	0.255328	0.0185486	No	-0.825112	1.10148e-13	No	-1.08044	4.05303e-23	Down
AT1G10370	mRNA	2.84019	2.16257e-238	Up	2.55193	1.66794e-184	Up	-0.28826	1.01499e-05	No
AT1G10385	mRNA	0.501149	0.322096	No	-0.722945	0.192756	No	-1.22409	0.0170764	Down
AT1G10390	mRNA	1.35841	1.26588e-170	Up	0.738388	7.27592e-47	No	-0.620022	5.22386e-39	No
AT1G10400	mRNA	2.67456	1.6806e-84	Up	4.46009	5.85018e-248	Up	1.78553	1.845e-99	Up
AT1G10410	mRNA	3.90601	0	Up	4.67378	0	Up	0.767774	1.66364e-52	No
AT1G10417	mRNA	0.166432	0.494798	No	1.92036	2.39278e-27	Up	1.75393	1.97372e-24	Up
AT1G10450	mRNA	0.648697	2.58457e-19	No	1.06774	7.15214e-51	Up	0.419042	9.00695e-10	No
AT1G10455	mRNA	-0.57298	0.291306	No	1.00329	0.0277117	Up	1.57627	0.000793259	Up
AT1G10490	mRNA	1.86516	3.45973e-106	Up	1.93315	3.74468e-111	Up	0.067991	0.430313	No
AT1G10530	mRNA	0.186272	0.599634	No	-1.38646	0.00014477	Down	-1.57273	1.16085e-05	Down
AT1G10550	mRNA	-1.68246	3.42753e-13	Down	-2.03932	1.5792e-14	Down	-0.356864	0.285838	No
AT1G10560	mRNA	-1.26717	2.84533e-58	Down	0.0470692	0.618021	No	1.31424	3.42454e-61	Up
AT1G10580	mRNA	0.935205	3.9788e-42	No	1.67766	3.3209e-140	Up	0.742458	8.78229e-36	No
AT1G10610	mRNA	-0.433031	4.95564e-07	No	-1.06158	1.69283e-27	Down	-0.628552	7.84859e-10	No
AT1G10620	mRNA	0.0592429	0.955483	No	2.27041	7.00223e-06	Up	2.21117	8.35206e-06	Up
AT1G10630	mRNA	-1.05032	7.81053e-19	Down	-0.175836	0.166454	No	0.874485	1.2127e-12	No
AT1G10640	mRNA	1.115	1.48014e-51	Up	1.95195	3.17987e-164	Up	0.836953	3.73563e-40	No
AT1G10650	mRNA	1.39849	6.97923e-50	Up	0.118879	0.315274	No	-1.27961	3.82012e-41	Down
AT1G10680	mRNA	1.83622	0.000225597	Up	0.526146	0.407858	No	-1.31007	0.00774591	Down
AT1G10690	mRNA	-0.394963	0.0466692	No	1.21089	1.29404e-12	Up	1.60585	3.57319e-20	Up
AT1G10700	mRNA	-0.954482	2.50536e-21	No	-1.38058	2.03129e-34	Down	-0.426096	0.000716786	No
AT1G10740	mRNA	0.545478	7.73795e-28	No	-0.562391	4.32037e-23	No	-1.10787	2.87854e-92	Down
AT1G10760	mRNA	1.84883	2.05317e-07	Up	4.44646	1.95679e-37	Up	2.59762	1.53853e-13	Up
AT1G10770	mRNA	-1.19889	0.0612291	No	3.96727	8.2618e-20	Up	5.16616	3.79842e-16	Up
AT1G10810	mRNA	1.45423	0.0306812	Up	0.630545	0.419861	No	-0.823689	0.238138	No
AT1G10850	mRNA	1.76815	6.44686e-143	Up	-0.812596	8.12534e-19	No	-2.58074	9.44479e-212	Down
AT1G10900	mRNA	0.410234	7.18027e-08	No	-1.51589	1.28205e-73	Down	-1.92613	1.34086e-120	Down
AT1G10910	mRNA	-0.999513	5.90063e-37	No	-1.36315	3.08294e-58	Down	-0.363634	9.01268e-05	No
AT1G10920	mRNA	1.26652	4.9534e-14	Up	0.0953994	0.668356	No	-1.17112	4.30327e-12	Down
AT1G10930	mRNA	0.0748541	0.559509	No	1.39619	1.19831e-48	Up	1.32134	1.36355e-44	Up
AT1G10940	mRNA	1.15145	5.20651e-31	Up	0.299808	0.00537788	No	-0.851646	1.6906e-17	No
AT1G10960	mRNA	-1.19265	6.21938e-21	Down	-0.622178	1.30507e-06	No	0.570469	2.00033e-05	No
AT1G11020	mRNA	-1.33878	3.43437e-28	Down	-0.590671	3.3242e-07	No	0.748113	2.97775e-08	No
AT1G11050	mRNA	0.300543	0.125173	No	-1.91674	1.4294e-25	Down	-2.21728	6.14878e-34	Down
AT1G11070	mRNA	-1.16036	7.08187e-08	Down	-4.10602	2.09873e-28	Down	-2.94566	3.94236e-15	Down
AT1G11080	mRNA	0.0147597	0.987794	No	-1.5653	3.13561e-11	Down	-1.58006	1.83931e-11	Down
AT1G11090	mRNA	1.04134	2.72806e-24	Up	1.32594	2.11319e-38	Up	0.284596	0.00300593	No
AT1G11100	mRNA	0.113132	0.433344	No	-1.3549	2.4182e-18	Down	-1.46803	1.13846e-21	Down
AT1G11112	mRNA	-2.3732	7.3423e-07	Down	-1.7618	0.000137141	Down	0.611398	0.311866	No
AT1G11125	mRNA	-1.59492	3.25102e-06	Down	-1.35822	0.000114764	Down	0.2367	0.641004	No
AT1G11130	mRNA	1.23632	2.78373e-48	Up	-0.0989052	0.408294	No	-1.33522	4.30646e-50	Down
AT1G11170	mRNA	1.13326	8.36983e-09	Up	4.02076	4.27949e-119	Up	2.8875	1.12673e-98	Up
AT1G11180	mRNA	-0.903616	8.23945e-10	No	0.174636	0.266026	No	1.07825	2.78059e-13	Up
AT1G11200	mRNA	-0.874629	2.97285e-08	No	0.171182	0.307259	No	1.04581	4.19571e-11	Up
AT1G11210	mRNA	4.75677	1.39037e-17	Up	5.27262	2.9255e-21	Up	0.515855	0.457773	No
AT1G11220	mRNA	0.108634	0.753794	No	1.9912	6.54228e-17	Up	1.88257	7.66105e-16	Up
AT1G11240	mRNA	0.736526	1.96094e-09	No	1.46105	1.65651e-35	Up	0.724526	3.16649e-11	No
AT1G11260	mRNA	-1.94876	0	Down	-1.86124	1.07382e-284	Down	0.0875252	0.165669	No
AT1G11270	mRNA	-0.521838	0.0347379	No	-1.5704	5.22779e-09	Down	-1.04856	0.000172516	Down
AT1G11300	mRNA	0.0754049	0.754908	No	-2.28692	2.65324e-16	Down	-2.36233	2.07091e-17	Down
AT1G11310	mRNA	0.00832539	0.990033	No	-1.11985	2.03111e-20	Down	-1.12818	1.02413e-20	Down
AT1G11320	mRNA	-1.16461	2.1656e-07	Down	-0.574068	0.0111764	No	0.590538	0.0214711	No
AT1G11330	mRNA	1.19457	1.33489e-19	Up	-0.98756	1.26265e-08	No	-2.18213	3.88158e-42	Down
AT1G11340	mRNA	0.685055	3.86778e-05	No	-0.667558	0.000765219	No	-1.35261	1.86005e-13	Down
AT1G11350	mRNA	0.336011	4.25931e-08	No	-1.16182	8.90396e-52	Down	-1.49783	3.26978e-89	Down
AT1G11380	mRNA	-0.383252	0.00431405	No	-1.12243	2.11539e-15	Down	-0.739174	4.09461e-07	No
AT1G11390	mRNA	1.2457	8.93145e-57	Up	2.28845	6.49225e-200	Up	1.04275	7.20272e-54	Up
AT1G11400	mRNA	0.265397	0.0040079	No	1.24976	1.83193e-51	Up	0.98436	1.72502e-34	No
AT1G11410	mRNA	1.08977	2.3539e-50	Up	0.0317995	0.787119	No	-1.05797	1.28704e-43	Down
AT1G11440	mRNA	-1.36649	4.26895e-62	Down	-1.21093	5.45438e-47	Down	0.155553	0.132321	No
AT1G11450	mRNA	0.279869	0.0784892	No	-0.852707	1.49786e-06	No	-1.13258	3.94837e-11	Down
AT1G11475	mRNA	-0.00185029	1	No	1.84445	2.23258e-21	Up	1.8463	1.46866e-21	Up
AT1G11530	mRNA	0.899007	8.37109e-06	No	1.98907	8.45214e-25	Up	1.09006	8.9423e-09	Up
AT1G11545	mRNA	-0.270233	0.00875732	No	1.76804	8.29975e-93	Up	2.03827	2.38443e-117	Up
AT1G11572	mRNA	1.01007	0.194114	No	1.58271	0.0411392	Up	0.572643	0.454848	No
AT1G11580	mRNA	-0.722567	2.45436e-06	No	-2.06906	1.21947e-30	Down	-1.34649	4.46433e-13	Down
AT1G11630	mRNA	-1.08433	4.68016e-17	Down	-0.0395167	0.80758	No	1.04481	4.86135e-15	Up
AT1G11670	mRNA	0.824912	3.44445e-16	No	-1.16283	2.06743e-26	Down	-1.98774	2.51889e-77	Down
AT1G11680	mRNA	0.531258	4.3818e-14	No	-0.495755	8.71704e-10	No	-1.02701	4.54965e-41	Down
AT1G11700	mRNA	0.427369	6.00186e-05	No	-1.387	1.35422e-27	Down	-1.81436	4.15711e-48	Down
AT1G11720	mRNA	1.34474	3.30017e-156	Up	-0.936817	1.81796e-52	No	-2.28156	0	Down
AT1G11730	mRNA	0.646016	0.000197236	No	-1.33391	6.92639e-09	Down	-1.97993	2.5814e-19	Down
AT1G11740	mRNA	-2.92303	5.98818e-10	Down	-2.73308	2.39402e-08	Down	0.189955	0.835836	No
AT1G11755	mRNA	-0.862923	3.83814e-07	No	0.316806	0.0610147	No	1.17973	2.02421e-12	Up
AT1G11780	mRNA	-1.60724	1.33911e-25	Down	-0.505981	0.000663573	No	1.10126	1.02132e-11	Up
AT1G11785	mRNA	0.4637	0.0240574	No	1.71641	1.12336e-21	Up	1.25271	1.27977e-13	Up
AT1G11790	mRNA	1.01636	2.75953e-38	Up	0.864831	2.74595e-26	No	-0.151529	0.0629557	No
AT1G11820	mRNA	0.252718	0.000412048	No	-0.98732	2.97233e-32	No	-1.24004	4.82661e-52	Down
AT1G11850	mRNA	-1.35048	5.91791e-08	Down	-0.502181	0.0423884	No	0.848302	0.00195391	No
AT1G11860	mRNA	-0.233602	1.33093e-07	No	-2.16277	4.89802e-284	Down	-1.92917	1.20769e-222	Down
AT1G11880	mRNA	-0.219685	0.187356	No	-1.0039	4.75034e-09	Down	-0.784216	7.7373e-06	No
AT1G11900	mRNA	-1.41609	1.68487e-11	Down	-0.466888	0.022175	No	0.949207	3.19252e-05	No
AT1G11940	mRNA	-0.515419	0.00191482	No	-1.26865	1.07676e-11	Down	-0.753233	0.000132132	No
AT1G11960	mRNA	3.26791	0	Up	2.14109	7.86718e-257	Up	-1.12682	3.87975e-100	Down
AT1G11990	mRNA	2.68444	6.15643e-05	Up	1.06249	0.143426	No	-1.62195	0.00568337	Down
AT1G12010	mRNA	-1.22661	0.000389329	Down	-1.70386	1.99448e-05	Down	-0.477252	0.310418	No
AT1G12060	mRNA	-1.26591	2.73943e-12	Down	0.0281641	0.913617	No	1.29407	2.31689e-12	Up
AT1G12080	mRNA	-1.47997	9.13808e-05	Down	-1.84317	2.54123e-06	Down	-0.363196	0.441718	No
AT1G12110	mRNA	0.215453	0.0213681	No	-1.09662	1.48058e-34	Down	-1.31207	3.34592e-49	Down
AT1G12130	mRNA	0.12485	0.861156	No	-1.36882	0.0440172	Down	-1.49367	0.0319654	Down
AT1G12140	mRNA	0.952212	2.51192e-38	No	-0.34834	8.26431e-05	No	-1.30055	8.79619e-60	Down
AT1G12180	mRNA	-1.07901	0.16005	No	1.13644	0.121121	No	2.21545	0.0161665	Up
AT1G12200	mRNA	0.790013	2.55719e-10	No	-0.946478	1.22287e-08	No	-1.73649	5.05866e-29	Down
AT1G12210	mRNA	1.04505	1.0332e-19	Up	0.497983	0.000105927	No	-0.547063	1.68456e-06	No
AT1G12211	mRNA	-0.0680301	0.915622	No	-1.44381	0.00591888	Down	-1.37578	0.00866545	Down
AT1G12230	mRNA	-0.823973	5.14788e-26	No	-1.17935	5.74281e-42	Down	-0.35538	0.000226716	No
AT1G12240	mRNA	-1.29854	1.64618e-101	Down	-3.25227	0	Down	-1.95374	1.98961e-153	Down
AT1G12244	mRNA	-1.38637	1.03561e-33	Down	-2.34766	1.27608e-65	Down	-0.961289	7.87425e-11	No
AT1G12250	mRNA	-0.987149	1.24617e-33	No	-1.66045	5.7252e-71	Down	-0.673305	1.70833e-11	No
AT1G12260	mRNA	1.11443	0.000231144	Up	0.468955	0.180299	No	-0.64548	0.0389038	No
AT1G12280	mRNA	1.60244	2.9926e-179	Up	-0.587549	2.35983e-16	No	-2.18999	6.30498e-253	Down
AT1G12300	mRNA	-1.30347	9.51502e-26	Down	-0.918006	1.56695e-13	No	0.385467	0.00934073	No
AT1G12310	mRNA	-1.32938	5.73179e-35	Down	0.241272	0.0148164	No	1.57065	5.88176e-48	Up
AT1G12320	mRNA	-1.05341	1.13639e-16	Down	-1.06537	2.8522e-15	Down	-0.0119508	0.96411	No
AT1G12370	mRNA	2.61508	7.33233e-70	Up	1.56699	9.79346e-23	Up	-1.04808	9.05293e-18	Down
AT1G12380	mRNA	0.755978	1.68501e-11	No	-0.659836	2.23149e-06	No	-1.41581	4.79996e-28	Down
AT1G12390	mRNA	-0.934479	8.44831e-06	No	0.296373	0.161067	No	1.23085	2.88505e-09	Up
AT1G12400	mRNA	-1.49269	1.83462e-16	Down	-0.0688869	0.743772	No	1.42381	1.99249e-14	Up
AT1G12420	mRNA	2.86092	1.89142e-246	Up	1.29676	3.86352e-46	Up	-1.56416	1.356e-88	Down
AT1G12430	mRNA	0.51425	5.99551e-13	No	-1.41963	1.07831e-55	Down	-1.93388	2.10705e-107	Down
AT1G12440	mRNA	-2.17262	1.03335e-156	Down	-2.20824	2.99152e-143	Down	-0.0356235	0.787439	No
AT1G12460	mRNA	-0.429554	2.46173e-08	No	-1.94771	4.42115e-84	Down	-1.51816	1.18431e-49	Down
AT1G12490	mRNA	-2.37259	0.000411315	Down	-1.13498	0.0493456	Down	1.23761	0.0752318	No
AT1G12520	mRNA	-0.364365	3.51502e-05	No	-1.05361	2.74787e-30	Down	-0.689245	2.7431e-13	No
AT1G12530	mRNA	-1.04627	4.16159e-17	Down	-0.674145	8.13583e-08	No	0.37213	0.00949977	No
AT1G12550	mRNA	0.510389	0.00859112	No	-1.60474	2.53827e-09	Down	-2.11513	5.86805e-16	Down
AT1G12580	mRNA	1.04096	5.47981e-85	Up	-0.61642	1.20929e-24	No	-1.65738	7.77802e-185	Down
AT1G12610	mRNA	-1.95699	6.67274e-54	Down	-3.08349	6.95458e-67	Down	-1.1265	1.13994e-08	Down
AT1G12615	mRNA	-3.54922	9.52223e-06	Down	-0.27756	0.571691	No	3.27166	3.59545e-05	Up
AT1G12620	mRNA	-0.911518	1.93679e-11	No	0.190326	0.181367	No	1.10184	5.39421e-16	Up
AT1G12710	mRNA	1.81883	9.43328e-42	Up	3.48055	5.92748e-159	Up	1.66173	5.23115e-51	Up
AT1G12770	mRNA	1.21557	7.75621e-32	Up	0.46573	5.31552e-05	No	-0.749843	2.93044e-13	No
AT1G12775	mRNA	-1.18825	4.62258e-13	Down	-0.367254	0.0265951	No	0.820995	2.94565e-06	No
AT1G12780	mRNA	-2.54888	0	Down	-3.12912	0	Down	-0.58024	1.23484e-09	No
AT1G12790	mRNA	-1.00801	2.88433e-21	Down	-1.54597	3.99958e-36	Down	-0.537965	8.41825e-05	No
AT1G12800	mRNA	-0.0351048	0.625889	No	-1.21598	4.07257e-79	Down	-1.18088	1.01004e-74	Down
AT1G12805	mRNA	-2.98452	0.000482945	Down	-3.66154	0.00175611	Down	-0.677015	0.425181	No
AT1G12810	mRNA	-1.03325	1.02778e-13	Down	-0.775008	4.29921e-08	No	0.258242	0.118902	No
AT1G12830	mRNA	0.996426	2.93555e-14	No	1.52499	1.30459e-32	Up	0.528566	6.41286e-06	No
AT1G12845	mRNA	-0.225997	0.437246	No	1.62511	8.3759e-13	Up	1.8511	6.85722e-16	Up
AT1G12900	mRNA	-1.14805	1.13958e-191	Down	-2.65471	0	Down	-1.50666	4.41909e-206	Down
AT1G12910	mRNA	-1.51421	1.98119e-26	Down	-0.153951	0.300468	No	1.36026	1.77977e-20	Up
AT1G12940	mRNA	1.68265	0.0353182	Up	3.06604	0.000220953	Up	1.38339	0.0525209	No
AT1G12970	mRNA	-1.64583	2.63214e-54	Down	-0.364059	0.000220126	No	1.28177	6.94186e-31	Up
AT1G12990	mRNA	1.55898	1.10152e-154	Up	0.603224	1.40009e-21	No	-0.95576	8.90298e-62	No
AT1G13000	mRNA	-0.420536	0.000117622	No	0.661418	5.07683e-11	No	1.08195	7.43271e-26	Up
AT1G13030	mRNA	1.3938	1.17894e-17	Up	1.58601	3.03784e-22	Up	0.192213	0.24453	No
AT1G13040	mRNA	1.05797	2.37144e-19	Up	0.400125	0.00307509	No	-0.657844	2.26558e-08	No
AT1G13080	mRNA	-0.928932	6.38136e-52	No	-1.73208	1.16535e-121	Down	-0.803143	2.65341e-24	No
AT1G13120	mRNA	0.979342	1.3471e-30	No	1.17572	9.95237e-43	Up	0.196375	0.0174416	No
AT1G13143	mRNA	-0.331301	0.594757	No	-1.89932	0.00363529	Down	-1.56802	0.0159134	Down
AT1G13160	mRNA	1.49206	1.56091e-77	Up	1.91254	1.61467e-127	Up	0.420481	2.93646e-09	No
AT1G13180	mRNA	-1.19036	2.35158e-22	Down	0.0106269	0.959094	No	1.20098	4.71571e-22	Up
AT1G13210	mRNA	1.0964	1.5544e-57	Up	0.283667	0.000140256	No	-0.812735	4.43083e-32	No
AT1G13230	mRNA	-2.13144	0.00033314	Down	-1.7234	0.00346832	Down	0.408036	0.613082	No
AT1G13245	mRNA	-1.69704	3.84613e-138	Down	-0.567172	3.20571e-17	No	1.12987	5.05042e-60	Up
AT1G13260	mRNA	1.22632	8.35131e-33	Up	1.73028	2.86643e-64	Up	0.503966	1.61362e-06	No
AT1G13270	mRNA	1.94084	1.71647e-26	Up	3.3764	1.63844e-81	Up	1.43556	1.28198e-21	Up
AT1G13280	mRNA	0.202546	0.106373	No	1.31762	1.2278e-35	Up	1.11508	2.51828e-27	Up
AT1G13300	mRNA	-0.495374	5.17716e-08	No	1.05236	7.75419e-39	Up	1.54773	3.86995e-75	Up
AT1G13330	mRNA	1.09137	4.42644e-07	Up	1.92479	6.96532e-21	Up	0.833419	2.13346e-06	No
AT1G13380	mRNA	0.284244	0.0238071	No	-1.69787	4.87229e-24	Down	-1.98212	2.97764e-33	Down
AT1G13390	mRNA	1.01351	5.64856e-55	Up	2.95419	0	Up	1.94068	1.59958e-269	Up
AT1G13410	mRNA	0.488343	0.0373883	No	1.40808	1.78185e-11	Up	0.919737	3.73982e-06	No
AT1G13420	mRNA	0.333652	0.150842	No	-0.674163	0.00998437	No	-1.00781	4.37027e-05	Down
AT1G13430	mRNA	-0.662929	0.155962	No	-1.58357	0.00295033	Down	-0.920636	0.100268	No
AT1G13470	mRNA	3.12403	1.19573e-06	Up	0.65213	0.392892	No	-2.4719	3.53446e-05	Down
AT1G13480	mRNA	3.9609	7.79279e-60	Up	2.68054	5.15524e-26	Up	-1.28036	2.23641e-17	Down
AT1G13490	mRNA	2.26956	0.00938553	Up	0.21025	0.859711	No	-2.05931	0.022344	Down
AT1G13500	mRNA	1.10474	0.00186704	Up	0.530367	0.188683	No	-0.574375	0.124334	No
AT1G13510	mRNA	1.06436	0.000811313	Up	0.938898	0.00397154	No	-0.125458	0.750545	No
AT1G13520	mRNA	2.36235	1.47019e-26	Up	0.641902	0.0160961	No	-1.72045	4.47223e-16	Down
AT1G13530	mRNA	-0.157801	0.317787	No	-1.19331	6.09935e-13	Down	-1.0355	6.87459e-10	Down
AT1G13540	mRNA	2.43077	3.78236e-15	Up	1.23683	0.000293153	Up	-1.19395	1.54482e-05	Down
AT1G13550	mRNA	1.46553	3.81397e-24	Up	2.75606	9.20945e-89	Up	1.29053	1.25839e-28	Up
AT1G13560	mRNA	1.95113	2.57191e-284	Up	1.54195	1.93928e-168	Up	-0.409186	1.72283e-16	No
AT1G13610	mRNA	1.93569	0.000636308	Up	0.266744	0.743714	No	-1.66895	0.00381578	Down
AT1G13650	mRNA	-3.25543	1.26146e-219	Down	-6.06152	3.85503e-281	Down	-2.80609	2.8095e-58	Down
AT1G13700	mRNA	-3.01677	8.89166e-189	Down	-3.78855	2.53326e-174	Down	-0.771777	8.68431e-07	No
AT1G13730	mRNA	1.93206	9.79599e-92	Up	1.26404	9.93029e-37	Up	-0.668023	3.446e-14	No
AT1G13740	mRNA	1.78308	1.47397e-131	Up	1.88403	4.07508e-143	Up	0.100951	0.136662	No
AT1G13750	mRNA	1.02518	7.62932e-19	Up	0.583063	3.34153e-06	No	-0.442119	0.000128821	No
AT1G13800	mRNA	-0.596286	0.0168114	No	0.750214	0.000834433	No	1.3465	4.67835e-09	Up
AT1G13820	mRNA	0.276093	0.0241438	No	-1.19743	3.25323e-16	Down	-1.47353	8.25937e-25	Down
AT1G13860	mRNA	-0.0829254	0.489646	No	1.03879	1.13288e-29	Up	1.12172	4.12859e-34	Up
AT1G13870	mRNA	0.64563	2.53407e-11	No	1.01611	1.61849e-26	Up	0.370485	4.53949e-05	No
AT1G13890	mRNA	-0.214927	0.804508	No	1.50068	0.0284446	Up	1.71561	0.0141992	Up
AT1G13900	mRNA	-1.36822	3.22671e-46	Down	-0.406191	7.99109e-06	No	0.962034	3.53776e-21	No
AT1G13920	mRNA	0.905395	0.000149433	No	1.25846	8.3942e-08	Up	0.353066	0.128188	No
AT1G13930	mRNA	3.05485	8.71078e-53	Up	4.56805	6.25986e-117	Up	1.5132	2.70015e-14	Up
AT1G13990	mRNA	0.906248	1.13177e-11	No	1.77497	3.88703e-43	Up	0.868724	1.34077e-12	No
AT1G14010	mRNA	-1.1534	4.70046e-21	Down	-0.688	1.66256e-08	No	0.4654	0.000930279	No
AT1G14030	mRNA	-1.43997	1.63383e-43	Down	-1.76773	3.77571e-55	Down	-0.327755	0.0119444	No
AT1G14048	mRNA	-1.04858	0.223116	No	0.952694	0.336172	No	2.00127	0.0421058	Up
AT1G14060	mRNA	0.606875	0.0065433	No	2.28423	5.81156e-31	Up	1.67735	1.1524e-19	Up
AT1G14120	mRNA	-0.547306	0.00694184	No	-2.511	3.90878e-28	Down	-1.96369	2.25598e-17	Down
AT1G14130	mRNA	-1.31869	5.81066e-15	Down	-1.38753	1.27938e-14	Down	-0.0688381	0.790037	No
AT1G14150	mRNA	-0.679519	1.29762e-08	No	-1.21442	1.94669e-19	Down	-0.534898	0.000246625	No
AT1G14160	mRNA	-2.20726	4.79338e-05	Down	-0.944544	0.0687077	No	1.26272	0.0307841	Up
AT1G14170	mRNA	0.401379	0.00421284	No	1.92581	2.04206e-57	Up	1.52443	1.85752e-41	Up
AT1G14180	mRNA	-1.03392	9.33689e-18	Down	-0.463824	0.000119072	No	0.570092	1.55982e-05	No
AT1G14185	mRNA	-1.33629	7.7551e-11	Down	-1.18648	2.01363e-08	Down	0.149812	0.600075	No
AT1G14190	mRNA	-0.7857	0.00762596	No	-1.33927	3.44788e-05	Down	-0.553567	0.126878	No
AT1G14200	mRNA	-4.41943	9.04916e-150	Down	-1.64694	4.91047e-57	Down	2.77249	6.63173e-55	Up
AT1G14205	mRNA	-1.98112	8.34086e-20	Down	-2.15902	4.75127e-19	Down	-0.177896	0.589225	No
AT1G14250	mRNA	1.29463	4.08731e-07	Up	-1.29998	7.24957e-06	Down	-2.59461	8.31177e-21	Down
AT1G14270	mRNA	-0.243664	0.00240655	No	-1.18969	2.47336e-41	Down	-0.946026	5.56921e-26	No
AT1G14280	mRNA	-2.00073	8.2018e-45	Down	-2.74931	2.56104e-79	Down	-0.748577	9.63535e-07	No
AT1G14290	mRNA	-1.10911	8.65431e-51	Down	-1.49047	1.11945e-70	Down	-0.381354	5.67674e-05	No
AT1G14300	mRNA	0.563233	0.00196515	No	1.00671	7.75776e-09	Up	0.443482	0.00853962	No
AT1G14315	mRNA	-2.70277	5.52858e-07	Down	-0.583473	0.187361	No	2.1193	0.000122965	Up
AT1G14330	mRNA	-0.426312	3.6795e-06	No	-1.19808	7.5705e-34	Down	-0.771763	2.94371e-14	No
AT1G14340	mRNA	-0.221474	0.0979709	No	-1.13136	1.1443e-14	Down	-0.909886	1.14306e-09	No
AT1G14345	mRNA	-0.576303	4.8751e-17	No	-1.08532	1.60627e-46	Down	-0.509016	1.93414e-10	No
AT1G14350	mRNA	0.578291	2.14542e-10	No	-1.2815	2.48965e-29	Down	-1.85979	6.30667e-64	Down
AT1G14360	mRNA	-2.18307	2.10274e-53	Down	-0.681877	1.00993e-08	No	1.5012	4.34852e-23	Up
AT1G14380	mRNA	-0.814035	8.65032e-22	No	-1.32193	2.6131e-45	Down	-0.507895	4.39492e-07	No
AT1G14400	mRNA	0.177954	0.0855003	No	1.04186	1.02003e-29	Up	0.863906	4.05419e-21	No
AT1G14430	mRNA	-0.377974	0.00495861	No	-2.05429	4.995e-30	Down	-1.67632	8.35375e-20	Down
AT1G14440	mRNA	-0.391874	0.00180022	No	-1.42233	8.42489e-25	Down	-1.03046	3.5479e-13	Down
AT1G14450	mRNA	-1.27739	1.17406e-17	Down	-0.173269	0.265454	No	1.10412	1.37248e-12	Up
AT1G14455	mRNA	-2.64102	1.94547e-12	Down	-2.11084	5.03158e-09	Down	0.530173	0.291554	No
AT1G14460	mRNA	-0.809845	3.16661e-25	No	-1.68719	1.6357e-75	Down	-0.877346	1.21384e-19	No
AT1G14480	mRNA	0.654094	2.25068e-06	No	-0.701403	3.55076e-05	No	-1.3555	8.57127e-18	Down
AT1G14520	mRNA	2.03218	9.17441e-83	Up	0.131416	0.369279	No	-1.90076	1.7031e-69	Down
AT1G14530	mRNA	1.89928	8.52681e-57	Up	2.49314	2.8942e-99	Up	0.593859	9.96024e-11	No
AT1G14540	mRNA	2.73842	2.2531e-43	Up	0.0632391	0.861492	No	-2.67518	2.73637e-38	Down
AT1G14550	mRNA	2.52037	1.14967e-07	Up	0.532727	0.398117	No	-1.98764	1.34881e-05	Down
AT1G14580	mRNA	0.811792	1.98267e-15	No	2.03563	9.54648e-94	Up	1.22384	1.76757e-36	Up
AT1G14600	mRNA	-1.41095	1.1893e-36	Down	-3.42965	6.75168e-76	Down	-2.0187	2.52425e-25	Down
AT1G14630	mRNA	-1.62733	1.00929e-13	Down	-1.94116	7.37887e-15	Down	-0.313825	0.321492	No
AT1G14640	mRNA	0.976546	7.17706e-21	No	-0.201524	0.143975	No	-1.17807	1.42697e-25	Down
AT1G14680	mRNA	-0.268352	0.262143	No	1.67726	1.12334e-20	Up	1.94561	1.34334e-25	Up
AT1G14685	mRNA	0.195888	0.00700007	No	1.13681	2.66737e-64	Up	0.940918	7.09121e-45	No
AT1G14687	mRNA	0.610066	0.021865	No	2.19132	1.29822e-21	Up	1.58125	3.5064e-14	Up
AT1G14688	mRNA	2.18252	0.0225244	Up	1.74055	0.0568163	No	-0.441969	0.67861	No
AT1G14700	mRNA	-1.33137	5.22391e-25	Down	-2.63962	5.5462e-81	Down	-1.30826	4.9407e-20	Down
AT1G14720	mRNA	1.34393	2.06798e-156	Up	2.67792	0	Up	1.33399	1.10504e-219	Up
AT1G14750	mRNA	-0.700296	0.00362128	No	-2.19812	3.9895e-12	Down	-1.49783	4.91592e-06	Down
AT1G14760	mRNA	-1.71935	0.00761563	Down	0.230832	0.717342	No	1.95019	0.00274425	Up
AT1G14770	mRNA	-1.75103	8.71967e-16	Down	-1.7804	1.18433e-14	Down	-0.0293748	0.932981	No
AT1G14780	mRNA	1.23834	3.85387e-30	Up	2.92124	6.82488e-174	Up	1.6829	7.10022e-70	Up
AT1G14820	mRNA	1.1165	1.57293e-16	Up	0.600965	3.49315e-05	No	-0.515533	0.000151988	No
AT1G14840	mRNA	0.397989	2.81569e-09	No	-0.991889	2.80529e-37	No	-1.38988	2.63347e-75	Down
AT1G14860	mRNA	-0.250785	0.226488	No	1.0081	2.12734e-08	Up	1.25889	2.3767e-12	Up
AT1G14880	mRNA	3.70202	0.000227719	Up	1.92896	0.024605	Up	-1.77306	0.00594888	Down
AT1G14890	mRNA	-1.28122	2.66599e-20	Down	-0.984924	2.60743e-12	No	0.296298	0.0916437	No
AT1G14900	mRNA	-1.43578	9.30952e-21	Down	-1.93515	9.11201e-33	Down	-0.499369	0.00527127	No
AT1G14920	mRNA	-2.27627	0	Down	-2.65864	0	Down	-0.382371	3.60142e-07	No
AT1G14960	mRNA	-0.158322	0.777642	No	-1.42785	0.00677182	Down	-1.26953	0.0164107	Down
AT1G14980	mRNA	-0.698327	2.47869e-08	No	1.45572	1.21443e-44	Up	2.15405	2.34183e-80	Up
AT1G15000	mRNA	-1.03306	1.38704e-16	Down	-1.96991	4.24893e-36	Down	-0.936859	3.29149e-08	No
AT1G15010	mRNA	-2.04923	1.98498e-128	Down	-4.22498	1.45294e-165	Down	-2.17575	3.05643e-41	Down
AT1G15015	mRNA	-1.94217	7.00034e-06	Down	-1.56005	0.000306634	Down	0.382114	0.532378	No
AT1G15020	mRNA	-2.56459	5.61331e-141	Down	-2.77005	3.24612e-137	Down	-0.205462	0.149951	No
AT1G15030	mRNA	-0.121208	0.0576187	No	-1.48408	6.01706e-111	Down	-1.36287	3.41563e-93	Down
AT1G15040	mRNA	-0.644277	1.81304e-09	No	-1.04777	2.01927e-19	Down	-0.403489	0.00143687	No
AT1G15060	mRNA	0.994647	7.80849e-35	No	-0.413762	1.82812e-05	No	-1.40841	6.09363e-58	Down
AT1G15080	mRNA	0.993315	3.1883e-06	No	1.48093	1.09698e-12	Up	0.487619	0.0139834	No
AT1G15085	mRNA	-2.56464	4.98252e-06	Down	-2.28033	5.64344e-05	Down	0.284308	0.75595	No
AT1G15100	mRNA	2.30319	1.4171e-50	Up	1.43332	7.83713e-20	Up	-0.869873	1.32721e-08	No
AT1G15110	mRNA	0.848822	8.57617e-27	No	-0.361845	0.000127928	No	-1.21067	2.62793e-45	Down
AT1G15120	mRNA	-1.24674	1.07399e-34	Down	0.321817	0.000667965	No	1.56856	2.27426e-54	Up
AT1G15150	mRNA	0.777892	0.152602	No	-0.605929	0.35324	No	-1.38382	0.0214991	Down
AT1G15165	mRNA	0.432861	1.87081e-06	No	-1.26491	1.62189e-27	Down	-1.69777	3.64781e-51	Down
AT1G15170	mRNA	1.1741	7.26922e-16	Up	-0.419328	0.0249954	No	-1.59343	4.58009e-23	Down
AT1G15180	mRNA	0.0673996	0.446022	No	-1.92384	1.25989e-80	Down	-1.99124	4.76307e-87	Down
AT1G15190	mRNA	-0.690233	0.0142936	No	-1.1996	0.000118747	Down	-0.509365	0.146169	No
AT1G15200	mRNA	1.2283	1.30068e-49	Up	0.150965	0.125469	No	-1.07734	7.3249e-38	Down
AT1G15210	mRNA	-0.0326312	0.867808	No	-1.65579	2.18693e-27	Down	-1.62315	2.2829e-26	Down
AT1G15215	mRNA	-0.410075	0.0205922	No	-1.31541	6.61305e-12	Down	-0.90533	4.86818e-06	No
AT1G15230	mRNA	-0.832042	1.61984e-09	No	0.490383	7.79187e-05	No	1.32243	5.56923e-23	Up
AT1G15260	mRNA	-2.15478	3.721e-44	Down	-1.42131	1.12991e-21	Down	0.733471	2.68411e-05	No
AT1G15270	mRNA	-0.746859	4.05347e-16	No	0.47477	1.91607e-08	No	1.22163	2.82532e-42	Up
AT1G15280	mRNA	1.67347	1.03395e-137	Up	0.879307	5.81297e-37	No	-0.794166	2.13047e-33	No
AT1G15290	mRNA	0.584507	2.21087e-13	No	-2.20682	2.12713e-161	Down	-2.79133	5.01913e-259	Down
AT1G15330	mRNA	-3.02503	5.05115e-08	Down	-1.57785	0.000152774	Down	1.44718	0.0122003	Up
AT1G15340	mRNA	0.802408	6.2425e-28	No	1.58851	4.62498e-108	Up	0.786102	8.91273e-29	No
AT1G15350	mRNA	-0.0137891	0.977199	No	0.991747	6.1955e-11	No	1.00554	3.04673e-11	Up
AT1G15380	mRNA	-0.33357	0.048437	No	-1.34352	4.23523e-12	Down	-1.00995	4.26638e-07	Down
AT1G15385	mRNA	-1.77376	0.00496948	Down	-1.11712	0.0749446	No	0.656636	0.379857	No
AT1G15400	mRNA	-1.17916	1.76313e-23	Down	-0.954504	2.09495e-15	No	0.224653	0.122135	No
AT1G15410	mRNA	-0.937813	9.93264e-29	No	-1.83656	1.27912e-68	Down	-0.898744	1.36499e-15	No
AT1G15415	mRNA	0.715632	0.00170239	No	2.30907	1.28802e-30	Up	1.59344	5.14768e-19	Up
AT1G15420	mRNA	2.04948	7.237e-89	Up	2.18556	5.27871e-99	Up	0.136087	0.132539	No
AT1G15430	mRNA	-1.81926	3.50617e-79	Down	-0.737768	5.50413e-16	No	1.08149	3.8282e-26	Up
AT1G15440	mRNA	2.05551	7.95218e-89	Up	2.58389	3.1303e-141	Up	0.528375	1.28466e-09	No
AT1G15460	mRNA	0.762102	0.0150408	No	-0.307732	0.451944	No	-1.06983	0.00139744	Down
AT1G15480	mRNA	0.643212	0.000461896	No	1.32031	2.61048e-14	Up	0.677102	3.63267e-05	No
AT1G15500	mRNA	1.23902	2.61616e-70	Up	0.548524	4.06662e-13	No	-0.690492	1.01883e-23	No
AT1G15510	mRNA	0.388081	0.0254534	No	1.00538	3.18328e-10	Up	0.617296	7.85941e-05	No
AT1G15520	mRNA	3.64619	7.6504e-21	Up	3.30592	4.51041e-17	Up	-0.34027	0.154402	No
AT1G15550	mRNA	-3.60736	1.3888e-61	Down	-2.22144	3.49139e-31	Down	1.38592	7.53697e-09	Up
AT1G15570	mRNA	-0.939192	1.04964e-17	No	-1.64631	1.1239e-37	Down	-0.707118	3.62007e-07	No
AT1G15580	mRNA	-1.89272	6.59781e-21	Down	1.18095	5.21687e-14	Up	3.07368	2.43622e-56	Up
AT1G15630	mRNA	-1.77223	0.0485808	Down	-0.331731	0.752758	No	1.4405	0.106381	No
AT1G15640	mRNA	-1.16921	0.0140493	Down	-1.39765	0.00783568	Down	-0.228442	0.718236	No
AT1G15670	mRNA	-1.81787	1.18372e-50	Down	-0.340927	0.00571807	No	1.47694	6.37675e-33	Up
AT1G15690	mRNA	1.30905	1.30332e-49	Up	1.18757	5.90814e-41	Up	-0.121478	0.233575	No
AT1G15720	mRNA	-1.74911	1.32576e-14	Down	-0.271157	0.200009	No	1.47795	5.34072e-10	Up
AT1G15740	mRNA	-1.63941	5.8495e-206	Down	-1.79226	1.55178e-226	Down	-0.152848	0.017472	No
AT1G15750	mRNA	1.42223	9.61478e-112	Up	0.0475166	0.57608	No	-1.37471	2.12404e-102	Down
AT1G15760	mRNA	-0.771265	0.000122871	No	-1.26846	3.53032e-08	Down	-0.497197	0.0558492	No
AT1G15810	mRNA	-1.11963	1.88023e-53	Down	-1.19063	1.94642e-53	Down	-0.0710012	0.495929	No
AT1G15820	mRNA	-2.60511	0	Down	-2.67031	0	Down	-0.0652074	0.452794	No
AT1G15830	mRNA	-3.7034	3.78357e-195	Down	-4.28167	2.25578e-163	Down	-0.578265	0.00241301	No
AT1G15870	mRNA	-1.37877	4.08717e-18	Down	0.857503	7.90676e-12	No	2.23627	9.06939e-49	Up
AT1G15885	mRNA	-0.936897	5.949e-05	No	-1.58857	3.01772e-09	Down	-0.651677	0.0283872	No
AT1G15890	mRNA	-0.280445	0.109178	No	-1.22366	4.67057e-13	Down	-0.943218	3.96835e-08	No
AT1G15910	mRNA	-0.766576	1.97832e-15	No	-1.50261	8.61131e-42	Down	-0.736037	4.2191e-10	No
AT1G15920	mRNA	-0.46647	8.80345e-09	No	0.714367	5.93906e-22	No	1.18084	3.62585e-53	Up
AT1G15940	mRNA	2.05361	3.40073e-205	Up	0.973159	1.86447e-40	No	-1.08046	6.03074e-68	Down
AT1G15950	mRNA	1.97118	6.15625e-301	Up	0.28439	5.37571e-06	No	-1.68679	1.34114e-219	Down
AT1G15960	mRNA	1.02759	1.1872e-31	Up	-0.52917	1.54001e-06	No	-1.55676	4.54199e-55	Down
AT1G15980	mRNA	1.23078	1.69183e-50	Up	-1.56928	1.51975e-44	Down	-2.80005	2.36443e-151	Down
AT1G16000	mRNA	-0.727948	0.00155994	No	0.512631	0.0153536	No	1.24058	1.56238e-08	Up
AT1G16020	mRNA	0.626127	1.91963e-10	No	-0.732563	3.51624e-10	No	-1.35869	1.03228e-34	Down
AT1G16022	mRNA	2.00798	0.000600353	Up	1.21721	0.0539501	No	-0.790773	0.150099	No
AT1G16030	mRNA	-2.01856	2.01213e-30	Down	-0.643181	1.12057e-05	No	1.37538	5.7676e-13	Up
AT1G16070	mRNA	-1.96979	5.47591e-12	Down	-2.21345	2.91962e-12	Down	-0.243666	0.554194	No
AT1G16080	mRNA	1.27729	1.21018e-53	Up	-0.906874	3.00813e-17	No	-2.18416	2.89531e-107	Down
AT1G16090	mRNA	0.798277	1.47129e-14	No	-0.637468	1.98438e-07	No	-1.43575	4.92671e-36	Down
AT1G16110	mRNA	1.15519	5.90893e-10	Up	-0.287921	0.186773	No	-1.44311	1.86479e-14	Down
AT1G16120	mRNA	1.04182	2.62195e-08	Up	0.739499	0.000227429	No	-0.302317	0.121721	No
AT1G16130	mRNA	-0.342276	0.0207171	No	-1.54211	1.34599e-18	Down	-1.19983	2.32084e-11	Down
AT1G16170	mRNA	-2.07654	2.07537e-60	Down	-1.61751	1.75271e-38	Down	0.459028	0.00290049	No
AT1G16210	mRNA	1.39852	6.98796e-42	Up	1.11596	3.58335e-25	Up	-0.282567	0.00456316	No
AT1G16260	mRNA	0.551406	1.03996e-16	No	-1.47456	5.91598e-59	Down	-2.02596	6.79905e-117	Down
AT1G16280	mRNA	-0.557112	2.1172e-06	No	0.831503	6.45195e-16	No	1.38861	6.01178e-37	Up
AT1G16340	mRNA	-1.27336	4.7329e-12	Down	-1.70583	2.05796e-15	Down	-0.432466	0.0909331	No
AT1G16370	mRNA	-1.53576	4.74034e-12	Down	-4.1168	6.02822e-26	Down	-2.58103	5.19188e-11	Down
AT1G16390	mRNA	-0.661321	0.0674373	No	-2.88885	4.28402e-14	Down	-2.22753	8.26545e-09	Down
AT1G16400	mRNA	-0.861582	1.04973e-06	No	0.256482	0.145276	No	1.11806	1.77308e-10	Up
AT1G16420	mRNA	2.22837	1.25307e-09	Up	-0.455396	0.388181	No	-2.68376	2.53716e-10	Down
AT1G16445	mRNA	-0.410991	0.220738	No	0.617297	0.0382276	No	1.02829	0.000550299	Up
AT1G16490	mRNA	-1.24106	0.0214087	Down	-1.0425	0.0637168	No	0.19856	0.811459	No
AT1G16510	mRNA	-0.808665	0.00222005	No	1.10854	3.32501e-07	Up	1.91721	1.45774e-15	Up
AT1G16515	mRNA	-1.01879	0.000150769	Down	0.516075	0.0310418	No	1.53487	3.43952e-09	Up
AT1G16570	mRNA	-0.396905	0.00619769	No	-1.29322	7.17343e-15	Down	-0.896314	1.9825e-07	No
AT1G16590	mRNA	0.0777907	0.880792	No	-1.23849	0.00549392	Down	-1.31628	0.00286184	Down
AT1G16630	mRNA	-0.466599	0.000142527	No	-1.54158	5.60108e-24	Down	-1.07498	1.20543e-11	Down
AT1G16640	mRNA	-0.695067	0.257358	No	-2.50521	0.000914106	Down	-1.81015	0.0136537	Down
AT1G16660	mRNA	1.76479	0.024145	Up	1.66909	0.0355005	Up	-0.0957027	0.918367	No
AT1G16720	mRNA	1.49534	1.89622e-257	Up	-0.761276	1.4283e-46	No	-2.25661	0	Down
AT1G16730	mRNA	2.62734	1.2023e-51	Up	1.22895	3.03671e-10	Up	-1.39839	2.30971e-21	Down
AT1G16740	mRNA	1.54409	1.15921e-63	Up	0.210446	0.0720698	No	-1.33364	1.94153e-46	Down
AT1G16780	mRNA	0.157907	0.274688	No	-1.61308	1.11571e-28	Down	-1.77099	1.05929e-34	Down
AT1G16790	mRNA	-1.55805	1.22393e-13	Down	-0.0357184	0.898368	No	1.52233	1.55251e-12	Up
AT1G16810	mRNA	-0.0630923	0.595273	No	1.08908	7.12652e-37	Up	1.15217	7.35752e-41	Up
AT1G16825	mRNA	-1.00053	2.83967e-09	Down	-0.563336	0.000982747	No	0.437195	0.0257097	No
AT1G16830	mRNA	-0.30628	0.127617	No	1.1833	2.20232e-13	Up	1.48958	4.5499e-19	Up
AT1G16840	mRNA	0.687036	3.40739e-30	No	2.63678	0	Up	1.94975	0	Up
AT1G16850	mRNA	3.94479	5.14219e-134	Up	7.27791	0	Up	3.33312	0	Up
AT1G16860	mRNA	1.74548	2.73381e-189	Up	2.42048	0	Up	0.675	2.23295e-36	No
AT1G16880	mRNA	-0.547905	5.94232e-34	No	-1.60873	7.42127e-219	Down	-1.06083	5.45234e-92	Down
AT1G16900	mRNA	0.276514	0.0200648	No	1.19038	8.63021e-30	Up	0.913868	1.78205e-19	No
AT1G16910	mRNA	-2.62743	0.00128216	Down	-2.16536	0.00647178	Down	0.46207	0.624189	No
AT1G16916	mRNA	-1.5549	3.08166e-12	Down	-0.024448	0.941635	No	1.53045	1.43586e-11	Up
AT1G16920	mRNA	-1.14652	7.62628e-31	Down	-0.887358	1.69014e-18	No	0.259159	0.0327332	No
AT1G16930	mRNA	-0.857273	3.25354e-09	No	-1.19039	8.91585e-14	Down	-0.333118	0.072258	No
AT1G16940	mRNA	-0.652507	0.308579	No	1.07369	0.270546	No	1.72619	0.0268548	Up
AT1G17020	mRNA	-1.83248	5.78721e-06	Down	-0.781599	0.0328433	No	1.05088	0.0206385	Up
AT1G17050	mRNA	2.40093	1.92576e-252	Up	2.43578	2.79416e-255	Up	0.034851	0.643486	No
AT1G17070	mRNA	-0.35501	0.00167983	No	0.677699	1.87002e-11	No	1.03271	3.26513e-23	Up
AT1G17090	mRNA	-0.126577	0.538926	No	1.40671	1.90684e-20	Up	1.53328	1.18604e-23	Up
AT1G17100	mRNA	1.94349	7.96962e-72	Up	-0.0628387	0.700903	No	-2.00633	1.75851e-70	Down
AT1G17140	mRNA	0.60914	2.29044e-18	No	-1.20306	2.19583e-43	Down	-1.8122	3.78008e-103	Down
AT1G17147	mRNA	-2.35454	1.90644e-43	Down	-0.309332	0.0308666	No	2.04521	2.73663e-31	Up
AT1G17170	mRNA	1.52996	1.00433e-39	Up	2.27172	1.28782e-89	Up	0.741763	2.73993e-15	No
AT1G17180	mRNA	1.6214	6.5224e-27	Up	2.40978	3.30874e-60	Up	0.788385	1.64342e-10	No
AT1G17190	mRNA	0.963004	2.44416e-06	No	1.08537	1.12342e-07	Up	0.122366	0.612994	No
AT1G17220	mRNA	0.658857	1.00195e-66	No	-0.64059	4.49372e-52	No	-1.29945	1.22077e-222	Down
AT1G17235	mRNA	-1.96157	2.07279e-05	Down	-1.48534	0.000968137	Down	0.476237	0.449398	No
AT1G17240	mRNA	-0.798445	0.00141466	No	-1.00069	0.000201879	Down	-0.202243	0.546353	No
AT1G17250	mRNA	1.34784	0.000550892	Up	0.134226	0.816408	No	-1.21361	0.00251193	Down
AT1G17260	mRNA	1.13801	6.22479e-11	Up	-1.11651	4.24279e-06	Down	-2.25452	1.06498e-23	Down
AT1G17270	mRNA	-1.48421	1.22315e-26	Down	-1.03204	5.92266e-14	Down	0.452175	0.00656855	No
AT1G17285	mRNA	-0.8869	0.00970766	No	0.317698	0.371334	No	1.2046	0.000321504	Up
AT1G17290	mRNA	-1.08899	6.07127e-15	Down	-1.13797	4.38838e-16	Down	-0.0489853	0.797648	No
AT1G17300	mRNA	-0.0426284	0.977008	No	1.23054	0.00656826	Up	1.27317	0.00479851	Up
AT1G17345	mRNA	-1.41438	1.41015e-05	Down	0.103331	0.780533	No	1.51771	3.85098e-06	Up
AT1G17360	mRNA	0.913875	1.49558e-55	No	-2.07936	1.44267e-181	Down	-2.99324	0	Down
AT1G17370	mRNA	1.30589	8.6261e-112	Up	0.351014	1.20703e-07	No	-0.95488	5.2241e-61	No
AT1G17380	mRNA	1.47589	3.69176e-50	Up	-2.25614	4.08948e-34	Down	-3.73203	6.45124e-98	Down
AT1G17400	mRNA	-0.966245	0.0338755	No	-2.05284	0.000332686	Down	-1.08659	0.0660147	No
AT1G17420	mRNA	0.361128	1.23171e-06	No	-2.45891	1.37453e-105	Down	-2.82004	1.21637e-141	Down
AT1G17430	mRNA	-1.86866	2.42804e-16	Down	-2.93073	1.30098e-26	Down	-1.06207	0.000352431	Down
AT1G17440	mRNA	1.00856	2.03619e-34	Up	0.6576	7.01167e-15	No	-0.350963	3.09319e-05	No
AT1G17455	mRNA	0.0343767	0.876055	No	1.78473	8.28947e-42	Up	1.75036	4.18431e-41	Up
AT1G17460	mRNA	0.352628	0.0870133	No	2.2692	1.77745e-41	Up	1.91657	2.05962e-33	Up
AT1G17490	mRNA	-1.12469	8.76286e-08	Down	0.135055	0.564571	No	1.25975	2.79907e-09	Up
AT1G17500	mRNA	0.0307287	0.66907	No	1.01909	8.90614e-84	Up	0.988358	4.02652e-80	No
AT1G17510	mRNA	-0.724178	0.00579169	No	0.624035	0.00767964	No	1.34821	4.32913e-08	Up
AT1G17540	mRNA	1.75463	7.14302e-05	Up	4.8778	2.47177e-32	Up	3.12317	1.90204e-29	Up
AT1G17545	mRNA	0.277489	0.758846	No	2.49439	0.000500392	Up	2.2169	0.0013265	Up
AT1G17550	mRNA	1.09718	4.99399e-50	Up	0.332956	2.71821e-05	No	-0.764219	5.96598e-25	No
AT1G17590	mRNA	0.384029	0.00649844	No	-1.01801	4.32233e-10	Down	-1.40204	6.69789e-19	Down
AT1G17600	mRNA	2.00614	3.54347e-43	Up	-2.01839	8.87441e-14	Down	-4.02453	2.81875e-55	Down
AT1G17610	mRNA	-0.152092	0.484211	No	-1.60756	2.92318e-11	Down	-1.45547	2.40211e-09	Down
AT1G17640	mRNA	-1.82232	1.30289e-28	Down	-1.34278	6.93461e-17	Down	0.479535	0.0188379	No
AT1G17650	mRNA	-0.162478	0.339088	No	1.97384	8.61512e-56	Up	2.13631	5.87173e-63	Up
AT1G17665	mRNA	3.21582	4.98153e-28	Up	6.66787	1.14697e-119	Up	3.45205	1.34007e-166	Up
AT1G17700	mRNA	-1.75261	1.79066e-05	Down	-2.18747	3.03448e-06	Down	-0.434859	0.422728	No
AT1G17745	mRNA	1.44373	9.0273e-73	Up	0.804969	2.37121e-20	No	-0.638757	2.39009e-17	No
AT1G17850	mRNA	-0.531415	8.29656e-07	No	-1.21683	4.69113e-24	Down	-0.685411	5.57053e-08	No
AT1G17860	mRNA	-1.76638	1.05846e-18	Down	-1.36905	8.1976e-12	Down	0.397332	0.0974267	No
AT1G17940	mRNA	0.732997	2.80877e-11	No	3.19741	3.70685e-226	Up	2.46441	2.20996e-159	Up
AT1G17950	mRNA	-0.350253	0.427165	No	0.878864	0.0159507	No	1.22912	0.00083346	Up
AT1G17960	mRNA	2.60277	1.19023e-40	Up	0.452856	0.0844826	No	-2.14991	6.37273e-30	Down
AT1G17970	mRNA	-1.31627	2.39274e-76	Down	-1.42158	4.53393e-78	Down	-0.105305	0.278894	No
AT1G17980	mRNA	-0.638099	4.38541e-18	No	-1.90827	6.41047e-89	Down	-1.27018	1.46899e-37	Down
AT1G18020	mRNA	-1.0675	2.81953e-08	Down	-5.06215	3.53376e-13	Down	-3.99465	2.55413e-09	Down
AT1G18030	mRNA	-0.747938	1.39506e-18	No	-1.04878	4.76308e-29	Down	-0.30084	0.00426158	No
AT1G18050	mRNA	3.01779	2.41731e-05	Up	1.81442	0.0126781	Up	-1.20337	0.0707711	No
AT1G18060	mRNA	2.35093	4.75164e-156	Up	0.194391	0.10899	No	-2.15654	5.12383e-126	Down
AT1G18090	mRNA	0.453604	6.77045e-08	No	1.03113	1.85163e-37	Up	0.57753	7.61706e-14	No
AT1G18100	mRNA	-1.81584	1.15807e-10	Down	0.636595	0.00330622	No	2.45243	5.69987e-19	Up
AT1G18150	mRNA	1.12277	3.39168e-74	Up	1.31176	1.08973e-98	Up	0.188989	0.000960071	No
AT1G18170	mRNA	-0.563946	0.000442106	No	-1.06757	1.01232e-09	Down	-0.503627	0.00782052	No
AT1G18200	mRNA	3.53165	0	Up	0.657571	4.45049e-09	No	-2.87408	1.59217e-227	Down
AT1G18210	mRNA	2.12778	0	Up	-1.35197	1.85347e-105	Down	-3.47975	0	Down
AT1G18265	mRNA	-1.18697	2.12068e-15	Down	-1.19951	5.40464e-14	Down	-0.012548	0.964148	No
AT1G18270	mRNA	-0.520854	2.10123e-21	No	-1.52382	1.69063e-134	Down	-1.00297	1.52759e-56	Down
AT1G18300	mRNA	-0.917098	2.30761e-14	No	-4.304	1.25385e-238	Down	-3.3869	3.42454e-147	Down
AT1G18320	mRNA	1.32366	7.80957e-10	Up	2.01804	3.56525e-22	Up	0.694379	0.000105178	No
AT1G18360	mRNA	1.15651	9.06621e-17	Up	1.09398	6.04393e-15	Up	-0.0625265	0.723244	No
AT1G18370	mRNA	-0.504568	3.67816e-06	No	-1.04083	3.35804e-18	Down	-0.53626	2.3551e-05	No
AT1G18390	mRNA	1.9253	1.29891e-223	Up	2.08858	1.46171e-259	Up	0.16328	0.00293037	No
AT1G18400	mRNA	-0.663293	1.98379e-08	No	0.374411	0.00142115	No	1.0377	3.85208e-19	Up
AT1G18480	mRNA	0.763254	2.04873e-10	No	1.20033	2.44933e-24	Up	0.437071	0.000137836	No
AT1G18510	mRNA	-1.91686	8.27428e-06	Down	-0.138458	0.756606	No	1.7784	5.76887e-05	Up
AT1G18530	mRNA	-2.86366	0.000367706	Down	-1.7987	0.0254702	Down	1.06496	0.085019	No
AT1G18540	mRNA	0.0798433	0.377177	No	1.43831	2.25306e-97	Up	1.35846	6.9039e-90	Up
AT1G18550	mRNA	0.521302	2.82404e-06	No	-0.676142	5.9728e-07	No	-1.19744	5.40658e-21	Down
AT1G18560	mRNA	-1.49666	5.32406e-38	Down	-1.43947	8.60205e-32	Down	0.0571866	0.763765	No
AT1G18570	mRNA	-2.10925	6.35354e-77	Down	-2.09296	4.23738e-71	Down	0.0162917	0.942669	No
AT1G18590	mRNA	-1.06748	1.84113e-15	Down	-1.03376	3.14881e-13	Down	0.0337134	0.891027	No
AT1G18600	mRNA	-0.946247	1.00165e-08	No	-1.71524	9.09232e-19	Down	-0.768992	0.000261923	No
AT1G18610	mRNA	-0.340279	0.000580696	No	-1.22949	6.88684e-32	Down	-0.889211	7.64862e-17	No
AT1G18620	mRNA	-2.71848	0	Down	-3.8395	0	Down	-1.12102	8.71652e-56	Down
AT1G18640	mRNA	-1.67771	1.04894e-28	Down	-1.51254	3.69898e-22	Down	0.165175	0.457082	No
AT1G18650	mRNA	0.134878	0.215918	No	-1.75734	6.07712e-52	Down	-1.89222	1.02881e-60	Down
AT1G18660	mRNA	1.22212	2.73239e-76	Up	0.233621	0.00149028	No	-0.988504	6.45177e-50	No
AT1G18670	mRNA	-0.69416	1.471e-17	No	-1.21795	1.89424e-42	Down	-0.523788	3.2345e-08	No
AT1G18680	mRNA	-2.09999	3.2645e-10	Down	-1.4873	3.15422e-06	Down	0.612692	0.148359	No
AT1G18710	mRNA	3.03747	5.89087e-25	Up	-0.982562	0.00173269	No	-4.02003	6.39605e-42	Down
AT1G18720	mRNA	1.29132	2.31356e-52	Up	0.583961	6.79702e-11	No	-0.707361	4.99552e-17	No
AT1G18730	mRNA	0.451151	4.12706e-09	No	-1.40016	9.21263e-43	Down	-1.85131	9.82205e-78	Down
AT1G18740	mRNA	-0.329028	0.000319487	No	-1.87421	6.85554e-97	Down	-1.54518	6.60586e-66	Down
AT1G18750	mRNA	1.90004	2.45018e-60	Up	1.52709	3.22929e-37	Up	-0.372943	0.000582169	No
AT1G18773	mRNA	-0.83474	3.36927e-06	No	-2.0914	7.33153e-19	Down	-1.25666	4.44786e-07	Down
AT1G18800	mRNA	1.45661	3.30738e-19	Up	2.69186	3.34566e-68	Up	1.23524	2.38416e-23	Up
AT1G18830	mRNA	-1.56894	3.35106e-09	Down	-0.69253	0.00866892	No	0.876412	0.00244549	No
AT1G18835	mRNA	-1.99774	0.000751781	Down	-1.58774	0.00750531	Down	0.410002	0.605626	No
AT1G18850	mRNA	2.2323	9.95334e-71	Up	2.8582	1.03025e-117	Up	0.6259	4.7488e-12	No
AT1G18860	mRNA	1.1498	2.6604e-08	Up	0.947124	1.26422e-05	No	-0.202677	0.368569	No
AT1G18870	mRNA	1.16461	2.66269e-10	Up	2.73545	1.05896e-52	Up	1.57083	5.41588e-19	Up
AT1G18890	mRNA	1.17048	3.09404e-34	Up	0.398419	9.24837e-05	No	-0.772065	1.20311e-15	No
AT1G18900	mRNA	2.23919	4.28586e-208	Up	1.19603	4.68132e-53	Up	-1.04316	1.62668e-56	Down
AT1G18970	mRNA	1.77248	1.38565e-05	Up	1.33119	0.00204063	Up	-0.441299	0.279864	No
AT1G18990	mRNA	-3.08496	8.70657e-72	Down	-1.56143	4.31103e-33	Down	1.52353	2.87213e-15	Up
AT1G19000	mRNA	-2.77071	0	Down	-1.95077	4.99046e-233	Down	0.819935	3.37552e-34	No
AT1G19040	mRNA	0.366236	0.639803	No	2.06578	0.017984	Up	1.69954	0.10419	No
AT1G19050	mRNA	1.55141	4.02664e-87	Up	3.01698	0	Up	1.46557	1.40679e-102	Up
AT1G19110	mRNA	-0.0611038	0.419291	No	0.944948	7.25365e-57	No	1.00605	4.32625e-64	Up
AT1G19115	mRNA	0.0694871	0.938853	No	1.52625	0.00157347	Up	1.45676	0.00221588	Up
AT1G19140	mRNA	2.17084	9.13746e-63	Up	1.10587	2.86215e-15	Up	-1.06497	7.32804e-19	Down
AT1G19150	mRNA	-1.72894	1.10554e-62	Down	-2.28676	3.36537e-78	Down	-0.557822	6.67407e-05	No
AT1G19190	mRNA	0.424838	0.110877	No	1.10853	4.85735e-06	Up	0.683695	0.00512305	No
AT1G19200	mRNA	1.71	1.10284e-66	Up	2.2346	3.73883e-115	Up	0.524601	4.67522e-11	No
AT1G19210	mRNA	-4.46922	9.52989e-23	Down	-4.96402	6.91534e-13	Down	-0.494802	0.275541	No
AT1G19240	mRNA	1.31326	2.80805e-14	Up	1.37711	5.13844e-15	Up	0.0638461	0.735193	No
AT1G19250	mRNA	2.16913	1.87792e-09	Up	-0.0200095	0.981597	No	-2.18914	1.08115e-08	Down
AT1G19270	mRNA	0.286735	0.00492395	No	2.06041	1.86864e-115	Up	1.77368	4.10518e-90	Up
AT1G19290	mRNA	-0.610591	1.55851e-09	No	1.14878	1.01732e-40	Up	1.75937	3.41108e-80	Up
AT1G19300	mRNA	1.09897	2.29316e-26	Up	-0.562409	1.57634e-06	No	-1.66137	5.68563e-52	Down
AT1G19330	mRNA	0.424759	6.06471e-11	No	-0.707104	5.10871e-22	No	-1.13186	2.21353e-57	Down
AT1G19340	mRNA	-0.772389	6.50521e-13	No	-1.97304	3.74537e-46	Down	-1.20065	1.36037e-16	Down
AT1G19350	mRNA	0.82949	3.02228e-36	No	-1.86546	6.87006e-150	Down	-2.69495	0	Down
AT1G19370	mRNA	2.65611	3.58298e-192	Up	2.83453	6.53285e-217	Up	0.178417	0.0224083	No
AT1G19380	mRNA	-1.50598	1.51261e-74	Down	-2.56893	3.5316e-132	Down	-1.06295	8.81522e-21	Down
AT1G19390	mRNA	-0.302323	0.643435	No	1.05613	0.0450106	Up	1.35845	0.0106199	Up
AT1G19394	mRNA	-1.19389	5.08384e-17	Down	-0.866843	1.70803e-09	No	0.32705	0.0507331	No
AT1G19396	mRNA	-1.16625	9.38213e-42	Down	-0.523528	6.70138e-10	No	0.642722	3.85849e-12	No
AT1G19397	mRNA	-1.12231	1.61026e-25	Down	-0.294466	0.00621316	No	0.827846	2.79394e-13	No
AT1G19400	mRNA	0.517054	1.23454e-05	No	1.80369	7.01421e-57	Up	1.28664	8.42307e-30	Up
AT1G19410	mRNA	2.69249	0.000455021	Up	9.7919	2.97255e-26	Up	7.09941	1.96089e-145	Up
AT1G19450	mRNA	2.7709	0	Up	2.05666	0	Up	-0.714245	6.9572e-57	No
AT1G19470	mRNA	1.66934	0.00137478	Up	-0.202759	0.776629	No	-1.8721	0.000940869	Down
AT1G19480	mRNA	-1.34207	2.72238e-40	Down	-0.46982	9.18242e-07	No	0.872253	1.11658e-15	No
AT1G19485	mRNA	0.727107	5.87407e-26	No	-0.606288	7.22947e-15	No	-1.33339	3.91067e-72	Down
AT1G19490	mRNA	3.3819	0	Up	2.24784	6.07353e-136	Up	-1.13406	1.28905e-61	Down
AT1G19510	mRNA	-1.30448	3.3438e-06	Down	-3.27421	7.40151e-14	Down	-1.96974	8.93246e-06	Down
AT1G19520	mRNA	0.663302	2.91513e-15	No	1.02606	4.49803e-35	Up	0.362758	4.62456e-06	No
AT1G19530	mRNA	-3.30521	2.15637e-12	Down	-0.217823	0.638963	No	3.08739	7.18494e-11	Up
AT1G19540	mRNA	-2.357	1.2452e-08	Down	0.104154	0.797215	No	2.46115	3.72655e-09	Up
AT1G19565	mRNA	-1.1854	4.88197e-05	Down	0.91029	9.43434e-05	No	2.09569	2.63458e-14	Up
AT1G19570	mRNA	1.00256	1.16387e-46	Up	1.74415	1.70697e-144	Up	0.74159	1.41538e-32	No
AT1G19630	mRNA	1.35258	1.96301e-07	Up	1.92633	3.17388e-14	Up	0.573742	0.00671626	No
AT1G19640	mRNA	4.33402	3.45921e-26	Up	0.361668	0.558622	No	-3.97235	7.19618e-23	Down
AT1G19650	mRNA	0.589795	1.72947e-08	No	-0.651838	1.04019e-08	No	-1.24163	7.69712e-30	Down
AT1G19660	mRNA	-1.24825	1.39092e-50	Down	-0.802801	6.13503e-22	No	0.445447	8.9391e-07	No
AT1G19670	mRNA	0.448353	6.77789e-06	No	-1.39334	2.68539e-29	Down	-1.84169	1.72974e-52	Down
AT1G19700	mRNA	1.49731	4.56926e-79	Up	-0.189724	0.0395543	No	-1.68704	4.72184e-96	Down
AT1G19715	mRNA	-0.00636446	0.984871	No	-1.19115	4.09097e-46	Down	-1.18479	1.19017e-45	Down
AT1G19720	mRNA	-0.178105	0.0493917	No	-1.30258	1.15665e-54	Down	-1.12448	6.20402e-41	Down
AT1G19740	mRNA	1.1394	4.68866e-22	Up	0.143696	0.317999	No	-0.995705	5.80454e-17	No
AT1G19750	mRNA	2.20312	4.08323e-41	Up	1.53952	4.67634e-19	Up	-0.663596	5.52251e-06	No
AT1G19770	mRNA	-2.0985	2.55371e-70	Down	-1.95001	1.35657e-60	Down	0.148489	0.294638	No
AT1G19780	mRNA	-0.447352	0.599634	No	-1.79913	0.0387802	Down	-1.35177	0.107697	No
AT1G19830	mRNA	-3.35429	2.42951e-05	Down	-2.59213	0.000978357	Down	0.762161	0.179541	No
AT1G19835	mRNA	-0.402562	1.2257e-11	No	-1.35504	4.56803e-102	Down	-0.952477	7.25178e-50	No
AT1G19840	mRNA	-1.66587	2.48812e-18	Down	-1.2818	1.65746e-11	Down	0.384061	0.117446	No
AT1G19920	mRNA	0.776291	2.08791e-13	No	-0.517265	6.03719e-06	No	-1.29356	1.22788e-32	Down
AT1G19960	mRNA	1.13058	8.57044e-13	Up	1.22317	3.12749e-14	Up	0.0925925	0.588838	No
AT1G19990	mRNA	0.423203	0.0195414	No	1.30222	2.60359e-15	Up	0.879018	4.00218e-08	No
AT1G20000	mRNA	-0.697645	0.165651	No	1.28367	0.00134895	Up	1.98131	5.8993e-06	Up
AT1G20010	mRNA	0.817249	2.74441e-55	No	1.36349	8.90614e-154	Up	0.546246	1.32305e-27	No
AT1G20020	mRNA	1.52612	1.32934e-13	Up	1.44744	2.29645e-12	Up	-0.0786846	0.774031	No
AT1G20030	mRNA	3.3086	5.4681e-131	Up	5.57374	0	Up	2.26515	3.65319e-104	Up
AT1G20070	mRNA	1.85984	5.00491e-97	Up	3.03119	7.82392e-270	Up	1.17135	3.06256e-62	Up
AT1G20090	mRNA	-0.907918	7.97143e-07	No	-1.6662	1.47368e-19	Down	-0.758286	7.43548e-05	No
AT1G20100	mRNA	0.943889	1.6534e-105	No	1.80248	0	Up	0.858586	3.90833e-96	No
AT1G20120	mRNA	1.77758	1.84572e-27	Up	2.61792	1.08659e-60	Up	0.840345	2.74127e-11	No
AT1G20140	mRNA	-0.815337	2.99481e-05	No	1.45017	1.90455e-22	Up	2.26551	4.26903e-39	Up
AT1G20180	mRNA	1.01716	0.0290791	Up	-0.346435	0.557082	No	-1.3636	0.00660188	Down
AT1G20190	mRNA	-1.15285	4.85675e-71	Down	-2.41102	2.38202e-159	Down	-1.25817	1.77837e-39	Down
AT1G20220	mRNA	0.502245	8.54495e-09	No	1.3153	1.20913e-57	Up	0.813056	9.19095e-26	No
AT1G20260	mRNA	1.06025	6.74965e-88	Up	1.21312	4.29883e-112	Up	0.152867	0.00314046	No
AT1G20300	mRNA	1.51912	6.1089e-27	Up	1.08476	2.63619e-13	Up	-0.434361	0.00154291	No
AT1G20310	mRNA	-1.58189	0.00143835	Down	-1.0931	0.026207	Down	0.488794	0.456149	No
AT1G20320	mRNA	-3.89886	8.18339e-10	Down	-1.84345	9.36033e-07	Down	2.05541	0.000797981	Up
AT1G20330	mRNA	-0.562639	0.00158645	No	-1.17011	1.5517e-11	Down	-0.607473	0.000738328	No
AT1G20340	mRNA	-2.55661	0	Down	-2.73702	0	Down	-0.180409	0.0176301	No
AT1G20350	mRNA	-2.75049	3.29816e-05	Down	-2.30174	0.000166073	Down	0.44875	0.59676	No
AT1G20390	mRNA	2.21004	3.05236e-54	Up	-0.060617	0.763369	No	-2.27066	4.40352e-56	Down
AT1G20400	mRNA	-0.0191647	1	No	1.88658	0.0119517	Up	1.90574	0.0108296	Up
AT1G20430	mRNA	1.17016	3.88401e-14	Up	2.30825	1.13625e-54	Up	1.13809	3.82916e-17	Up
AT1G20440	mRNA	3.01707	3.6709e-261	Up	3.69129	0	Up	0.674221	2.56834e-14	No
AT1G20450	mRNA	3.76721	3.34791e-266	Up	4.06272	0	Up	0.29551	0.0107344	No
AT1G20460	mRNA	0.9346	2.51053e-24	No	1.40025	8.40147e-54	Up	0.465653	7.11491e-08	No
AT1G20470	mRNA	2.55544	6.46508e-70	Up	0.594408	0.000769943	No	-1.96103	4.53141e-46	Down
AT1G20490	mRNA	0.657315	1.19118e-08	No	2.63654	1.99384e-150	Up	1.97922	2.03636e-108	Up
AT1G20510	mRNA	0.381655	0.327289	No	-1.7083	5.32215e-07	Down	-2.08995	6.16689e-10	Down
AT1G20520	mRNA	-2.0393	0.00885427	Down	-2.58773	0.00968714	Down	-0.548428	0.416559	No
AT1G20530	mRNA	0.479634	0.281013	No	-0.721747	0.159471	No	-1.20138	0.0117059	Down
AT1G20540	mRNA	-0.386	6.95978e-05	No	-1.24808	8.71554e-29	Down	-0.86208	9.87955e-14	No
AT1G20570	mRNA	0.484107	0.00233128	No	-0.754499	8.34634e-05	No	-1.23861	6.9445e-12	Down
AT1G20575	mRNA	-1.06821	2.01607e-11	Down	-0.42462	0.00886555	No	0.643593	0.000188269	No
AT1G20610	mRNA	-1.33419	8.46527e-15	Down	0.186118	0.318496	No	1.52031	9.6367e-19	Up
AT1G20620	mRNA	-1.58078	1.99936e-27	Down	-0.90128	1.03011e-09	No	0.679503	5.95846e-06	No
AT1G20640	mRNA	-0.63127	5.47385e-20	No	-1.25145	5.94814e-63	Down	-0.620181	1.67501e-15	No
AT1G20680	mRNA	-0.417336	0.560426	No	-1.70961	0.0275223	Down	-1.29227	0.0912954	No
AT1G20690	mRNA	-0.814087	0.294168	No	1.54648	0.0363777	Up	2.36056	0.00545865	Up
AT1G20693	mRNA	1.31375	3.72315e-27	Up	3.10987	8.98292e-149	Up	1.79612	8.21891e-52	Up
AT1G20696	mRNA	1.8317	1.61535e-107	Up	2.59141	3.17874e-216	Up	0.759712	8.51903e-22	No
AT1G20700	mRNA	1.12536	0.0224455	Up	0.931914	0.074529	No	-0.193442	0.734997	No
AT1G20780	mRNA	0.997926	4.7296e-45	No	-0.618263	6.59648e-13	No	-1.61619	2.29662e-91	Down
AT1G20860	mRNA	1.18176	7.38309e-16	Up	1.43968	7.17248e-23	Up	0.257927	0.0763452	No
AT1G20900	mRNA	1.63965	4.05273e-31	Up	-0.00819742	0.988668	No	-1.64785	1.51088e-29	Down
AT1G20925	mRNA	-1.98864	1.75109e-22	Down	1.60129	4.43123e-37	Up	3.58993	1.59894e-77	Up
AT1G20950	mRNA	0.714093	7.65596e-23	No	-0.37051	2.30377e-05	No	-1.0846	4.30309e-42	Down
AT1G20960	mRNA	1.0296	6.4629e-124	Up	0.735468	2.95667e-61	No	-0.294132	1.36849e-11	No
AT1G21000	mRNA	1.18967	1.36733e-130	Up	-0.814396	1.0594e-49	No	-2.00407	0	Down
AT1G21010	mRNA	-0.835956	4.24446e-15	No	0.477425	4.71004e-06	No	1.31338	5.54523e-36	Up
AT1G21050	mRNA	1.21732	1.03999e-26	Up	0.700503	1.86974e-09	No	-0.516814	8.60695e-06	No
AT1G21060	mRNA	-0.0362037	0.619276	No	-1.35584	7.08358e-86	Down	-1.31963	1.98339e-81	Down
AT1G21080	mRNA	1.77405	2.45192e-223	Up	0.477542	1.57125e-14	No	-1.2965	1.78303e-124	Down
AT1G21110	mRNA	0.571702	0.00166389	No	2.78756	5.96096e-70	Up	2.21586	6.36933e-52	Up
AT1G21120	mRNA	2.05513	7.53511e-19	Up	3.20413	9.82967e-47	Up	1.149	2.9928e-14	Up
AT1G21130	mRNA	0.376885	0.000356595	No	1.47379	5.55039e-49	Up	1.0969	6.57769e-28	Up
AT1G21140	mRNA	-0.545025	0.123172	No	-2.58248	2.80311e-07	Down	-2.03746	5.72891e-05	Down
AT1G21150	mRNA	-1.99923	5.83367e-21	Down	0.101224	0.651357	No	2.10045	1.23066e-22	Up
AT1G21240	mRNA	4.26485	1.84597e-05	Up	2.72274	0.00205668	Up	-1.54211	0.000726546	Down
AT1G21250	mRNA	2.46608	8.35582e-45	Up	0.617631	0.00411073	No	-1.84845	1.19001e-28	Down
AT1G21270	mRNA	0.504842	2.53667e-06	No	-1.21047	1.22978e-22	Down	-1.71531	4.61333e-46	Down
AT1G21310	mRNA	0.939896	0.0388579	No	1.76584	4.51538e-05	Up	0.82594	0.0743124	No
AT1G21320	mRNA	1.09388	0.000259055	Up	0.777235	0.0168237	No	-0.31665	0.325301	No
AT1G21326	mRNA	0.362455	0.108817	No	-0.934461	0.000343535	No	-1.29692	2.12354e-07	Down
AT1G21340	mRNA	-2.59296	0.0107378	Down	-1.25703	0.153929	No	1.33592	0.132513	No
AT1G21350	mRNA	-0.125788	0.423652	No	-1.5503	2.83401e-19	Down	-1.42451	2.63398e-16	Down
AT1G21360	mRNA	1.17007	1.80808e-16	Up	2.01169	2.11179e-49	Up	0.841623	3.25348e-13	No
AT1G21370	mRNA	-1.30599	2.1124e-15	Down	-0.685603	3.19868e-05	No	0.620392	0.000536134	No
AT1G21410	mRNA	0.0567753	0.748205	No	-1.38715	4.9486e-19	Down	-1.44392	1.1784e-20	Down
AT1G21440	mRNA	0.171278	0.224577	No	-0.971947	5.52675e-11	No	-1.14322	4.09378e-15	Down
AT1G21460	mRNA	1.56026	2.34321e-56	Up	0.839822	3.87976e-16	No	-0.720435	1.13916e-13	No
AT1G21500	mRNA	-2.08757	2.91935e-105	Down	-3.22527	7.76581e-200	Down	-1.1377	5.1663e-24	Down
AT1G21510	mRNA	-1.75983	0.00560456	Down	-2.4093	0.00131405	Down	-0.649471	0.330828	No
AT1G21540	mRNA	1.75328	5.95362e-26	Up	1.00206	1.13694e-08	Up	-0.751218	3.85256e-06	No
AT1G21550	mRNA	-1.35839	1.76497e-08	Down	-2.32722	8.90623e-15	Down	-0.968836	0.00271263	No
AT1G21560	mRNA	-0.941821	5.47357e-15	No	-1.84652	6.15641e-34	Down	-0.9047	3.5769e-08	No
AT1G21580	mRNA	1.17331	6.07205e-26	Up	-0.234895	0.0559031	No	-1.4082	1.00804e-36	Down
AT1G21620	mRNA	-0.477401	0.24434	No	1.33559	4.00276e-05	Up	1.813	1.04029e-07	Up
AT1G21660	mRNA	1.32907	4.94038e-109	Up	1.48243	1.01108e-133	Up	0.153365	0.0109003	No
AT1G21670	mRNA	2.09746	9.00925e-67	Up	3.62902	4.56179e-200	Up	1.53156	2.27371e-39	Up
AT1G21680	mRNA	0.566093	0.111191	No	1.24157	0.000173103	Up	0.675476	0.0523216	No
AT1G21690	mRNA	-0.680754	5.41222e-06	No	0.49422	0.000263975	No	1.17497	3.28743e-16	Up
AT1G21720	mRNA	-1.25865	4.81276e-26	Down	-0.164994	0.168109	No	1.09366	2.18992e-18	Up
AT1G21722	mRNA	-1.94002	6.49431e-10	Down	0.0923328	0.78647	No	2.03235	1.44174e-10	Up
AT1G21740	mRNA	-0.642728	3.40907e-11	No	-1.16913	5.40314e-28	Down	-0.526404	3.58983e-06	No
AT1G21750	mRNA	-0.270806	0.000725684	No	1.51099	2.28764e-107	Up	1.7818	1.51848e-141	Up
AT1G21790	mRNA	3.48514	4.8389e-169	Up	5.19186	0	Up	1.70672	8.40114e-138	Up
AT1G21830	mRNA	-1.61969	1.36478e-160	Down	-1.83694	4.59549e-180	Down	-0.217255	0.00345901	No
AT1G21840	mRNA	-2.39397	3.1149e-39	Down	-2.31764	5.62968e-33	Down	0.0763226	0.821953	No
AT1G21890	mRNA	0.991054	0.0702924	No	-1.51918	0.0395139	Down	-2.51024	0.000906224	Down
AT1G21910	mRNA	-1.67178	4.90768e-07	Down	-3.10593	2.56399e-21	Down	-1.43415	2.08755e-05	Down
AT1G21920	mRNA	-1.15738	2.49069e-86	Down	-1.24251	1.82474e-94	Down	-0.0851295	0.241918	No
AT1G21930	mRNA	-1.72571	1.35637e-13	Down	-1.29772	1.98567e-08	Down	0.427985	0.156587	No
AT1G22065	mRNA	-1.25605	0.000281907	Down	-0.33372	0.347313	No	0.922331	0.0148784	No
AT1G22070	mRNA	2.32556	1.83483e-99	Up	2.1178	6.81931e-81	Up	-0.207759	0.0595785	No
AT1G22090	mRNA	-0.415843	0.599997	No	1.33464	0.166333	No	1.75048	0.0301433	Up
AT1G22110	mRNA	0.999318	1.60932e-05	No	2.84118	7.0231e-41	Up	1.84186	3.45957e-22	Up
AT1G22150	mRNA	3.28267	2.85282e-47	Up	2.88472	2.90289e-35	Up	-0.397955	0.00552222	No
AT1G22190	mRNA	-0.929967	1.19965e-55	No	-1.7733	1.12834e-186	Down	-0.843335	4.28813e-42	No
AT1G22220	mRNA	-0.359018	0.0133334	No	0.994083	6.9682e-16	No	1.3531	3.50299e-26	Up
AT1G22240	mRNA	0	1	No	1.86932	0.0195161	Up	1.88441	0.0178443	Up
AT1G22250	mRNA	0.98304	3.21545e-10	No	2.70018	2.82412e-79	Up	1.71714	3.88848e-43	Up
AT1G22260	mRNA	-0.711949	0.0532806	No	0.679429	0.0457368	No	1.39138	4.64278e-05	Up
AT1G22270	mRNA	0.761486	0.000913538	No	2.38771	1.19544e-31	Up	1.62622	4.02665e-19	Up
AT1G22275	mRNA	1.11079	1.52572e-06	Up	1.43397	3.62578e-10	Up	0.323186	0.152786	No
AT1G22330	mRNA	-1.59512	4.50923e-07	Down	-3.42649	1.11778e-27	Down	-1.83137	1.06714e-08	Down
AT1G22360	mRNA	-1.08419	6.71371e-69	Down	-1.1672	1.60428e-74	Down	-0.0830051	0.291616	No
AT1G22370	mRNA	-1.94984	9.0484e-85	Down	-1.84696	1.49118e-68	Down	0.102883	0.520885	No
AT1G22380	mRNA	-3.03038	2.28837e-07	Down	-3.3035	1.9793e-05	Down	-0.273121	0.523586	No
AT1G22400	mRNA	-0.988507	1.52364e-10	No	-3.0446	4.96162e-64	Down	-2.0561	5.07819e-29	Down
AT1G22410	mRNA	1.63363	1.16979e-71	Up	-0.101106	0.391605	No	-1.73473	1.81406e-77	Down
AT1G22430	mRNA	-0.259107	7.35072e-05	No	-1.3454	7.18571e-79	Down	-1.08629	7.37716e-51	Down
AT1G22460	mRNA	-1.19752	0.0228174	Down	-1.22746	0.0246701	Down	-0.0299314	0.98325	No
AT1G22470	mRNA	-1.42423	2.76389e-13	Down	0.965883	2.30487e-08	No	2.39011	9.55868e-37	Up
AT1G22490	mRNA	0.157409	0.300814	No	2.13965	2.74241e-72	Up	1.98224	1.07995e-64	Up
AT1G22510	mRNA	-0.288425	0.0100689	No	-1.5917	2.45956e-35	Down	-1.30328	1.51869e-23	Down
AT1G22530	mRNA	0.879017	7.15585e-06	No	-0.746326	0.000193697	No	-1.62534	3.8189e-17	Down
AT1G22540	mRNA	0.994393	1.9016e-21	No	-1.08565	8.02095e-17	Down	-2.08004	8.72225e-64	Down
AT1G22550	mRNA	0.914459	2.11523e-27	No	-1.78541	1.97529e-51	Down	-2.69987	9.9979e-124	Down
AT1G22560	mRNA	0.877313	0.0456661	No	-1.39207	0.0201437	Down	-2.26938	0.000162027	Down
AT1G22570	mRNA	4.29348	1.24275e-278	Up	1.67738	7.24021e-42	Up	-2.6161	3.29071e-112	Down
AT1G22590	mRNA	0.876065	1.49657e-15	No	-0.530377	2.08928e-05	No	-1.40644	1.27156e-33	Down
AT1G22630	mRNA	1.67906	4.40087e-49	Up	0.143996	0.320544	No	-1.53506	1.86553e-40	Down
AT1G22640	mRNA	-1.93443	2.43671e-74	Down	-1.88142	7.06727e-69	Down	0.0530092	0.717737	No
AT1G22650	mRNA	-1.16233	1.81893e-19	Down	-1.79976	7.68857e-37	Down	-0.637433	3.43365e-05	No
AT1G22680	mRNA	-0.706432	0.28799	No	1.1337	0.0441142	Up	1.84014	0.00203814	Up
AT1G22690	mRNA	0.0920279	0.642227	No	-1.37769	2.02632e-12	Down	-1.46972	3.84252e-14	Down
AT1G22740	mRNA	-1.09092	8.92959e-21	Down	0.755789	2.73728e-13	No	1.84671	4.93195e-60	Up
AT1G22770	mRNA	3.56765	2.07759e-47	Up	4.20348	2.08964e-65	Up	0.635829	0.015905	No
AT1G22780	mRNA	-0.461148	2.32623e-08	No	0.609734	8.63206e-16	No	1.07088	3.84344e-42	Up
AT1G22810	mRNA	-2.10603	0.000247241	Down	-0.870947	0.10284	No	1.23508	0.0456997	Up
AT1G22840	mRNA	-0.220325	0.0288416	No	1.09991	7.02429e-39	Up	1.32023	7.95803e-53	Up
AT1G22850	mRNA	1.24699	3.84978e-63	Up	0.289273	0.000442672	No	-0.957721	1.17856e-37	No
AT1G22880	mRNA	-1.3019	0.00160783	Down	-2.24667	1.39433e-05	Down	-0.944772	0.0819628	No
AT1G22885	mRNA	-1.73378	1.14601e-36	Down	-1.78507	1.01158e-34	Down	-0.0512852	0.80984	No
AT1G22890	mRNA	-3.07177	7.81103e-34	Down	-3.43399	5.02449e-30	Down	-0.362215	0.325003	No
AT1G22930	mRNA	1.9403	0	Up	-0.0421171	0.53602	No	-1.98241	0	Down
AT1G22950	mRNA	0.158124	0.250369	No	1.0606	1.37309e-20	Up	0.90248	7.5815e-16	No
AT1G22960	mRNA	-0.615359	3.10916e-09	No	0.709418	2.66721e-14	No	1.32478	4.47882e-41	Up
AT1G22985	mRNA	-0.644959	0.00260968	No	1.09225	3.23701e-10	Up	1.73721	1.02694e-19	Up
AT1G22990	mRNA	1.88876	9.10272e-07	Up	3.27158	1.95079e-18	Up	1.38282	1.93634e-05	Up
AT1G23010	mRNA	1.87311	5.13754e-19	Up	0.931561	8.7014e-05	No	-0.94155	9.81447e-07	No
AT1G23020	mRNA	1.19586	4.09257e-45	Up	-1.76256	1.91886e-66	Down	-2.95843	2.71964e-194	Down
AT1G23030	mRNA	-0.692898	0.000238863	No	-2.43881	1.82559e-39	Down	-1.74591	1.1208e-20	Down
AT1G23040	mRNA	-0.715174	1.43696e-10	No	0.495317	1.66542e-06	No	1.21049	6.20273e-29	Up
AT1G23050	mRNA	-2.639	2.98256e-14	Down	-1.72713	3.28588e-08	Down	0.911866	0.0263365	No
AT1G23060	mRNA	-1.55908	4.75465e-09	Down	-0.19993	0.486049	No	1.35915	8.43106e-07	Up
AT1G23070	mRNA	0.22261	0.671045	No	3.34858	0.000349818	Up	3.12597	8.70825e-05	Up
AT1G23080	mRNA	-1.95763	6.32698e-173	Down	-1.69147	2.23293e-128	Down	0.266158	0.000604581	No
AT1G23090	mRNA	0.911677	3.22097e-15	No	-1.6384	2.24835e-29	Down	-2.55008	2.65628e-73	Down
AT1G23100	mRNA	1.62331	0.0031617	Up	2.89477	5.218e-08	Up	1.27146	0.00155298	Up
AT1G23110	mRNA	1.61782	2.11841e-56	Up	1.19737	5.83217e-30	Up	-0.420449	2.73067e-05	No
AT1G23120	mRNA	-1.66865	4.82379e-06	Down	-2.296	3.43415e-07	Down	-0.62735	0.213313	No
AT1G23130	mRNA	0.784651	1.57021e-05	No	-1.25956	4.26472e-07	Down	-2.04421	4.99925e-18	Down
AT1G23140	mRNA	1.37541	5.80776e-23	Up	2.05403	2.48071e-51	Up	0.678613	1.78422e-08	No
AT1G23150	mRNA	0.81069	0.00236972	No	1.27752	7.57318e-07	Up	0.466826	0.0807769	No
AT1G23205	mRNA	2.00719	2.6983e-28	Up	-0.368273	0.105177	No	-2.37546	2.80266e-35	Down
AT1G23230	mRNA	1.48553	6.11798e-117	Up	0.7852	3.29401e-30	No	-0.700327	2.51523e-29	No
AT1G23250	mRNA	-0.974168	1.65546e-05	No	0.607241	0.00223998	No	1.58141	3.01297e-13	Up
AT1G23280	mRNA	-0.0942415	0.57571	No	1.00768	2.90286e-16	Up	1.10192	6.06985e-19	Up
AT1G23290	mRNA	-0.756245	2.21857e-09	No	0.573397	1.38466e-06	No	1.32964	2.26971e-27	Up
AT1G23310	mRNA	0.965783	5.25392e-37	No	-1.33856	1.27135e-65	Down	-2.30435	1.14448e-194	Down
AT1G23330	mRNA	1.27774	7.6567e-32	Up	0.125462	0.402078	No	-1.15228	6.79524e-25	Down
AT1G23340	mRNA	-0.655344	0.000206721	No	-1.08296	2.13722e-08	Down	-0.427613	0.0483047	No
AT1G23360	mRNA	0.305516	0.00444639	No	-0.794195	1.42399e-11	No	-1.09971	6.64262e-22	Down
AT1G23390	mRNA	-3.63631	0	Down	-3.28908	0	Down	0.347238	3.82432e-05	No
AT1G23400	mRNA	-1.06986	6.12795e-80	Down	-1.14944	1.8633e-82	Down	-0.0795836	0.292664	No
AT1G23460	mRNA	1.29115	4.41364e-10	Up	-0.225053	0.425513	No	-1.5162	4.66815e-12	Down
AT1G23465	mRNA	-1.39608	1.71913e-05	Down	-1.26012	0.000201973	Down	0.135962	0.795561	No
AT1G23480	mRNA	-1.14864	5.79174e-06	Down	-2.61049	9.79081e-25	Down	-1.46185	1.85235e-08	Down
AT1G23490	mRNA	-0.0579271	0.28176	No	-1.79215	6.08057e-263	Down	-1.73423	3.95518e-246	Down
AT1G23530	mRNA	1.39238	0.000674979	Up	1.15501	0.00747235	Up	-0.237378	0.595335	No
AT1G23540	mRNA	1.48223	1.269e-08	Up	0.519882	0.100011	No	-0.962347	0.000184369	No
AT1G23550	mRNA	2.14809	3.59246e-22	Up	0.890007	0.000214068	No	-1.25809	6.19316e-09	Down
AT1G23710	mRNA	-1.12571	9.77549e-28	Down	-1.59474	1.42552e-51	Down	-0.469023	2.58125e-05	No
AT1G23730	mRNA	0.622045	5.57775e-07	No	-1.33979	4.23034e-16	Down	-1.96183	2.92371e-35	Down
AT1G23740	mRNA	1.01935	3.10566e-52	Up	-1.15131	1.59917e-36	Down	-2.17066	2.15308e-141	Down
AT1G23760	mRNA	-0.819636	0.0506045	No	-2.44356	2.64053e-07	Down	-1.62392	0.000796596	Down
AT1G23790	mRNA	-1.31196	7.0216e-05	Down	-1.05682	0.0017285	Down	0.255142	0.544299	No
AT1G23800	mRNA	0.580819	0.00757238	No	3.10985	1.26631e-61	Up	2.52903	5.59388e-47	Up
AT1G23820	mRNA	0.910745	7.56005e-14	No	1.17213	4.67128e-22	Up	0.261384	0.0344104	No
AT1G23840	mRNA	1.40159	0.000769882	Up	-0.146854	0.806258	No	-1.54845	0.000382077	Down
AT1G23870	mRNA	-1.16623	4.33421e-64	Down	-1.42239	6.01896e-91	Down	-0.256157	0.000715022	No
AT1G23880	mRNA	-1.26799	3.14162e-34	Down	-0.354241	0.000582512	No	0.913747	4.27737e-17	No
AT1G23935	mRNA	-0.458507	0.107826	No	-1.12948	0.000305955	Down	-0.670969	0.0462085	No
AT1G23965	mRNA	-1.37438	0.0494102	Down	-2.81171	0.0053799	Down	-1.43733	0.091305	No
AT1G23970	mRNA	-1.10673	1.59449e-08	Down	-0.867187	1.69502e-05	No	0.239547	0.360727	No
AT1G24070	mRNA	1.49829	1.20899e-30	Up	0.000457535	1	No	-1.49784	1.08345e-27	Down
AT1G24090	mRNA	0.853686	0.00493969	No	1.55541	5.08483e-08	Up	0.70172	0.00787436	No
AT1G24100	mRNA	0.436069	3.71491e-08	No	-0.883496	1.99531e-21	No	-1.31957	7.06622e-49	Down
AT1G24130	mRNA	-0.260182	0.346351	No	-1.09748	0.000158258	Down	-0.837295	0.00526665	No
AT1G24140	mRNA	0.194223	0.567849	No	-0.86654	0.00443454	No	-1.06076	0.00036322	Down
AT1G24145	mRNA	-0.340965	0.316766	No	-1.7617	3.84771e-07	Down	-1.42073	5.36709e-05	Down
AT1G24147	mRNA	1.39591	0.00308077	Up	-1.55085	0.00301006	Down	-2.94676	1.41305e-08	Down
AT1G24148	mRNA	0.797156	0.000352376	No	-2.91995	6.14326e-19	Down	-3.71711	4.40588e-30	Down
AT1G24150	mRNA	1.11865	1.15063e-20	Up	0.0889862	0.595034	No	-1.02966	5.23709e-17	Down
AT1G24170	mRNA	0.251678	0.224941	No	1.40451	7.6115e-15	Up	1.15283	2.06179e-10	Up
AT1G24210	mRNA	-1.60546	2.29896e-06	Down	-0.209903	0.548517	No	1.39556	8.65903e-05	Up
AT1G24240	mRNA	-0.643902	0.01975	No	0.726422	0.00383143	No	1.37032	8.50795e-08	Up
AT1G24310	mRNA	1.21794	1.63765e-22	Up	1.67416	4.76706e-42	Up	0.456215	4.34528e-05	No
AT1G24320	mRNA	0.938504	0.0184401	No	-0.480512	0.357545	No	-1.41902	0.0011235	Down
AT1G24330	mRNA	1.94403	8.54584e-141	Up	-2.08328	3.30706e-51	Down	-4.0273	1.09836e-207	Down
AT1G24430	mRNA	-1.28008	4.08401e-05	Down	-2.15094	5.17381e-09	Down	-0.870865	0.0303451	No
AT1G24440	mRNA	-1.08109	2.48741e-20	Down	-0.33766	0.00522608	No	0.743433	8.56987e-10	No
AT1G24450	mRNA	-1.61449	2.22032e-22	Down	-0.410003	0.00685268	No	1.20449	1.04142e-11	Up
AT1G24510	mRNA	0.342346	3.43427e-07	No	1.25944	8.83784e-90	Up	0.917099	7.83897e-52	No
AT1G24575	mRNA	1.21169	1.84953e-07	Up	1.56269	1.04647e-11	Up	0.351	0.110414	No
AT1G24577	mRNA	-1.5282	0.000370902	Down	-0.512968	0.221742	No	1.01523	0.0321302	Up
AT1G24580	mRNA	3.75206	1.03578e-61	Up	1.58172	2.99021e-10	Up	-2.17034	6.51753e-34	Down
AT1G24735	mRNA	1.41182	0.000119443	Up	2.20589	4.70516e-10	Up	0.794069	0.0118216	No
AT1G25054	mRNA	1.98572	0.00193177	Up	-0.0683891	0.947225	No	-2.05411	0.00229247	Down
AT1G25230	mRNA	-2.49063	3.3091e-123	Down	-3.31849	4.9842e-139	Down	-0.827862	3.18189e-08	No
AT1G25250	mRNA	5.61596	1.62195e-299	Up	1.96403	6.55368e-32	Up	-3.65194	5.11336e-232	Down
AT1G25260	mRNA	0.81209	2.39117e-20	No	1.56241	1.71456e-76	Up	0.750321	1.01619e-22	No
AT1G25275	mRNA	-2.44629	6.3457e-85	Down	-1.30606	1.22257e-26	Down	1.14023	2.30824e-18	Up
AT1G25277	mRNA	-1.98416	3.8476e-16	Down	-0.805516	0.000654852	No	1.17864	5.07857e-06	Up
AT1G25290	mRNA	-0.975133	2.36671e-08	No	-1.23148	1.40318e-10	Down	-0.256343	0.276127	No
AT1G25320	mRNA	0.439776	0.00280689	No	1.70425	1.32895e-39	Up	1.26447	1.57356e-25	Up
AT1G25340	mRNA	-1.69799	0.028406	Down	-1.55122	0.047527	Down	0	1	No
AT1G25360	mRNA	0.752425	1.03231e-05	No	1.09056	8.33644e-11	Up	0.338134	0.038714	No
AT1G25370	mRNA	1.52175	2.61204e-36	Up	2.74338	3.03567e-124	Up	1.22163	6.61709e-38	Up
AT1G25375	mRNA	-0.236449	0.130691	No	-1.4225	1.05562e-15	Down	-1.18605	4.9379e-11	Down
AT1G25422	mRNA	1.15251	0.00136852	Up	2.70404	2.37154e-16	Up	1.55154	4.3169e-09	Up
AT1G25425	mRNA	1.09693	3.81455e-39	Up	1.22868	1.85873e-47	Up	0.13175	0.116828	No
AT1G25430	mRNA	2.10002	2.27833e-19	Up	0.662293	0.0220299	No	-1.43772	4.01326e-11	Down
AT1G25440	mRNA	-1.82758	1.57168e-157	Down	-2.0902	2.35405e-196	Down	-0.262622	0.000549796	No
AT1G25460	mRNA	-1.00194	0.0369655	Down	-2.00007	0.000240626	Down	-0.998133	0.0784806	No
AT1G25480	mRNA	-0.98867	2.11378e-10	No	-1.3913	3.93108e-17	Down	-0.402634	0.029793	No
AT1G25560	mRNA	-1.8689	0	Down	-0.735709	8.55763e-59	No	1.13319	2.45843e-117	Up
AT1G25682	mRNA	1.03192	1.91483e-77	Up	0.566956	9.85097e-22	No	-0.464962	1.49721e-17	No
AT1G26120	mRNA	0.276476	0.00370496	No	1.15634	1.70837e-41	Up	0.879868	1.8992e-26	No
AT1G26150	mRNA	1.08155	5.9339e-14	Up	-1.0821	1.01769e-13	Down	-2.16364	1.35887e-51	Down
AT1G26200	mRNA	2.87377	2.94525e-28	Up	-0.0165865	0.985447	No	-2.89036	2.3286e-25	Down
AT1G26210	mRNA	0.418693	0.0121608	No	-1.51867	2.90664e-15	Down	-1.93737	8.47286e-25	Down
AT1G26220	mRNA	1.45381	2.31852e-54	Up	-1.09238	1.05306e-15	Down	-2.5462	5.36761e-93	Down
AT1G26225	mRNA	0.987755	8.97055e-05	No	-1.65427	9.84937e-06	Down	-2.64203	1.67264e-13	Down
AT1G26230	mRNA	1.73063	2.42609e-69	Up	1.32237	7.86718e-39	Up	-0.408254	1.50889e-05	No
AT1G26240	mRNA	3.34146	1.72969e-14	Up	2.45902	3.75049e-08	Up	-0.882439	0.0138472	No
AT1G26250	mRNA	1.92055	5.26444e-07	Up	2.41786	1.77487e-10	Up	0.497306	0.237912	No
AT1G26260	mRNA	0.581966	0.000323103	No	-0.553524	0.00348246	No	-1.13549	8.46052e-11	Down
AT1G26270	mRNA	0.0320038	0.837092	No	1.33338	8.10292e-34	Up	1.30138	2.69517e-32	Up
AT1G26300	mRNA	-1.27058	7.46877e-60	Down	-0.327444	8.99467e-06	No	0.943131	3.13052e-30	No
AT1G26340	mRNA	0.670314	1.48952e-06	No	1.18781	1.13746e-18	Up	0.517498	5.26588e-05	No
AT1G26380	mRNA	0.602209	0.0609965	No	2.5365	6.20842e-21	Up	1.93429	2.20218e-15	Up
AT1G26390	mRNA	3.04503	7.40914e-14	Up	2.69222	8.71055e-11	Up	-0.352811	0.209325	No
AT1G26420	mRNA	-0.142737	0.809339	No	1.39674	0.00100285	Up	1.53948	0.000308324	Up
AT1G26450	mRNA	1.79085	3.76135e-13	Up	2.05689	6.55201e-17	Up	0.266043	0.271531	No
AT1G26470	mRNA	-0.107644	0.562996	No	1.02768	5.97045e-14	Up	1.13533	1.78866e-16	Up
AT1G26530	mRNA	-0.189622	0.616913	No	1.58577	4.64515e-09	Up	1.77539	1.09193e-10	Up
AT1G26540	mRNA	-0.248233	0.423927	No	-1.169	0.000339139	Down	-0.920763	0.00608742	No
AT1G26560	mRNA	1.71856	5.99379e-75	Up	-2.42187	1.70442e-93	Down	-4.14043	3.0503e-282	Down
AT1G26570	mRNA	1.25448	2.27547e-30	Up	-1.58005	4.95294e-21	Down	-2.83453	1.15796e-71	Down
AT1G26590	mRNA	-1.28635	0.016931	Down	0.262842	0.644449	No	1.54919	0.00413741	Up
AT1G26610	mRNA	-1.06914	0.00961318	Down	-0.541618	0.205694	No	0.527526	0.288201	No
AT1G26620	mRNA	-0.945786	6.26614e-20	No	0.204319	0.0552377	No	1.15011	1.12848e-28	Up
AT1G26630	mRNA	-0.246582	0.0121442	No	0.890891	3.25289e-23	No	1.13747	1.53788e-36	Up
AT1G26665	mRNA	0.883938	0.00128141	No	1.97626	1.95735e-14	Up	1.09232	1.08296e-05	Up
AT1G26700	mRNA	-0.569905	0.330853	No	-1.46173	0.0178279	Down	-0.891821	0.175357	No
AT1G26730	mRNA	1.56452	3.04695e-38	Up	-0.288342	0.0825696	No	-1.85286	2.18019e-43	Down
AT1G26750	mRNA	-0.735688	3.02645e-05	No	0.532484	0.000907129	No	1.26817	6.43871e-14	Up
AT1G26760	mRNA	-0.297508	0.137314	No	-1.32258	2.81568e-10	Down	-1.02508	1.73479e-06	Down
AT1G26761	mRNA	-0.147343	0.0520096	No	-1.10664	6.15039e-41	Down	-0.959301	1.32065e-30	No
AT1G26780	mRNA	-1.52897	0.00108503	Down	-1.42827	0.00314959	Down	0.100699	0.912923	No
AT1G26790	mRNA	5.95097	0	Up	0.382654	0.00635371	No	-5.56832	0	Down
AT1G26800	mRNA	-3.4363	1.89929e-139	Down	-0.45848	6.2906e-05	No	2.97782	3.07232e-102	Up
AT1G26810	mRNA	-0.690117	3.22053e-05	No	-1.26953	5.24952e-13	Down	-0.57941	0.00208531	No
AT1G26840	mRNA	-0.426977	0.0973801	No	1.43325	4.05737e-12	Up	1.86023	8.08884e-18	Up
AT1G26870	mRNA	0.526439	0.269587	No	-0.954471	0.0855569	No	-1.48091	0.00457186	Down
AT1G26880	mRNA	0.68768	0.0240059	No	1.19472	4.21939e-05	Up	0.50704	0.10676	No
AT1G26890	mRNA	-0.410576	0.585018	No	-1.75369	0.0216936	Down	-1.34311	0.0784806	No
AT1G26900	mRNA	-2.00688	2.41601e-33	Down	-2.00431	3.62343e-29	Down	0.00256254	1	No
AT1G26920	mRNA	-1.73468	1.13595e-27	Down	-0.514921	0.00200799	No	1.21976	3.31879e-14	Up
AT1G26930	mRNA	-0.710826	4.03637e-08	No	-1.6487	1.0701e-24	Down	-0.937878	3.88398e-08	No
AT1G26945	mRNA	-1.37332	4.30033e-31	Down	-0.344904	0.00498274	No	1.02841	1.6508e-17	Up
AT1G26976	mRNA	-1.11185	0.00853825	Down	0.0759906	0.891973	No	1.18784	0.00530685	Up
AT1G27020	mRNA	1.38907	5.90007e-17	Up	1.44976	7.5624e-18	Up	0.0606827	0.749884	No
AT1G27030	mRNA	0.874396	1.56542e-11	No	2.13107	4.15369e-70	Up	1.25667	3.8484e-32	Up
AT1G27045	mRNA	-1.34036	0.0182634	Down	-2.63595	0.00141141	Down	-1.2956	0.0810942	No
AT1G27050	mRNA	-1.66324	3.3111e-19	Down	0.399503	0.00840859	No	2.06274	3.44093e-29	Up
AT1G27060	mRNA	0.572133	0.0142508	No	-0.575078	0.0447424	No	-1.14721	9.10814e-06	Down
AT1G27090	mRNA	-1.95175	1.90302e-191	Down	-0.892897	1.47452e-48	No	1.05885	3.3739e-50	Up
AT1G27120	mRNA	1.06931	4.40576e-35	Up	0.193327	0.0628309	No	-0.875987	2.06849e-23	No
AT1G27135	mRNA	-0.661987	0.425541	No	2.37574	0.00288308	Up	3.03773	0.00091879	Up
AT1G27150	mRNA	-0.959925	3.40954e-18	No	-1.05626	1.83644e-19	Down	-0.0963311	0.532619	No
AT1G27160	mRNA	-2.48669	3.71239e-18	Down	-0.596244	0.0141273	No	1.89044	2.53217e-10	Up
AT1G27170	mRNA	-0.517995	7.28618e-05	No	0.595142	3.58134e-07	No	1.11314	1.48577e-19	Up
AT1G27200	mRNA	2.509	0	Up	2.58821	0	Up	0.079206	0.14369	No
AT1G27210	mRNA	-2.61346	0	Down	-2.65313	0	Down	-0.0396656	0.706295	No
AT1G27285	mRNA	-1.97287	6.43864e-16	Down	-2.41667	5.0231e-17	Down	-0.443802	0.208012	No
AT1G27290	mRNA	-2.43785	3.57873e-226	Down	-1.97518	3.57334e-151	Down	0.462666	3.46669e-08	No
AT1G27300	mRNA	-1.01653	6.78976e-28	Down	-1.09707	1.34607e-28	Down	-0.0805384	0.543024	No
AT1G27310	mRNA	-0.854068	1.57105e-14	No	0.214875	0.0589152	No	1.06894	6.45722e-22	Up
AT1G27320	mRNA	0.383712	8.18193e-21	No	-0.719831	3.11695e-60	No	-1.10354	2.54961e-144	Down
AT1G27330	mRNA	-1.59045	2.57622e-95	Down	-0.100493	0.181308	No	1.48995	2.52397e-79	Up
AT1G27350	mRNA	-1.29333	3.59426e-55	Down	0.00605268	0.965647	No	1.29938	5.35371e-53	Up
AT1G27370	mRNA	1.1526	1.12839e-44	Up	-0.515008	2.2675e-08	No	-1.6676	8.42603e-83	Down
AT1G27380	mRNA	1.2575	1.93679e-11	Up	1.22896	1.69148e-10	Up	-0.0285401	0.917457	No
AT1G27390	mRNA	-0.0207825	0.91166	No	1.29145	2.62978e-34	Up	1.31223	1.59775e-35	Up
AT1G27400	mRNA	-0.178677	0.715821	No	0.926396	0.0241152	No	1.10507	0.00610151	Up
AT1G27420	mRNA	-0.0404071	0.876423	No	-1.32544	8.98932e-10	Down	-1.28504	2.94644e-09	Down
AT1G27435	mRNA	-0.287948	0.238052	No	0.98695	1.55796e-06	No	1.2749	7.49602e-10	Up
AT1G27450	mRNA	0.750661	6.99357e-14	No	1.26492	2.52737e-38	Up	0.514263	1.27173e-08	No
AT1G27460	mRNA	-0.969201	5.79294e-21	No	-1.75147	1.15877e-48	Down	-0.782267	9.50602e-10	No
AT1G27470	mRNA	1.56266	7.36905e-70	Up	2.17378	1.73419e-137	Up	0.611119	1.15094e-16	No
AT1G27480	mRNA	1.05596	1.14046e-28	Up	0.0871514	0.513049	No	-0.968812	4.26675e-23	No
AT1G27520	mRNA	0.373157	2.45911e-10	No	-0.63889	3.08477e-21	No	-1.01205	2.1154e-54	Down
AT1G27540	mRNA	-1.36155	1.53903e-17	Down	-0.234262	0.185235	No	1.12729	4.01396e-12	Up
AT1G27610	mRNA	-0.741668	0.168052	No	0.777697	0.0940753	No	1.51936	0.00188665	Up
AT1G27630	mRNA	1.74274	1.27057e-30	Up	2.84962	9.07028e-81	Up	1.10689	6.52492e-14	Up
AT1G27660	mRNA	0.0071219	1	No	-1.02825	8.02519e-11	Down	-1.03537	5.20015e-11	Down
AT1G27670	mRNA	-1.04718	7.96679e-11	Down	-1.75599	7.11793e-19	Down	-0.708811	0.00128664	No
AT1G27680	mRNA	1.27121	3.64455e-32	Up	1.50786	3.36795e-44	Up	0.236649	0.0171147	No
AT1G27720	mRNA	1.28931	6.38218e-21	Up	0.524926	0.000732015	No	-0.764384	1.68055e-08	No
AT1G27730	mRNA	1.07007	9.17263e-18	Up	0.103923	0.505816	No	-0.966148	1.14248e-14	No
AT1G27760	mRNA	2.54218	0	Up	2.99411	0	Up	0.451932	6.88637e-20	No
AT1G27770	mRNA	0.795333	8.00696e-09	No	-1.63624	1.22322e-32	Down	-2.43157	6.29381e-71	Down
AT1G27860	mRNA	1.70442	0.0193326	Up	2.10984	0.00728429	Up	0.405417	0.661188	No
AT1G27890	mRNA	-0.31538	0.617738	No	1.41658	0.00277861	Up	1.73196	0.000386319	Up
AT1G27910	mRNA	1.23477	5.3799e-78	Up	2.9708	0	Up	1.73603	3.76324e-201	Up
AT1G27920	mRNA	0.728952	0.000691376	No	3.37929	7.60788e-77	Up	2.65034	9.08853e-63	Up
AT1G27930	mRNA	0.893679	9.84393e-23	No	2.43958	1.11001e-167	Up	1.5459	7.14928e-72	Up
AT1G27940	mRNA	1.35137	1.20161e-10	Up	0.260426	0.333232	No	-1.09094	2.88944e-07	Down
AT1G28010	mRNA	1.04981	3.52122e-15	Up	-1.0221	8.93747e-12	Down	-2.07191	3.6117e-47	Down
AT1G28040	mRNA	0.975957	9.15844e-09	No	3.45671	4.70143e-117	Up	2.48076	5.90533e-86	Up
AT1G28050	mRNA	3.07848	2.51407e-184	Up	3.88927	4.04175e-299	Up	0.81079	1.93384e-30	No
AT1G28060	mRNA	0.255954	0.0034468	No	1.09157	3.6379e-41	Up	0.835613	3.17668e-25	No
AT1G28070	mRNA	0.250657	0.157204	No	1.14724	2.45325e-14	Up	0.896585	7.59287e-10	No
AT1G28100	mRNA	-1.73511	5.13207e-78	Down	-1.51219	1.3307e-57	Down	0.222919	0.0574061	No
AT1G28110	mRNA	0.110458	0.535835	No	-1.63899	8.39447e-19	Down	-1.74945	1.65868e-21	Down
AT1G28130	mRNA	0.425062	0.000163279	No	-0.937104	2.30609e-16	No	-1.36217	9.92605e-34	Down
AT1G28140	mRNA	2.32343	4.91998e-59	Up	3.26606	2.77988e-116	Up	0.942627	1.57949e-11	No
AT1G28150	mRNA	0.582161	5.40888e-07	No	1.73991	7.8824e-60	Up	1.15775	1.04619e-31	Up
AT1G28190	mRNA	0.599098	1.42906e-07	No	2.25345	1.42233e-104	Up	1.65435	4.85837e-65	Up
AT1G28200	mRNA	0.109099	0.230984	No	1.0722	1.14609e-47	Up	0.963103	3.05396e-40	No
AT1G28210	mRNA	1.19473	2.39215e-07	Up	1.53767	1.88691e-11	Up	0.342943	0.147551	No
AT1G28220	mRNA	0.0735519	0.947032	No	1.29198	0.0295566	Up	1.21843	0.038103	Up
AT1G28230	mRNA	1.5681	7.39337e-19	Up	1.09881	2.7868e-09	Up	-0.469287	0.00743654	No
AT1G28260	mRNA	-1.40584	2.37387e-54	Down	-1.33494	6.65875e-47	Down	0.0709014	0.571693	No
AT1G28330	mRNA	-1.86934	8.51626e-30	Down	0.437807	0.0109631	No	2.30715	7.64485e-45	Up
AT1G28370	mRNA	0.833651	2.71781e-14	No	-1.53948	8.26017e-33	Down	-2.37313	1.15123e-79	Down
AT1G28380	mRNA	1.5953	1.91923e-94	Up	-0.776859	3.29639e-19	No	-2.37216	4.184e-182	Down
AT1G28395	mRNA	1.16974	2.74218e-23	Up	1.89427	7.05766e-62	Up	0.724524	3.62873e-13	No
AT1G28400	mRNA	-0.765485	9.0828e-07	No	-1.28302	1.79057e-15	Down	-0.517535	0.00268553	No
AT1G28430	mRNA	-1.55923	0.0407936	Down	-0.971134	0.309479	No	0.588095	0.499219	No
AT1G28440	mRNA	-0.388998	4.38363e-12	No	-1.05424	8.63912e-75	Down	-0.665242	6.0206e-30	No
AT1G28480	mRNA	-1.21772	3.56145e-05	Down	-2.32921	2.28194e-09	Down	-1.11149	0.00663762	Down
AT1G28520	mRNA	1.11079	1.76219e-91	Up	0.620097	1.32337e-26	No	-0.490695	6.90046e-20	No
AT1G28530	mRNA	-0.0313593	0.919737	No	0.976361	6.15471e-08	No	1.00772	2.10511e-08	Up
AT1G28540	mRNA	-0.635487	2.93661e-08	No	0.685703	5.9827e-11	No	1.32119	1.67358e-33	Up
AT1G28560	mRNA	0.218352	0.29561	No	-0.912511	3.31955e-05	No	-1.13086	1.24791e-07	Down
AT1G28570	mRNA	1.91747	1.56136e-29	Up	-0.183551	0.458868	No	-2.10102	1.64878e-30	Down
AT1G28580	mRNA	0.176766	0.0108023	No	-1.48308	4.57108e-68	Down	-1.65985	7.10329e-87	Down
AT1G28600	mRNA	3.00703	0	Up	0.460831	2.13765e-11	No	-2.5462	0	Down
AT1G28610	mRNA	1.99034	3.15949e-141	Up	-0.213922	0.0459934	No	-2.20427	2.9017e-145	Down
AT1G28660	mRNA	-0.282646	0.356995	No	-2.70131	6.85e-22	Down	-2.41866	9.8149e-18	Down
AT1G28670	mRNA	-1.60485	9.21932e-08	Down	-2.24454	9.87041e-14	Down	-0.639688	0.0519982	No
AT1G28710	mRNA	1.0688	1.44148e-37	Up	0.174785	0.0901245	No	-0.894015	8.51081e-26	No
AT1G29020	mRNA	1.87989	1.03673e-08	Up	-0.643452	0.153186	No	-2.52334	2.20591e-11	Down
AT1G29030	mRNA	0.859234	3.41606e-08	No	1.40608	1.52975e-20	Up	0.546847	0.000126204	No
AT1G29050	mRNA	1.37901	2.16278e-49	Up	0.286349	0.0117672	No	-1.09267	2.98175e-31	Down
AT1G29060	mRNA	-0.840943	0.00686149	No	0.655783	0.0377021	No	1.49673	5.36179e-07	Up
AT1G29120	mRNA	0.811745	2.65362e-43	No	-0.435682	4.76047e-10	No	-1.24743	8.33332e-83	Down
AT1G29150	mRNA	-0.870235	1.08954e-24	No	0.386892	6.28014e-07	No	1.25713	6.11121e-51	Up
AT1G29170	mRNA	1.10565	8.30889e-71	Up	0.448607	7.22692e-11	No	-0.657047	1.06363e-26	No
AT1G29180	mRNA	1.08416	0.00105188	Up	0.77264	0.0303018	No	-0.31152	0.393908	No
AT1G29195	mRNA	-1.0592	0.00960735	Down	-0.9278	0.0304714	No	0.131401	0.854283	No
AT1G29250	mRNA	0.299683	0.0679569	No	1.94174	1.41084e-47	Up	1.64205	3.4579e-38	Up
AT1G29260	mRNA	-1.46127	2.00975e-28	Down	-0.544954	1.1135e-05	No	0.916319	1.83567e-10	No
AT1G29270	mRNA	-0.657195	0.0147304	No	0.928124	4.09322e-05	No	1.58532	6.59304e-11	Up
AT1G29320	mRNA	1.54517	2.22039e-27	Up	2.095	3.84901e-50	Up	0.549831	1.34717e-05	No
AT1G29360	mRNA	-2.13059	0.0223737	Down	-0.294175	0.729723	No	1.83641	0.0430109	Up
AT1G29370	mRNA	0.303668	0.000105991	No	1.16282	2.59604e-58	Up	0.859153	8.84901e-35	No
AT1G29390	mRNA	1.88502	3.70348e-71	Up	2.8132	1.09999e-159	Up	0.928179	3.36383e-21	No
AT1G29395	mRNA	2.25379	4.53268e-39	Up	3.50456	2.59021e-93	Up	1.25076	2.32105e-13	Up
AT1G29400	mRNA	0.698283	2.66517e-21	No	1.17817	9.67664e-59	Up	0.479885	6.60544e-11	No
AT1G29418	mRNA	-0.838459	0.00217949	No	0.95088	0.000447312	No	1.78934	9.86029e-12	Up
AT1G29420	mRNA	-2.14046	3.26295e-40	Down	-0.558962	6.94922e-05	No	1.5815	1.19181e-20	Up
AT1G29430	mRNA	-1.67934	2.66775e-12	Down	-1.3707	1.42089e-08	Down	0.308637	0.267547	No
AT1G29435	mRNA	-1.83038	0.000285854	Down	0.0377031	0.950264	No	1.86808	0.000254623	Up
AT1G29440	mRNA	-2.88147	4.94083e-74	Down	-1.10899	1.49651e-13	Down	1.77248	1.65652e-27	Up
AT1G29450	mRNA	-2.67705	1.40249e-128	Down	-0.615919	5.87356e-10	No	2.06113	3.29636e-73	Up
AT1G29460	mRNA	-3.37121	8.63115e-134	Down	-1.24672	5.32447e-24	Down	2.12449	4.20421e-51	Up
AT1G29465	mRNA	-1.22899	4.55267e-07	Down	0.940598	0.000131195	No	2.16959	1.03347e-19	Up
AT1G29470	mRNA	0.777077	4.46591e-37	No	2.24335	0	Up	1.46628	1.04015e-147	Up
AT1G29490	mRNA	-3.65887	1.466e-09	Down	-2.98112	5.08209e-08	Down	0.677754	0.349586	No
AT1G29500	mRNA	-2.40832	8.0518e-50	Down	-0.660329	4.69578e-05	No	1.74799	2.99311e-26	Up
AT1G29510	mRNA	-1.92844	2.28706e-67	Down	-0.799247	3.82502e-14	No	1.12919	5.81806e-22	Up
AT1G29530	mRNA	-0.817334	4.53144e-13	No	-1.76571	3.65811e-41	Down	-0.948375	7.02866e-12	No
AT1G29535	mRNA	-1.32006	1.59086e-07	Down	-0.697622	0.00537728	No	0.62244	0.0324456	No
AT1G29540	mRNA	-1.69279	0.0080074	Down	-0.896018	0.154869	No	0.796771	0.268796	No
AT1G29560	mRNA	0.276711	0.0152696	No	-0.725056	6.71743e-09	No	-1.00177	1.42408e-16	Down
AT1G29590	mRNA	-1.36867	1.47365e-06	Down	-0.686931	0.0153802	No	0.681738	0.0361168	No
AT1G29600	mRNA	2.15268	6.98237e-24	Up	-0.467772	0.140622	No	-2.62045	7.1107e-25	Down
AT1G29640	mRNA	0.808594	2.84079e-05	No	1.35488	4.92429e-13	Up	0.546283	0.003276	No
AT1G29650	mRNA	0.396088	0.544897	No	-0.936526	0.172118	No	-1.33261	0.0497315	Down
AT1G29660	mRNA	0.315244	0.432222	No	-1.27329	0.000219552	Down	-1.58853	2.99947e-06	Down
AT1G29670	mRNA	0.941733	5.86642e-52	No	1.1543	5.1613e-77	Up	0.212571	0.000767262	No
AT1G29690	mRNA	1.1103	1.18455e-44	Up	-0.451756	1.20467e-07	No	-1.56205	1.71432e-82	Down
AT1G29700	mRNA	1.43869	5.67325e-40	Up	-0.499733	0.000101624	No	-1.93842	5.83933e-62	Down
AT1G29720	mRNA	1.64007	2.8903e-34	Up	0.399475	0.00894607	No	-1.2406	2.21273e-20	Down
AT1G29730	mRNA	1.02601	1.3907e-11	Up	0.185438	0.352685	No	-0.84057	6.46138e-08	No
AT1G29750	mRNA	0.227757	0.0104301	No	-0.77627	3.34032e-16	No	-1.00403	4.38591e-27	Down
AT1G29770	mRNA	-0.969007	0.000191113	No	0.828608	0.000282733	No	1.79762	2.44657e-13	Up
AT1G29775	mRNA	-1.19121	1.07861e-14	Down	-0.190578	0.241506	No	1.00064	5.36627e-10	Up
AT1G29840	mRNA	0.129823	0.505977	No	-1.05253	9.12825e-08	Down	-1.18235	1.0822e-09	Down
AT1G29860	mRNA	1.07617	0.0255697	Up	0.768094	0.146739	No	-0.308078	0.563425	No
AT1G29890	mRNA	0.350158	7.01865e-06	No	-0.828098	3.33734e-20	No	-1.17826	1.36302e-41	Down
AT1G29910	mRNA	-1.69228	7.51276e-177	Down	-2.11567	4.83484e-260	Down	-0.423391	5.81792e-11	No
AT1G29920	mRNA	-0.416277	1.20331e-15	No	-1.31313	1.74329e-139	Down	-0.896853	3.85518e-65	No
AT1G29940	mRNA	1.5249	5.04132e-153	Up	1.51994	1.32203e-147	Up	-0.0049505	0.9602	No
AT1G29950	mRNA	0.501287	7.11775e-11	No	-0.957625	1.46058e-27	No	-1.45891	1.94423e-65	Down
AT1G29960	mRNA	-1.9994	6.8781e-18	Down	-0.761898	0.000163685	No	1.23751	1.1484e-06	Up
AT1G29980	mRNA	-0.0157021	0.970063	No	-1.03373	4.41619e-08	Down	-1.01803	6.75941e-08	Down
AT1G30010	mRNA	1.9406	3.61378e-97	Up	-0.268142	0.0235193	No	-2.20874	1.49035e-109	Down
AT1G30040	mRNA	0.781137	9.68305e-10	No	-0.32793	0.043655	No	-1.10907	2.76461e-15	Down
AT1G30100	mRNA	1.71926	1.30701e-07	Up	2.00035	8.06135e-10	Up	0.281097	0.342628	No
AT1G30135	mRNA	-2.07107	0.000254688	Down	-2.92494	0.000249327	Down	-0.853863	0.180158	No
AT1G30140	mRNA	1.84095	0.000376397	Up	0.997827	0.085114	No	-0.843128	0.0939897	No
AT1G30190	mRNA	-1.26802	9.92412e-20	Down	-0.884873	2.44819e-10	No	0.383144	0.022218	No
AT1G30200	mRNA	-0.903468	2.01476e-48	No	-1.00912	1.44796e-55	Down	-0.105649	0.168223	No
AT1G30230	mRNA	-0.452202	6.32099e-11	No	0.603758	3.39678e-21	No	1.05596	3.77098e-57	Up
AT1G30240	mRNA	1.75161	2.07469e-49	Up	2.11335	1.6362e-71	Up	0.361741	0.000556199	No
AT1G30250	mRNA	-1.50872	0.0437383	Down	-0.688622	0.360284	No	0.820101	0.307415	No
AT1G30260	mRNA	-1.27576	5.00474e-17	Down	0.426772	0.000764242	No	1.70254	6.55524e-30	Up
AT1G30280	mRNA	2.84714	5.66897e-157	Up	4.28684	0	Up	1.4397	5.41872e-114	Up
AT1G30300	mRNA	-1.12246	1.66612e-19	Down	-0.105494	0.448139	No	1.01696	2.70028e-15	Up
AT1G30330	mRNA	1.80406	0	Up	2.3748	0	Up	0.570741	2.71502e-43	No
AT1G30360	mRNA	3.41635	0	Up	2.73858	0	Up	-0.677769	3.72827e-57	No
AT1G30370	mRNA	-2.44407	5.81788e-27	Down	-1.81579	1.04763e-16	Down	0.628285	0.0226732	No
AT1G30380	mRNA	-2.69867	4.96034e-196	Down	-2.50863	7.09635e-167	Down	0.190041	0.0774918	No
AT1G30390	mRNA	-0.583528	6.09003e-06	No	-1.50317	4.05564e-29	Down	-0.919647	2.45122e-11	No
AT1G30400	mRNA	1.31052	5.18819e-154	Up	0.561225	6.40328e-28	No	-0.749299	5.88329e-52	No
AT1G30410	mRNA	1.42748	7.46356e-92	Up	-0.153678	0.0655218	No	-1.58116	5.22205e-107	Down
AT1G30420	mRNA	1.13692	2.25836e-46	Up	-0.0633782	0.564558	No	-1.2003	9.39633e-49	Down
AT1G30440	mRNA	-0.957569	1.25452e-22	No	-1.06366	2.52067e-26	Down	-0.106096	0.391793	No
AT1G30473	mRNA	-0.470561	0.494501	No	1.03218	0.0741296	No	1.50274	0.0103835	Up
AT1G30475	mRNA	-3.02778e-05	1	No	1.09305	2.16843e-09	Up	1.09308	1.78902e-09	Up
AT1G30490	mRNA	0.997569	9.02542e-51	No	-0.126477	0.11778	No	-1.12405	2.01275e-60	Down
AT1G30520	mRNA	-1.45979	1.6056e-116	Down	-3.46736	8.36896e-268	Down	-2.00757	2.11706e-83	Down
AT1G30530	mRNA	2.06212	1.09902e-126	Up	-0.166078	0.145007	No	-2.22819	1.31369e-132	Down
AT1G30545	mRNA	-1.31394	1.33325e-22	Down	-1.2488	1.32261e-18	Down	0.0651417	0.764957	No
AT1G30560	mRNA	-0.0101826	1	No	-1.42675	0.00996145	Down	-1.41657	0.0103537	Down
AT1G30570	mRNA	-1.26946	9.28778e-78	Down	-1.53491	5.89346e-93	Down	-0.265452	0.00228833	No
AT1G30620	mRNA	0.99324	1.42706e-31	No	2.93495	0	Up	1.94171	3.57729e-196	Up
AT1G30640	mRNA	0.385407	1.23119e-06	No	1.40976	3.06221e-81	Up	1.02435	5.71021e-47	Up
AT1G30660	mRNA	1.22354	0.00173276	Up	-0.340362	0.514878	No	-1.5639	0.000234942	Down
AT1G30680	mRNA	1.44496	7.53456e-27	Up	1.31642	3.09063e-21	Up	-0.12854	0.36171	No
AT1G30730	mRNA	2.01919	5.73838e-28	Up	1.53433	2.60081e-16	Up	-0.484859	0.010421	No
AT1G30757	mRNA	-1.38674	4.74412e-06	Down	-1.28258	5.66927e-05	Down	0.104165	0.851627	No
AT1G30814	mRNA	-1.88629	8.5958e-05	Down	1.77288	5.80267e-08	Up	3.65916	1.30011e-15	Up
AT1G30820	mRNA	-0.161797	0.0215775	No	1.60692	4.86936e-145	Up	1.76872	3.97639e-174	Up
AT1G30825	mRNA	-1.5965	9.67055e-16	Down	-0.452355	0.0254696	No	1.14415	2.98631e-08	Up
AT1G30840	mRNA	0.631312	0.0521686	No	-0.709534	0.0698259	No	-1.34085	0.000172584	Down
AT1G30850	mRNA	-1.49856	5.38963e-07	Down	-0.805882	0.00631214	No	0.692678	0.0450123	No
AT1G30880	mRNA	1.08856	1.69731e-16	Up	1.56998	1.05055e-33	Up	0.481415	3.39111e-05	No
AT1G30910	mRNA	0.193621	0.230756	No	-1.24661	1.60612e-13	Down	-1.44023	5.25596e-18	Down
AT1G30920	mRNA	-1.23141	0.0490564	Down	0.543415	0.408074	No	1.77483	0.00493028	Up
AT1G30960	mRNA	0.765059	5.93512e-08	No	2.22063	1.29448e-67	Up	1.45557	7.77487e-38	Up
AT1G30990	mRNA	0.0162634	1	No	-2.41055	0.00300553	Down	-2.42681	0.00281149	Down
AT1G31000	mRNA	-1.44111	0.00719267	Down	0.219592	0.699616	No	1.6607	0.00186464	Up
AT1G31010	mRNA	-0.342088	0.24356	No	0.957631	6.1096e-05	No	1.29972	1.19722e-07	Up
AT1G31040	mRNA	-1.32232	3.84213e-10	Down	0.00522966	1	No	1.32755	6.29826e-10	Up
AT1G31090	mRNA	0	1	No	1.77196	0.0533036	No	1.78279	0.0497279	Up
AT1G31130	mRNA	0.148736	0.202653	No	-1.66285	8.09095e-56	Down	-1.81158	3.37134e-66	Down
AT1G31140	mRNA	0.936763	0.246492	No	1.89503	0.0438844	Up	0.95827	0.284602	No
AT1G31150	mRNA	-1.37663	1.3104e-23	Down	-0.959375	2.45179e-12	No	0.417258	0.0110328	No
AT1G31163	mRNA	-3.43514	2.40997e-08	Down	-1.23917	0.00323994	Down	2.19598	0.000351321	Up
AT1G31170	mRNA	-1.11897	1.42324e-34	Down	-0.894844	6.98968e-22	No	0.224129	0.0427669	No
AT1G31175	mRNA	1.47774	2.02101e-93	Up	0.139229	0.142566	No	-1.33851	5.02317e-73	Down
AT1G31190	mRNA	1.13168	4.54885e-24	Up	-0.0214766	0.915012	No	-1.15316	3.02095e-23	Down
AT1G31230	mRNA	0.568265	4.99902e-11	No	-0.445361	1.10623e-05	No	-1.01363	5.97889e-27	Down
AT1G31240	mRNA	-1.0674	1.9299e-13	Down	0.428284	0.0023963	No	1.49569	1.50993e-25	Up
AT1G31243	mRNA	-1.85837	0.00241105	Down	-0.2283	0.740294	No	1.63007	0.00934308	Up
AT1G31280	mRNA	-0.793759	7.48961e-18	No	0.803538	9.75628e-24	No	1.5973	4.78246e-74	Up
AT1G31290	mRNA	-0.923637	1.95332e-14	No	-2.51343	2.05296e-43	Down	-1.58979	6.74836e-17	Down
AT1G31310	mRNA	0.925664	2.85117e-09	No	-2.20635	4.22939e-18	Down	-3.13202	8.34752e-37	Down
AT1G31320	mRNA	-2.31477	1.72745e-21	Down	-1.90576	1.94563e-15	Down	0.409015	0.226861	No
AT1G31330	mRNA	-1.0863	2.00057e-15	Down	-2.24659	1.45663e-61	Down	-1.16029	3.34721e-17	Down
AT1G31335	mRNA	-1.30381	1.9585e-11	Down	-0.319243	0.0999271	No	0.984565	2.08486e-06	No
AT1G31350	mRNA	0.690493	0.000391906	No	-1.69185	6.13533e-15	Down	-2.38234	3.67261e-29	Down
AT1G31400	mRNA	1.45239	0.0290418	Up	0.559691	0.489958	No	-0.892698	0.182809	No
AT1G31410	mRNA	-0.765407	4.63121e-13	No	-1.30738	1.97307e-27	Down	-0.541972	3.52239e-05	No
AT1G31460	mRNA	-1.4863	8.61663e-22	Down	-0.426993	0.00443561	No	1.0593	1.02254e-10	Up
AT1G31490	mRNA	-1.16184	0.0468243	Down	-1.09904	0.0719135	No	0.0628049	0.982363	No
AT1G31540	mRNA	2.04126	3.59691e-84	Up	-0.829997	2.56062e-14	No	-2.87126	3.35345e-161	Down
AT1G31570	mRNA	2.78223	1.5748e-11	Up	0.872741	0.0790996	No	-1.90949	2.3951e-07	Down
AT1G31580	mRNA	2.69311	2.50169e-200	Up	0.383472	0.000234493	No	-2.30964	4.52823e-150	Down
AT1G31650	mRNA	-0.334676	3.71142e-07	No	-1.74321	4.78102e-106	Down	-1.40853	8.95626e-68	Down
AT1G31660	mRNA	1.12702	2.17593e-24	Up	1.97474	3.69515e-77	Up	0.847725	1.6277e-20	No
AT1G31690	mRNA	1.34977	5.52227e-09	Up	1.00036	3.65079e-05	Up	-0.349406	0.151502	No
AT1G31710	mRNA	-0.916839	1.20946e-21	No	-1.25281	3.65476e-33	Down	-0.335974	0.00413135	No
AT1G31750	mRNA	1.33449	1.68946e-06	Up	1.25653	1.34697e-05	Up	-0.0779575	0.809585	No
AT1G31770	mRNA	0.372276	0.000718412	No	-1.18845	3.22885e-19	Down	-1.56072	1.18771e-33	Down
AT1G31772	mRNA	-1.17318	0.00913917	Down	-1.81729	0.000452615	Down	-0.644102	0.26329	No
AT1G31800	mRNA	0.450848	6.46108e-09	No	-1.43075	4.63924e-44	Down	-1.8816	4.0367e-79	Down
AT1G31812	mRNA	-1.42163	2.4593e-85	Down	-1.58514	5.88779e-95	Down	-0.163511	0.0733866	No
AT1G31840	mRNA	1.47373	1.70132e-11	Up	1.47425	3.61974e-11	Up	0.000520815	1	No
AT1G31850	mRNA	0.589444	5.11761e-09	No	2.31587	2.44292e-136	Up	1.72643	1.49964e-84	Up
AT1G31860	mRNA	0.965809	0.0907812	No	1.16715	0.0377445	Up	0.201341	0.771841	No
AT1G31920	mRNA	-1.56805	5.24225e-83	Down	-1.59748	4.16366e-79	Down	-0.0294297	0.815479	No
AT1G31950	mRNA	-0.6903	2.30642e-05	No	-1.74132	3.19045e-20	Down	-1.05102	1.11293e-07	Down
AT1G31970	mRNA	1.53949	1.88373e-112	Up	1.86573	2.47157e-164	Up	0.326242	3.29611e-08	No
AT1G32050	mRNA	-1.04511	2.20396e-43	Down	-0.586776	1.09603e-14	No	0.458335	1.29727e-08	No
AT1G32060	mRNA	-0.986105	4.95871e-26	No	-2.16856	1.74568e-114	Down	-1.18245	2.61424e-34	Down
AT1G32080	mRNA	1.24588	2.54842e-88	Up	-0.595219	6.98169e-15	No	-1.8411	2.49283e-151	Down
AT1G32100	mRNA	0.0499074	0.865363	No	-1.05296	1.15257e-05	Down	-1.10287	3.64552e-06	Down
AT1G32170	mRNA	-0.523816	3.44149e-11	No	1.59091	1.55668e-112	Up	2.11472	1.95041e-183	Up
AT1G32200	mRNA	-0.0336776	0.638372	No	-1.12079	3.16448e-67	Down	-1.08712	2.351e-63	Down
AT1G32210	mRNA	-1.71964	6.75717e-46	Down	-0.462935	1.43117e-05	No	1.25671	2.13826e-22	Up
AT1G32220	mRNA	1.05803	3.12561e-16	Up	-0.774417	2.45373e-06	No	-1.83244	5.90464e-34	Down
AT1G32240	mRNA	1.22074	1.36517e-31	Up	0.285918	0.0133896	No	-0.93482	5.32457e-19	No
AT1G32260	mRNA	-0.969579	6.91299e-10	No	-1.11143	6.51622e-11	Down	-0.141854	0.524762	No
AT1G32310	mRNA	-1.72039	1.80066e-08	Down	-1.04168	0.00045178	Down	0.678711	0.0606989	No
AT1G32320	mRNA	-1.35953	5.41536e-05	Down	-1.12521	0.00120955	Down	0.234318	0.630945	No
AT1G32330	mRNA	-0.742335	4.51947e-18	No	0.719984	4.31891e-21	No	1.46232	7.46039e-71	Up
AT1G32337	mRNA	-1.55147	0.022068	Down	2.65316	3.76606e-08	Up	4.20463	9.2255e-11	Up
AT1G32350	mRNA	1.57252	0.00326994	Up	1.12198	0.0531855	No	-0.450538	0.348906	No
AT1G32361	mRNA	-0.715823	0.0167079	No	0.720438	0.00525341	No	1.43626	1.85567e-07	Up
AT1G32375	mRNA	1.5418	1.53864e-07	Up	0.506754	0.163073	No	-1.03505	0.000370432	Down
AT1G32410	mRNA	-0.266217	0.0552964	No	1.72927	3.95882e-53	Up	1.99549	8.26715e-67	Up
AT1G32415	mRNA	0.479711	0.00599652	No	1.43495	2.6533e-19	Up	0.95524	5.86998e-10	No
AT1G32440	mRNA	2.41543	9.24784e-155	Up	3.21665	9.29466e-280	Up	0.801212	7.32327e-29	No
AT1G32450	mRNA	0.0174356	0.929834	No	-1.02632	2.37892e-17	Down	-1.04375	5.80967e-18	Down
AT1G32460	mRNA	-0.563991	8.7243e-13	No	-1.74531	1.58079e-82	Down	-1.18132	6.96924e-37	Down
AT1G32470	mRNA	0.477565	6.50882e-07	No	-1.13469	7.10546e-22	Down	-1.61226	2.60571e-45	Down
AT1G32520	mRNA	1.00151	3.16619e-23	Up	-0.201327	0.124306	No	-1.20284	8.97416e-29	Down
AT1G32540	mRNA	-1.60916	4.02342e-22	Down	-1.96073	5.64669e-31	Down	-0.351568	0.0649361	No
AT1G32560	mRNA	-1.02256	0.0292209	Down	0.742312	0.0845868	No	1.76488	9.95647e-05	Up
AT1G32570	mRNA	0.692669	0.0742835	No	-1.64813	0.0019884	Down	-2.3408	8.32303e-06	Down
AT1G32575	mRNA	-0.636289	0.15422	No	-1.42353	0.00206277	Down	-0.787241	0.109246	No
AT1G32580	mRNA	0.332356	0.00284902	No	1.41856	5.65317e-47	Up	1.0862	5.03189e-31	Up
AT1G32583	mRNA	-0.279365	0.00680036	No	0.739746	2.79186e-15	No	1.01911	5.10605e-27	Up
AT1G32640	mRNA	-0.432699	0.00370496	No	-1.85191	2.06863e-38	Down	-1.41921	5.91514e-23	Down
AT1G32690	mRNA	-0.652575	1.15522e-07	No	-1.30318	2.96028e-21	Down	-0.650606	8.8625e-06	No
AT1G32700	mRNA	-1.71199	1.4807e-213	Down	-2.01063	2.20025e-267	Down	-0.298639	2.07822e-06	No
AT1G32730	mRNA	-1.5798	2.07454e-20	Down	-0.845219	2.44277e-07	No	0.734583	0.000134205	No
AT1G32740	mRNA	-0.10766	0.536429	No	-1.75575	1.75402e-21	Down	-1.64809	5.84211e-19	Down
AT1G32780	mRNA	-0.233252	0.0644358	No	-1.84111	2.38934e-31	Down	-1.60786	9.77073e-24	Down
AT1G32830	mRNA	-0.858345	0.0278075	No	-1.70735	7.66416e-05	Down	-0.84901	0.0696169	No
AT1G32860	mRNA	2.39349	5.36346e-60	Up	6.93284	0	Up	4.53935	0	Up
AT1G32870	mRNA	3.03578	0	Up	3.66549	0	Up	0.629707	4.501e-37	No
AT1G32890	mRNA	3.55274	8.96662e-06	Up	0.2303	0.86078	No	-3.32244	3.77115e-05	Down
AT1G32900	mRNA	4.23454	0	Up	-0.0555395	0.553837	No	-4.29008	0	Down
AT1G32920	mRNA	-3.0512	3.26641e-141	Down	-2.44051	5.08817e-92	Down	0.610688	2.06079e-06	No
AT1G32928	mRNA	-4.14998	0	Down	-3.53441	2.93395e-298	Down	0.615572	3.36289e-06	No
AT1G32930	mRNA	-0.785981	4.32942e-08	No	-1.30339	1.18806e-15	Down	-0.517405	0.00408278	No
AT1G32950	mRNA	1.35403	4.21701e-27	Up	0.572506	5.97554e-05	No	-0.781529	1.59414e-10	No
AT1G32960	mRNA	4.07297	9.59629e-31	Up	2.44536	4.51881e-11	Up	-1.62761	2.82193e-13	Down
AT1G32970	mRNA	-2.44996	0.0147394	Down	-2.63184	0.00171787	Down	-0.181882	0.690688	No
AT1G32990	mRNA	-1.53913	5.84526e-25	Down	-1.31297	4.076e-18	Down	0.226153	0.229161	No
AT1G33030	mRNA	1.29586	0.0147056	Up	2.04577	8.01801e-05	Up	0.749911	0.0826861	No
AT1G33040	mRNA	-1.02869	2.70318e-10	Down	-1.42698	2.61699e-15	Down	-0.398285	0.0559121	No
AT1G33050	mRNA	-0.918478	9.03373e-87	No	-1.68489	1.30214e-220	Down	-0.766407	1.24918e-42	No
AT1G33055	mRNA	-5.08453	4.15075e-255	Down	-6.98707	2.44143e-116	Down	-1.90254	4.95907e-10	Down
AT1G33090	mRNA	1.99354	1.16248e-09	Up	2.06213	3.96905e-10	Up	0.0685941	0.858765	No
AT1G33100	mRNA	0.776806	0.168069	No	-0.660148	0.320137	No	-1.43695	0.0216097	Down
AT1G33110	mRNA	3.77238	0	Up	0.288551	0.00246195	No	-3.48382	0	Down
AT1G33120	mRNA	-0.477814	2.02029e-05	No	1.05231	1.10976e-26	Up	1.53013	4.38869e-50	Up
AT1G33140	mRNA	-0.205016	0.0773945	No	1.07971	5.50938e-29	Up	1.28473	5.73591e-39	Up
AT1G33170	mRNA	1.60453	1.21839e-42	Up	0.953097	6.93552e-15	No	-0.651435	1.4773e-08	No
AT1G33180	mRNA	-0.18057	0.607974	No	1.25735	1.66359e-06	Up	1.43792	5.509e-08	Up
AT1G33230	mRNA	1.31628	4.66466e-114	Up	3.08515	0	Up	1.76886	5.97179e-295	Up
AT1G33240	mRNA	-0.375118	0.00546063	No	-2.44889	3.94635e-80	Down	-2.07377	1.30268e-57	Down
AT1G33250	mRNA	0.855449	7.65811e-26	No	-0.636121	6.89306e-11	No	-1.49157	2.48619e-60	Down
AT1G33260	mRNA	-0.0964279	0.53297	No	-1.50275	1.64978e-19	Down	-1.40632	4.0825e-17	Down
AT1G33330	mRNA	-0.968806	1.40757e-08	No	-1.00008	3.29863e-08	Down	-0.0312768	0.914953	No
AT1G33340	mRNA	-2.40816	7.45259e-40	Down	-1.25358	2.10468e-15	Down	1.15458	1.78969e-08	Up
AT1G33410	mRNA	1.53836	1.20769e-84	Up	1.08855	2.71084e-40	Up	-0.44981	3.20496e-09	No
AT1G33475	mRNA	-2.21614	9.74035e-17	Down	-1.95915	5.14219e-13	Down	0.256988	0.516197	No
AT1G33480	mRNA	-0.223782	0.0392549	No	-1.24876	1.40913e-23	Down	-1.02498	7.23163e-16	Down
AT1G33560	mRNA	-0.0888327	0.314644	No	-1.71519	1.27639e-66	Down	-1.62636	1.03516e-59	Down
AT1G33610	mRNA	-0.916331	3.60702e-25	No	-1.86846	2.67793e-75	Down	-0.952131	5.20459e-19	No
AT1G33640	mRNA	0.706644	0.000848298	No	-0.951027	0.000332369	No	-1.65767	2.63564e-11	Down
AT1G33670	mRNA	1.73318	0.020408	Up	1.57043	0.0382787	Up	-0.162743	0.877249	No
AT1G33700	mRNA	0.368616	5.59602e-05	No	-0.995741	6.55642e-20	No	-1.36436	4.18959e-38	Down
AT1G33720	mRNA	1.50036	2.44555e-76	Up	1.71709	9.00618e-99	Up	0.216723	0.00581481	No
AT1G33730	mRNA	1.2569	0.129036	No	2.22682	0.0187366	Up	0.969919	0.240198	No
AT1G33750	mRNA	-1.19902	2.0877e-10	Down	-1.98653	5.63578e-20	Down	-0.787504	0.000934359	No
AT1G33760	mRNA	-0.383972	0.0357576	No	-4.49302	1.34244e-32	Down	-4.10905	1.39563e-27	Down
AT1G33770	mRNA	-1.68228	9.69382e-17	Down	-3.75976	7.89709e-28	Down	-2.07748	4.52319e-09	Down
AT1G33780	mRNA	-0.524877	6.22189e-07	No	-1.19656	1.71056e-27	Down	-0.671682	3.63393e-09	No
AT1G33810	mRNA	-1.34873	2.32309e-30	Down	-0.882204	4.972e-14	No	0.466523	0.000473319	No
AT1G33811	mRNA	-1.36364	5.85242e-20	Down	-1.68509	3.18285e-25	Down	-0.321448	0.0962587	No
AT1G33840	mRNA	-0.755132	7.85525e-07	No	-4.06939	1.69625e-42	Down	-3.31425	2.52164e-28	Down
AT1G33850	mRNA	-0.954004	0.0640254	No	-2.53166	2.58501e-05	Down	-1.57766	0.0107491	Down
AT1G33950	mRNA	-1.21425	0.0722156	No	1.12136	0.0551889	No	2.33561	0.000308103	Up
AT1G33960	mRNA	2.20059	4.36976e-08	Up	1.70233	5.54392e-05	Up	-0.498254	0.153782	No
AT1G33970	mRNA	-0.257512	0.390408	No	0.853851	0.0010673	No	1.11136	1.51885e-05	Up
AT1G33990	mRNA	-0.826499	3.0915e-37	No	-1.24228	3.69428e-69	Down	-0.415776	4.56136e-08	No
AT1G34000	mRNA	0.448356	2.93707e-09	No	-1.49574	1.14886e-59	Down	-1.9441	9.88762e-104	Down
AT1G34010	mRNA	-1.81269	6.35449e-36	Down	-2.30465	7.2536e-44	Down	-0.491951	0.0111043	No
AT1G34020	mRNA	-1.41824	5.99478e-72	Down	-1.14982	1.86615e-46	Down	0.268418	0.00625845	No
AT1G34030	mRNA	-0.376782	1.48829e-05	No	0.693959	1.02594e-18	No	1.07074	1.30921e-39	Up
AT1G34040	mRNA	-0.970471	3.27335e-05	No	-1.01595	4.85987e-05	Down	-0.0454834	0.910417	No
AT1G34050	mRNA	3.16391	2.34894e-11	Up	1.35778	0.00967453	Up	-1.80613	1.44511e-06	Down
AT1G34110	mRNA	1.07909	1.31873e-35	Up	-0.879344	1.92468e-15	No	-1.95843	9.24813e-81	Down
AT1G34210	mRNA	0.557676	2.9492e-06	No	-1.48887	9.51492e-33	Down	-2.04655	8.25954e-62	Down
AT1G34220	mRNA	0.0538534	0.640451	No	1.24971	9.13867e-47	Up	1.19586	2.58054e-43	Up
AT1G34260	mRNA	1.82355	0	Up	0.900425	1.28944e-96	No	-0.923125	5.99142e-135	No
AT1G34315	mRNA	-0.106387	0.585194	No	-1.00889	5.04367e-09	Down	-0.902506	2.08338e-07	No
AT1G34340	mRNA	0.421058	2.24823e-06	No	1.37795	1.66377e-60	Up	0.956889	1.45839e-31	No
AT1G34420	mRNA	1.30959	1.48973e-15	Up	0.0655687	0.806847	No	-1.24402	3.86783e-13	Down
AT1G34430	mRNA	0.312381	0.0095865	No	-1.10779	3.24751e-17	Down	-1.42017	2.6092e-28	Down
AT1G34440	mRNA	0.301224	0.590908	No	2.16015	2.07536e-07	Up	1.85893	2.92895e-06	Up
AT1G34480	mRNA	-0.875262	4.69691e-06	No	1.01859	2.97396e-10	Up	1.89385	2.07875e-26	Up
AT1G34510	mRNA	-1.52977	9.66782e-06	Down	-2.46028	1.5077e-08	Down	-0.930512	0.045968	No
AT1G34540	mRNA	-0.754595	0.173112	No	-1.56865	0.0121478	Down	-0.814054	0.217824	No
AT1G34640	mRNA	-1.4597	9.25341e-22	Down	-0.9614	1.99453e-10	No	0.498298	0.00434091	No
AT1G34750	mRNA	1.44777	7.73231e-37	Up	-0.571199	7.83481e-05	No	-2.01897	2.35717e-55	Down
AT1G34760	mRNA	-3.56014	2.01782e-137	Down	-3.98469	1.85752e-134	Down	-0.424546	0.0299047	No
AT1G34780	mRNA	1.12253	1.25337e-29	Up	1.27011	5.52289e-37	Up	0.147576	0.156496	No
AT1G35115	mRNA	0.52421	3.91938e-12	No	1.01937	5.64722e-43	Up	0.495164	2.86148e-11	No
AT1G35130	mRNA	-0.538076	0.441306	No	1.50978	0.0484462	Up	2.04785	0.0239383	Up
AT1G35140	mRNA	-2.05566	4.06492e-25	Down	-3.97627	2.756e-72	Down	-1.92061	2.6632e-17	Down
AT1G35180	mRNA	-2.37224	1.18314e-27	Down	-2.28122	1.8367e-23	Down	0.0910212	0.814256	No
AT1G35210	mRNA	-1.44726	4.58828e-14	Down	-1.97564	2.31496e-21	Down	-0.528374	0.0239249	No
AT1G35215	mRNA	-1.48751	0.0532688	No	0.269101	0.736731	No	1.75661	0.0271413	Up
AT1G35230	mRNA	2.44675	2.82131e-11	Up	1.70591	1.21524e-05	Up	-0.74084	0.0169082	No
AT1G35240	mRNA	1.71979	0.00454452	Up	0.53193	0.473071	No	-1.18786	0.0534771	No
AT1G35250	mRNA	-1.14855	1.7999e-09	Down	-1.51331	3.67946e-13	Down	-0.36476	0.137812	No
AT1G35290	mRNA	0.874634	0.0665398	No	-1.32397	0.0319196	Down	-2.19861	0.000279056	Down
AT1G35320	mRNA	-0.627918	5.55494e-09	No	-1.42202	2.4596e-28	Down	-0.794101	5.99281e-09	No
AT1G35330	mRNA	-2.02551	2.38156e-07	Down	-1.44016	0.00014706	Down	0.585352	0.240278	No
AT1G35405	mRNA	1.99645	0.000220987	Up	0.714436	0.265166	No	-1.28201	0.0156984	Down
AT1G35430	mRNA	-3.364	3.21274e-30	Down	-3.66183	6.31883e-27	Down	-0.297828	0.46203	No
AT1G35460	mRNA	-0.690455	3.3865e-17	No	-1.50168	1.39818e-55	Down	-0.811223	7.77745e-16	No
AT1G35510	mRNA	1.12778	4.3332e-86	Up	-0.203215	0.00374549	No	-1.33099	2.36244e-105	Down
AT1G35515	mRNA	-1.25867	1.83887e-60	Down	-1.12015	4.69754e-46	Down	0.138523	0.149956	No
AT1G35516	mRNA	-1.37732	2.29361e-54	Down	-1.22323	1.40722e-41	Down	0.154087	0.165086	No
AT1G35560	mRNA	0.996077	8.11769e-11	No	-0.969865	8.72388e-08	No	-1.96594	1.59824e-30	Down
AT1G35580	mRNA	-0.719728	8.40665e-13	No	-1.51142	3.60832e-49	Down	-0.791695	4.64197e-14	No
AT1G35610	mRNA	-1.19931	0.012181	Down	-2.63464	0.00010345	Down	-1.43534	0.0308079	Down
AT1G35612	mRNA	-2.33313	3.02837e-122	Down	-1.32247	3.94371e-46	Down	1.01067	7.83618e-21	Up
AT1G35614	mRNA	-2.7741	0.000675273	Down	-1.67572	0.0461452	Down	1.09838	0.0876316	No
AT1G35647	mRNA	1.7741	0.0228639	Up	2.03522	0.0126376	Up	0.261117	0.807012	No
AT1G35670	mRNA	1.74908	1.31379e-110	Up	-0.943275	5.07894e-23	No	-2.69235	1.6616e-200	Down
AT1G35680	mRNA	-1.50756	6.73554e-113	Down	-1.34049	1.91907e-84	Down	0.167073	0.0523906	No
AT1G35710	mRNA	2.3381	1.42085e-75	Up	-1.48867	2.59576e-24	Down	-3.82677	7.78878e-163	Down
AT1G35720	mRNA	1.39453	7.43954e-70	Up	1.9635	1.17265e-138	Up	0.568971	4.19768e-14	No
AT1G35730	mRNA	0.19093	0.697969	No	-1.86479	0.000690455	Down	-2.05571	0.000168478	Down
AT1G35735	mRNA	-0.460531	0.441897	No	-2.27592	0.00245363	Down	-1.81539	0.0139838	Down
AT1G35830	mRNA	1.21509	1.25744e-10	Up	1.38421	3.59684e-13	Up	0.169116	0.379352	No
AT1G35840	mRNA	0	1	No	1.45719	0.0499216	Up	1.47258	0.0460593	Up
AT1G35910	mRNA	1.60346	2.07244e-07	Up	0.710333	0.047527	No	-0.893132	0.00303763	No
AT1G36060	mRNA	0.456751	0.00230405	No	-1.6035	1.98458e-23	Down	-2.06025	1.2255e-38	Down
AT1G36160	mRNA	1.31846	8.08968e-142	Up	-0.0578674	0.376293	No	-1.37632	4.70518e-151	Down
AT1G36180	mRNA	0.420393	1.15541e-07	No	-1.38635	2.28129e-46	Down	-1.80674	4.50594e-81	Down
AT1G36280	mRNA	0.368252	0.0204147	No	1.04008	8.21544e-13	Up	0.671825	1.9937e-06	No
AT1G36380	mRNA	-1.07066	6.05512e-09	Down	0.0283268	0.916928	No	1.09898	4.78179e-09	Up
AT1G36600	mRNA	3.67369	2.22945e-08	Up	2.13584	0.00120126	Up	-1.53785	0.000978429	Down
AT1G36605	mRNA	2.27292	0.0151032	Up	1.25082	0.115333	No	-1.02211	0.421915	No
AT1G36620	mRNA	5.03387	1.2135e-83	Up	2.56688	1.36446e-20	Up	-2.46699	6.16363e-52	Down
AT1G36622	mRNA	2.55483	7.83023e-55	Up	1.8927	8.80967e-29	Up	-0.662133	4.06935e-06	No
AT1G36675	mRNA	-0.825851	0.0851481	No	-1.46019	0.00481833	Down	-0.634334	0.259458	No
AT1G36720	mRNA	2.86018	0.00433671	Up	1.57365	0.0763722	No	-1.28653	0.0908278	No
AT1G36940	mRNA	-1.49548	2.5931e-14	Down	-0.962488	5.5266e-07	No	0.532993	0.0242895	No
AT1G36990	mRNA	1.1655	1.23581e-38	Up	0.426008	1.03844e-05	No	-0.739494	1.71904e-16	No
AT1G37060	mRNA	1.61311	0.0436609	Up	1.32616	0.100821	No	-0.286948	0.732791	No
AT1G37110	mRNA	1.60141	0.0459895	Up	0.733616	0.342691	No	-0.867795	0.226065	No
AT1G37130	mRNA	1.57015	3.09484e-48	Up	-0.909264	8.86185e-17	No	-2.47941	1.08704e-117	Down
AT1G37150	mRNA	-0.654586	0.304064	No	-1.34377	0.04737	Down	-0.68918	0.300403	No
AT1G38131	mRNA	1.40758	4.32601e-16	Up	0.0818252	0.759818	No	-1.32576	1.41274e-13	Down
AT1G39110	mRNA	1.11423	0.0827411	No	1.89293	0.0125317	Up	0.778708	0.395192	No
AT1G40095	mRNA	0	1	No	1.58189	0.0294168	Up	1.59862	0.0270696	Up
AT1G40101	mRNA	0.293088	0.602822	No	1.27426	0.0400899	Up	0.981175	0.218809	No
AT1G40113	mRNA	1.38188	0.0483788	Up	0	1	No	-1.23921	0.071959	No
AT1G41880	mRNA	-0.456708	1.30811e-06	No	0.981589	4.7749e-29	No	1.4383	2.24321e-58	Up
AT1G42050	mRNA	1.18601	0.0856379	No	2.1141	0.0031665	Up	0.928094	0.107348	No
AT1G42320	mRNA	-0.450913	0.432412	No	3.01168	1.20073e-05	Up	3.4626	0.000256254	Up
AT1G42390	mRNA	0	1	No	1.80966	0.0139174	Up	1.82631	0.0126446	Up
AT1G42430	mRNA	1.98445	8.53464e-186	Up	-0.85249	7.36202e-20	No	-2.83694	1.14648e-250	Down
AT1G42440	mRNA	1.2168	2.07897e-67	Up	1.44546	3.9257e-93	Up	0.228657	0.0002856	No
AT1G42470	mRNA	1.33246	1.05117e-81	Up	0.314275	2.94031e-05	No	-1.01818	3.16678e-48	Down
AT1G42540	mRNA	0.686835	4.43332e-20	No	-0.42984	2.14647e-07	No	-1.11668	4.73872e-46	Down
AT1G42550	mRNA	1.38793	1.77928e-78	Up	-0.515739	7.2759e-11	No	-1.90367	3.54549e-139	Down
AT1G42560	mRNA	0.937326	0.0155594	No	-2.3055	0.000175902	Down	-3.24282	1.80781e-07	Down
AT1G42727	mRNA	0.372315	0.616913	No	1.83734	0.0202138	Up	1.46503	0.129314	No
AT1G42970	mRNA	2.32441	0	Up	-0.326532	6.91522e-08	No	-2.65095	0	Down
AT1G43020	mRNA	-0.384611	0.269918	No	-1.39351	0.000244651	Down	-1.0089	0.0106936	Down
AT1G43030	mRNA	0.794854	0.177775	No	1.78229	0.0167509	Up	0.987436	0.284526	No
AT1G43140	mRNA	-0.899847	0.15636	No	0.746677	0.193625	No	1.64652	0.0055411	Up
AT1G43160	mRNA	-0.0925003	0.712095	No	1.1434	3.93993e-10	Up	1.2359	1.63212e-11	Up
AT1G43170	mRNA	0.419251	2.53787e-11	No	1.06753	3.89381e-69	Up	0.648282	9.30368e-28	No
AT1G43171	mRNA	-0.061421	0.923527	No	1.86236	8.43514e-08	Up	1.92378	3.23469e-08	Up
AT1G43250	mRNA	1.18036	0.0169921	Up	0.101359	0.924774	No	-1.079	0.0354013	Down
AT1G43590	mRNA	-2.67891	2.10188e-06	Down	-2.39791	2.80169e-05	Down	0.280998	0.746471	No
AT1G43605	mRNA	-0.870174	0.000206068	No	-1.88356	7.43174e-11	Down	-1.01339	0.00112215	Down
AT1G43620	mRNA	1.21179	1.31014e-16	Up	3.00822	2.99322e-100	Up	1.79644	6.78723e-40	Up
AT1G43650	mRNA	0.595256	0.00416775	No	-1.19681	5.44604e-06	Down	-1.79207	9.76218e-13	Down
AT1G43670	mRNA	0.300188	0.119257	No	-2.0332	2.52457e-29	Down	-2.33339	2.2378e-38	Down
AT1G43675	mRNA	-0.437064	0.131771	No	-2.12627	1.18179e-09	Down	-1.6892	2.02567e-06	Down
AT1G43680	mRNA	1.33864	0.0937864	No	1.68462	0.0341887	Up	0.345979	0.672566	No
AT1G43750	mRNA	-0.629572	0.456372	No	1.19056	0.133114	No	1.82013	0.0270338	Up
AT1G43770	mRNA	0.196502	0.154013	No	1.10816	4.37908e-21	Up	0.911661	2.68949e-15	No
AT1G43775	mRNA	-1.18162	0.114566	No	0.861905	0.22156	No	2.04352	0.0192342	Up
AT1G43800	mRNA	-3.20132	2.69566e-25	Down	-5.35931	1.1004e-15	Down	-2.15799	0.000531199	Down
AT1G43860	mRNA	0.834667	1.24262e-28	No	1.75421	4.55935e-129	Up	0.919545	1.03272e-41	No
AT1G43883	mRNA	1.95671	3.04501e-11	Up	-1.17477	0.00682721	Down	-3.13148	1.12052e-14	Down
AT1G43890	mRNA	0.851629	1.4197e-31	No	2.98848	0	Up	2.13685	1.0292e-301	Up
AT1G43900	mRNA	0.778052	4.52033e-09	No	-0.460043	0.00368495	No	-1.23809	6.51164e-18	Down
AT1G43910	mRNA	1.83971	1.98833e-24	Up	-0.29328	0.25853	No	-2.13299	4.05699e-26	Down
AT1G43980	mRNA	0.970278	4.21085e-08	No	1.00569	2.852e-08	Up	0.035407	0.878767	No
AT1G44000	mRNA	1.29958	1.82441e-163	Up	-0.900299	9.61289e-49	No	-2.19988	0	Down
AT1G44080	mRNA	-0.387022	0.648344	No	2.49247	0.000507133	Up	2.87949	0.000171024	Up
AT1G44090	mRNA	-1.78106	0.0154579	Down	-0.12609	0.918951	No	1.65497	0.0234582	Up
AT1G44100	mRNA	2.13938	0	Up	0.778825	1.33523e-37	No	-1.36055	8.35281e-150	Down
AT1G44110	mRNA	-1.64682	9.96596e-26	Down	-1.61959	5.92146e-23	Down	0.0272255	0.92604	No
AT1G44130	mRNA	2.28924	1.35822e-05	Up	1.0487	0.0699193	No	-1.24054	0.0174108	Down
AT1G44180	mRNA	0.697965	0.016194	No	-1.35307	0.000578804	Down	-2.05103	4.60703e-08	Down
AT1G44350	mRNA	-1.9858	1.9842e-130	Down	-2.34671	4.97133e-138	Down	-0.360905	0.00127498	No
AT1G44446	mRNA	-0.667767	3.76833e-47	No	-1.46059	1.28313e-206	Down	-0.792821	1.98723e-60	No
AT1G44575	mRNA	1.49491	5.69897e-66	Up	-0.989567	2.81605e-25	No	-2.48448	1.14164e-160	Down
AT1G44608	mRNA	0.290995	0.437822	No	-0.891051	0.0187399	No	-1.18205	0.00117268	Down
AT1G44840	mRNA	3.14438	0.000153439	Up	1.23872	0.143908	No	-1.90567	0.0123925	Down
AT1G44890	mRNA	1.42575	1.95129e-05	Up	2.69121	1.8815e-17	Up	1.26546	2.12195e-06	Up
AT1G44920	mRNA	0.679435	8.18605e-14	No	-0.361041	0.000897665	No	-1.04048	5.48671e-26	Down
AT1G45010	mRNA	0.208555	0.133174	No	1.60476	4.31164e-43	Up	1.3962	2.60818e-34	Up
AT1G45110	mRNA	0.72005	0.0094663	No	1.18428	8.11616e-06	Up	0.464232	0.0738114	No
AT1G45140	mRNA	0.838214	0.167621	No	1.68962	0.00274104	Up	0.851409	0.119188	No
AT1G45145	mRNA	-1.29195	1.0756e-29	Down	0.162964	0.142131	No	1.45491	1.34409e-36	Up
AT1G45160	mRNA	0.836864	5.14709e-29	No	1.68492	1.71393e-116	Up	0.848052	4.06437e-32	No
AT1G45163	mRNA	-0.213317	0.263328	No	0.953714	9.05818e-10	No	1.16703	1.36617e-13	Up
AT1G45165	mRNA	-0.061011	0.978721	No	1.34671	0.0552022	No	1.40772	0.0443375	Up
AT1G45170	mRNA	-0.81395	3.85152e-09	No	0.447745	0.000373595	No	1.2617	7.31501e-21	Up
AT1G45180	mRNA	0.44206	8.81307e-07	No	-0.560327	2.80582e-08	No	-1.00239	2.42824e-25	Down
AT1G45207	mRNA	0.411729	3.50868e-06	No	-1.9289	2.2137e-58	Down	-2.34062	3.80157e-88	Down
AT1G45229	mRNA	-0.0266878	0.866324	No	-1.29341	1.87667e-26	Down	-1.26672	1.92456e-25	Down
AT1G45248	mRNA	0.279292	0.0185429	No	-1.11505	1.06352e-15	Down	-1.39434	9.33716e-25	Down
AT1G45249	mRNA	1.70109	2.485e-95	Up	1.07716	8.62215e-38	Up	-0.623936	2.0756e-14	No
AT1G45332	mRNA	1.07939	8.65558e-29	Up	2.35999	1.44387e-148	Up	1.2806	1.09871e-61	Up
AT1G45474	mRNA	1.04802	6.2629e-46	Up	0.475323	2.56567e-09	No	-0.572702	5.22996e-15	No
AT1G45616	mRNA	1.58885	4.05583e-24	Up	0.129184	0.606669	No	-1.45967	4.40969e-19	Down
AT1G45688	mRNA	1.06423	1.41938e-28	Up	0.746188	1.75349e-14	No	-0.31804	0.0014929	No
AT1G45976	mRNA	1.06335	2.61616e-19	Up	0.823458	1.29333e-11	No	-0.239897	0.0560303	No
AT1G46264	mRNA	-1.26016	1.23863e-08	Down	-1.11535	9.69787e-07	Down	0.144808	0.641647	No
AT1G46480	mRNA	-0.592078	0.0140067	No	-1.023	0.000112118	Down	-0.430922	0.148065	No
AT1G46696	mRNA	3.15276	1.3897e-05	Up	4.69231	5.30858e-10	Up	1.53955	2.69678e-05	Up
AT1G46768	mRNA	2.61351	6.97794e-88	Up	4.37584	1.46723e-260	Up	1.76233	5.9319e-105	Up
AT1G47130	mRNA	-1.57189	5.60476e-05	Down	-0.805143	0.0341928	No	0.766749	0.0923336	No
AT1G47210	mRNA	-1.02234	5.49533e-09	Down	-0.504904	0.00466799	No	0.517434	0.00859136	No
AT1G47271	mRNA	-0.968528	0.0756456	No	0.501089	0.335795	No	1.46962	0.00522662	Up
AT1G47278	mRNA	-0.462814	2.25769e-05	No	0.818645	3.98678e-17	No	1.28146	1.43388e-36	Up
AT1G47280	mRNA	0.394798	0.625009	No	2.80197	0.00301322	Up	2.40717	0.0311117	Up
AT1G47290	mRNA	-0.429234	0.00714528	No	0.73024	4.77014e-07	No	1.15947	3.61371e-15	Up
AT1G47370	mRNA	3.00728	3.5079e-15	Up	2.95271	2.00803e-14	Up	-0.0545788	0.88822	No
AT1G47380	mRNA	-0.164067	0.0766298	No	-1.78529	4.80161e-70	Down	-1.62122	1.8343e-57	Down
AT1G47395	mRNA	2.80945	3.32508e-31	Up	1.8443	7.93406e-13	Up	-0.965159	1.03741e-07	No
AT1G47400	mRNA	2.92254	5.15583e-41	Up	1.4678	1.85682e-09	Up	-1.45474	1.62818e-19	Down
AT1G47405	mRNA	4.00183	1.6968e-10	Up	1.56166	0.0094551	Up	-2.44017	7.74494e-10	Down
AT1G47500	mRNA	1.33566	2.70299e-84	Up	1.2043	1.686e-64	Up	-0.131356	0.0517469	No
AT1G47510	mRNA	0.958339	0.000372041	No	2.93664	1.23478e-34	Up	1.9783	2.61494e-22	Up
AT1G47530	mRNA	1.60492	6.60997e-81	Up	0.098307	0.35339	No	-1.50661	2.56975e-70	Down
AT1G47578	mRNA	-1.04748	4.81656e-05	Down	-0.364495	0.178912	No	0.682982	0.0164409	No
AT1G47580	mRNA	-2.25404	1.58508e-51	Down	-1.18199	6.30117e-20	Down	1.07206	2.57807e-10	Up
AT1G47655	mRNA	-0.549348	0.0869395	No	-1.13846	0.000944937	Down	-0.589112	0.115623	No
AT1G47660	mRNA	0.659195	0.404512	No	1.73613	0.0193197	Up	1.07693	0.129426	No
AT1G47670	mRNA	-0.21456	0.332253	No	1.07507	9.10324e-10	Up	1.28963	4.77698e-13	Up
AT1G47710	mRNA	4.02359	0	Up	5.89109	0	Up	1.8675	2.01813e-155	Up
AT1G47720	mRNA	-0.904655	1.86228e-08	No	0.710253	5.66701e-07	No	1.61491	9.66176e-26	Up
AT1G47750	mRNA	-1.16108	1.44233e-16	Down	-0.545499	8.92271e-05	No	0.615584	7.47214e-05	No
AT1G47760	mRNA	-1.09641	0.00891281	Down	0.278215	0.524274	No	1.37463	0.000873783	Up
AT1G47830	mRNA	-0.995859	7.92455e-12	No	0.0483336	0.79856	No	1.04419	1.35819e-12	Up
AT1G47890	mRNA	1.08471	6.13618e-09	Up	1.63777	1.72537e-19	Up	0.553052	0.000582597	No
AT1G47915	mRNA	0.860067	0.381856	No	2.37785	0.0206339	Up	1.51778	0.118496	No
AT1G47950	mRNA	0.0413445	0.910758	No	-1.13256	0.000184885	Down	-1.1739	9.36999e-05	Down
AT1G47960	mRNA	-1.10806	9.11897e-15	Down	-1.39143	1.08454e-18	Down	-0.283369	0.133073	No
AT1G47990	mRNA	-0.926501	0.0350999	No	-2.11356	2.8932e-05	Down	-1.18706	0.0230204	Down
AT1G48000	mRNA	1.29681	2.61129e-05	Up	2.013	1.94505e-11	Up	0.716191	0.0135046	No
AT1G48020	mRNA	-3.43055	2.72977e-53	Down	-2.00679	2.22325e-33	Down	1.42376	2.49751e-08	Up
AT1G48030	mRNA	-1.85466	6.12102e-144	Down	-2.33289	1.34384e-160	Down	-0.478228	1.98522e-06	No
AT1G48060	mRNA	2.03144	1.09895e-13	Up	1.0189	0.000713524	Up	-1.01253	9.06699e-05	Down
AT1G48100	mRNA	4.16484	0	Up	4.95016	0	Up	0.785322	7.46445e-78	No
AT1G48120	mRNA	1.43263	7.22889e-80	Up	2.44174	3.01835e-243	Up	1.00911	1.66782e-58	Up
AT1G48140	mRNA	-1.64373	6.72524e-16	Down	-0.391837	0.0573817	No	1.25189	3.12838e-09	Up
AT1G48210	mRNA	0.910134	8.87541e-12	No	1.8786	1.00082e-49	Up	0.968467	3.53089e-17	No
AT1G48220	mRNA	2.1073	0.00828712	Up	2.19583	0.00630389	Up	0.0885288	0.904397	No
AT1G48240	mRNA	-0.170513	0.14075	No	-1.51575	2.12461e-32	Down	-1.34524	1.9317e-25	Down
AT1G48280	mRNA	-1.10423	7.34861e-08	Down	-1.48632	7.25799e-11	Down	-0.382091	0.157686	No
AT1G48300	mRNA	1.82612	3.58571e-259	Up	1.30247	1.92634e-126	Up	-0.52365	8.49962e-25	No
AT1G48320	mRNA	-1.59156	4.04898e-56	Down	-2.03524	2.29024e-67	Down	-0.443678	0.00118105	No
AT1G48330	mRNA	-2.38784	3.68482e-40	Down	-0.50802	0.00130169	No	1.87982	7.30652e-24	Up
AT1G48370	mRNA	1.76147	7.57449e-33	Up	2.52437	8.45622e-68	Up	0.762909	3.81077e-09	No
AT1G48380	mRNA	-1.04353	1.39536e-12	Down	-0.18322	0.244519	No	0.86031	2.89049e-08	No
AT1G48400	mRNA	1.21611	0.0434104	Up	1.45823	0.0169542	Up	0.242118	0.706531	No
AT1G48405	mRNA	2.116	1.87473e-07	Up	1.50524	0.000520838	Up	-0.61076	0.0820864	No
AT1G48420	mRNA	-0.0819285	0.500064	No	-1.27469	1.54681e-25	Down	-1.19277	2.17354e-22	Down
AT1G48430	mRNA	0.167496	0.0400452	No	-1.31692	2.61092e-41	Down	-1.48442	1.9811e-53	Down
AT1G48460	mRNA	-0.894159	2.99874e-09	No	0.831612	1.83322e-08	No	1.72577	1.02243e-31	Up
AT1G48470	mRNA	-0.477503	0.232546	No	1.04579	0.00113314	Up	1.52329	6.48191e-06	Up
AT1G48480	mRNA	1.13198	6.73944e-15	Up	-1.77662	2.95546e-29	Down	-2.90861	2.95581e-78	Down
AT1G48510	mRNA	0.882093	0.00935251	No	-0.125388	0.798863	No	-1.00748	0.00444647	Down
AT1G48540	mRNA	1.09496	6.93376e-83	Up	0.648117	6.93912e-28	No	-0.446842	2.04737e-15	No
AT1G48560	mRNA	-0.351755	0.0558557	No	0.900446	7.93641e-09	No	1.2522	7.21858e-15	Up
AT1G48570	mRNA	0.513186	0.000439767	No	1.33877	8.40006e-23	Up	0.825582	2.61734e-10	No
AT1G48580	mRNA	0.16024	0.636937	No	1.23318	1.68258e-06	Up	1.07294	2.17126e-05	Up
AT1G48600	mRNA	0.529595	5.19848e-08	No	-1.25925	5.87554e-27	Down	-1.78884	9.1707e-56	Down
AT1G48605	mRNA	-1.12414	9.34937e-09	Down	-0.581343	0.00316837	No	0.542797	0.0156281	No
AT1G48630	mRNA	0.447016	1.27261e-06	No	1.16839	1.41158e-40	Up	0.72137	1.39509e-17	No
AT1G48650	mRNA	2.05921	1.75431e-279	Up	1.07072	7.60246e-66	Up	-0.988485	4.66583e-80	No
AT1G48660	mRNA	-2.02925	0.000361251	Down	-0.947006	0.0598713	No	1.08224	0.0812661	No
AT1G48670	mRNA	-2.13745	3.96822e-12	Down	-3.00668	3.0582e-14	Down	-0.869228	0.048127	No
AT1G48680	mRNA	1.38096	0.0292448	Up	0.247915	0.788459	No	-1.13304	0.082327	No
AT1G48690	mRNA	-1.91214	1.83093e-06	Down	-2.94121	1.21031e-07	Down	-1.02908	0.0759753	No
AT1G48700	mRNA	-2.59442	9.97444e-05	Down	-0.677991	0.208649	No	1.91643	0.0042842	Up
AT1G48710	mRNA	-1.31841	0.046527	Down	1.32528	0.120151	No	2.64369	0.00142549	Up
AT1G48745	mRNA	1.56313	6.41513e-27	Up	2.4984	2.02045e-70	Up	0.935273	1.61204e-15	No
AT1G48790	mRNA	-0.15948	0.035723	No	0.866556	2.18926e-39	No	1.02604	1.7041e-53	Up
AT1G48800	mRNA	-0.932851	0.228634	No	0.745281	0.31068	No	1.67813	0.0308017	Up
AT1G48830	mRNA	-0.585741	7.74656e-08	No	0.743971	4.22956e-14	No	1.32971	6.70612e-38	Up
AT1G48840	mRNA	-1.19416	6.28223e-47	Down	-0.0929919	0.293054	No	1.10116	1.13243e-37	Up
AT1G48850	mRNA	1.16241	6.6154e-51	Up	0.393631	6.21499e-06	No	-0.768775	2.07294e-23	No
AT1G48860	mRNA	1.00957	1.94822e-29	Up	0.253166	0.0167741	No	-0.756401	7.88928e-17	No
AT1G48920	mRNA	1.92002	1.19079e-280	Up	3.18937	0	Up	1.26936	2.64701e-177	Up
AT1G48953	mRNA	-2.09454	1.49686e-06	Down	0.200851	0.622336	No	2.29539	1.53714e-07	Up
AT1G49000	mRNA	-1.02136	0.000866361	Down	0.330568	0.271476	No	1.35192	7.3277e-06	Up
AT1G49010	mRNA	-0.46555	4.20485e-11	No	-2.59011	7.94364e-135	Down	-2.12456	2.19776e-88	Down
AT1G49032	mRNA	-4.0643	3.47288e-122	Down	-1.04342	1.01984e-17	Down	3.02087	8.82253e-65	Up
AT1G49050	mRNA	-0.00961958	0.962806	No	-1.35498	5.63734e-39	Down	-1.34536	1.52661e-38	Down
AT1G49120	mRNA	-2.79027	0.00021655	Down	-3.06253	0.00187834	Down	-0.272259	0.560679	No
AT1G49130	mRNA	-3.82974	1.57796e-186	Down	-2.85909	3.34896e-145	Down	0.970651	1.70529e-09	No
AT1G49140	mRNA	-1.81634	2.00955e-38	Down	-1.03485	2.0747e-15	Down	0.781488	1.18236e-06	No
AT1G49150	mRNA	-0.961718	0.0450427	No	1.50638	5.3874e-05	Up	2.46809	1.21748e-08	Up
AT1G49170	mRNA	-1.01836	1.90947e-12	Down	-0.731385	7.35921e-07	No	0.286976	0.105337	No
AT1G49180	mRNA	-0.823412	5.07469e-16	No	-1.17905	1.34522e-26	Down	-0.355639	0.00378456	No
AT1G49200	mRNA	-1.17603	5.60407e-18	Down	-1.04412	6.83661e-14	Down	0.131914	0.467462	No
AT1G49205	mRNA	-1.04344	0.00280905	Down	4.33828	7.89738e-76	Up	5.38172	9.8486e-74	Up
AT1G49210	mRNA	-2.01754	6.97522e-09	Down	-0.508314	0.112568	No	1.50922	4.18022e-05	Up
AT1G49220	mRNA	1.60383	0.0246908	Up	7.58148	7.10789e-22	Up	5.97765	1.93542e-46	Up
AT1G49225	mRNA	0.798351	0.00202946	No	2.75955	3.79291e-33	Up	1.9612	9.30755e-21	Up
AT1G49230	mRNA	4.08426	2.98321e-46	Up	6.17051	5.51641e-105	Up	2.08625	1.45258e-72	Up
AT1G49240	mRNA	-0.385632	3.17237e-09	No	1.5048	2.70492e-162	Up	1.89043	1.62549e-232	Up
AT1G49245	mRNA	-2.83467	1.74362e-37	Down	1.55657	2.95484e-33	Up	4.39124	2.84838e-92	Up
AT1G49300	mRNA	0.458864	1.50233e-05	No	1.17586	3.97581e-31	Up	0.717	7.01297e-13	No
AT1G49310	mRNA	0.50947	0.198921	No	1.26508	0.000350069	Up	0.755611	0.0311752	No
AT1G49350	mRNA	-1.15747	9.70404e-10	Down	-0.630485	0.00102847	No	0.526987	0.0123519	No
AT1G49380	mRNA	-0.433328	8.48535e-07	No	-1.53318	4.7783e-47	Down	-1.09986	1.07231e-23	Down
AT1G49405	mRNA	0.56923	5.92197e-06	No	1.3642	1.61417e-30	Up	0.794973	2.32846e-12	No
AT1G49410	mRNA	0.0823011	0.609028	No	1.48262	6.28255e-39	Up	1.40032	4.21137e-36	Up
AT1G49450	mRNA	2.35218	5.62878e-86	Up	4.61305	0	Up	2.26087	2.13416e-161	Up
AT1G49480	mRNA	-0.461391	1.00129e-09	No	-1.65909	1.67423e-73	Down	-1.1977	3.27805e-37	Down
AT1G49490	mRNA	1.32154	4.65768e-16	Up	1.66858	5.94202e-25	Up	0.347042	0.016918	No
AT1G49500	mRNA	-2.16077	0	Down	0.733384	2.16567e-46	No	2.89416	0	Up
AT1G49510	mRNA	-1.21417	3.76189e-45	Down	-0.557604	4.37353e-11	No	0.656562	1.26114e-12	No
AT1G49520	mRNA	-0.42097	7.83245e-05	No	-1.2662	7.29542e-26	Down	-0.845227	1.15212e-11	No
AT1G49530	mRNA	-0.241578	0.151845	No	-1.08101	4.17291e-10	Down	-0.83943	2.07368e-06	No
AT1G49540	mRNA	0.548596	3.40624e-05	No	1.48174	1.15922e-33	Up	0.933146	4.5125e-16	No
AT1G49560	mRNA	-0.122274	0.519093	No	2.60017	2.4335e-87	Up	2.72245	1.66647e-93	Up
AT1G49570	mRNA	-0.104921	0.791153	No	-2.85137	3.63327e-07	Down	-2.74645	9.15166e-07	Down
AT1G49580	mRNA	0.235958	0.0272561	No	-0.791144	4.87879e-12	No	-1.0271	4.25584e-20	Down
AT1G49600	mRNA	0.774802	6.01507e-31	No	1.00335	1.47344e-50	Up	0.228547	0.000578579	No
AT1G49610	mRNA	-2.28455	2.37912e-09	Down	-0.705106	0.0324994	No	1.57945	0.000102519	Up
AT1G49650	mRNA	-0.536303	0.00464171	No	1.14245	5.1424e-11	Up	1.67875	1.2568e-21	Up
AT1G49660	mRNA	-1.01349	0.000106691	Down	-0.11428	0.733722	No	0.899208	0.000665056	No
AT1G49700	mRNA	-1.04798	0.0117451	Down	-0.291055	0.539867	No	0.756925	0.0884829	No
AT1G49720	mRNA	4.56394	2.42885e-48	Up	6.3806	2.51291e-93	Up	1.81666	7.93505e-09	Up
AT1G49730	mRNA	-0.987526	1.4696e-80	No	-2.67323	7.45279e-295	Down	-1.68571	1.45451e-109	Down
AT1G49760	mRNA	1.01488	9.15329e-43	Up	1.32715	3.22098e-72	Up	0.312262	1.86848e-05	No
AT1G49780	mRNA	-2.40421	5.814e-49	Down	-1.64221	5.32573e-24	Down	0.762003	1.08327e-05	No
AT1G49790	mRNA	-2.13717	1.51917e-09	Down	-2.03166	4.81474e-08	Down	0.10551	0.885155	No
AT1G49830	mRNA	-1.07428	0.0219813	Down	-0.346677	0.500339	No	0.727606	0.162383	No
AT1G49840	mRNA	0.947383	2.42777e-41	No	-1.59655	5.21983e-75	Down	-2.54393	1.97351e-199	Down
AT1G49850	mRNA	-1.26924	4.07587e-18	Down	-0.617967	2.75032e-05	No	0.651276	2.83309e-05	No
AT1G49900	mRNA	0.0756903	0.792858	No	2.02132	7.97201e-25	Up	1.94563	1.1044e-23	Up
AT1G49910	mRNA	-1.04418	0.00148752	Down	-1.64067	1.69607e-05	Down	-0.596486	0.171015	No
AT1G49940	mRNA	0.208143	0.42045	No	-1.41832	2.71923e-07	Down	-1.62646	2.06803e-09	Down
AT1G49960	mRNA	0.641433	0.0110677	No	-1.96641	1.2362e-07	Down	-2.60784	7.09448e-13	Down
AT1G49975	mRNA	-1.95844	1.93919e-128	Down	-1.72973	1.86638e-97	Down	0.228718	0.02376	No
AT1G50020	mRNA	2.47416	0	Up	1.00478	1.33881e-50	Up	-1.46937	1.9231e-156	Down
AT1G50040	mRNA	-2.78565	3.3514e-24	Down	-2.1995	3.19199e-16	Down	0.586148	0.0746995	No
AT1G50060	mRNA	0.771453	0.251491	No	-1.75664	0.020367	Down	-2.52809	0.000891054	Down
AT1G50110	mRNA	-0.25706	0.433728	No	-1.83879	5.0786e-07	Down	-1.58173	1.97329e-05	Down
AT1G50180	mRNA	2.07594	9.51936e-84	Up	-0.271269	0.0602097	No	-2.34721	4.80748e-90	Down
AT1G50200	mRNA	1.19318	1.99853e-100	Up	0.469073	1.16056e-15	No	-0.724112	3.41737e-38	No
AT1G50250	mRNA	1.1561	1.02044e-55	Up	-0.290623	0.000753791	No	-1.44672	9.33381e-78	Down
AT1G50260	mRNA	1.00887	2.23209e-46	Up	1.00544	3.28083e-44	Up	-0.00342231	0.988319	No
AT1G50290	mRNA	-1.13755	4.94567e-36	Down	0.600578	4.88295e-15	No	1.73813	4.10423e-86	Up
AT1G50320	mRNA	0.563761	5.67271e-10	No	-0.555786	4.96735e-07	No	-1.11955	1.77591e-27	Down
AT1G50360	mRNA	0.440431	1.81441e-06	No	-0.814317	2.48149e-15	No	-1.25475	2.48827e-36	Down
AT1G50400	mRNA	0.245827	0.667515	No	1.08909	0.0227863	Up	0.843261	0.0722741	No
AT1G50450	mRNA	0.499634	1.74573e-07	No	-0.780586	2.21002e-11	No	-1.28022	8.45975e-31	Down
AT1G50490	mRNA	-1.68902	8.29396e-23	Down	-1.41877	4.54761e-16	Down	0.27025	0.246352	No
AT1G50575	mRNA	-1.17173	3.14163e-11	Down	0.0198573	0.939515	No	1.19159	3.42555e-11	Up
AT1G50590	mRNA	0.0497007	0.865138	No	-3.1579	2.56126e-14	Down	-3.2076	9.80119e-15	Down
AT1G50660	mRNA	1.57494	3.82075e-179	Up	1.08878	1.03816e-79	Up	-0.48616	9.2914e-21	No
AT1G50732	mRNA	-2.6505	2.28256e-97	Down	-2.14002	9.39489e-68	Down	0.510475	0.00114067	No
AT1G50740	mRNA	-1.63142	5.19809e-11	Down	-3.12053	1.50625e-35	Down	-1.48911	6.61569e-09	Down
AT1G50745	mRNA	-0.505059	0.403083	No	-1.29226	0.0392929	Down	-0.787203	0.232923	No
AT1G50750	mRNA	-0.430149	0.553469	No	-1.70619	0.0281384	Down	-1.27604	0.0960156	No
AT1G50770	mRNA	-2.12882	0.000221988	Down	-1.84722	0.00148114	Down	0.281592	0.770264	No
AT1G50790	mRNA	-2.30199	2.29331e-30	Down	-1.49882	3.66694e-16	Down	0.803174	0.000822901	No
AT1G50830	mRNA	-1.41545	3.38569e-05	Down	-1.14028	0.00110207	Down	0.275176	0.570848	No
AT1G50880	mRNA	-1.60889	0.0230982	Down	0.0726684	0.940355	No	1.68155	0.0193581	Up
AT1G50910	mRNA	0.835019	3.0928e-07	No	2.04396	3.29552e-41	Up	1.20894	3.02253e-18	Up
AT1G50920	mRNA	1.02007	4.74775e-70	Up	1.41767	4.16439e-135	Up	0.397605	4.85593e-14	No
AT1G50960	mRNA	-0.226728	0.804629	No	1.91445	0.0228861	Up	2.14118	0.0122413	Up
AT1G50970	mRNA	0.586958	1.46302e-07	No	-0.463445	0.000389132	No	-1.0504	3.61878e-18	Down
AT1G51055	mRNA	-1.29605	0.0113901	Down	-0.697471	0.190521	No	0.598575	0.322011	No
AT1G51070	mRNA	1.99298	4.09697e-181	Up	1.08067	1.54569e-47	Up	-0.912308	1.24714e-46	No
AT1G51080	mRNA	2.56729	1.24991e-37	Up	2.4994	9.23551e-35	Up	-0.0678943	0.731427	No
AT1G51085	mRNA	2.26107	0.00884649	Up	2.15331	0.0128757	Up	-0.107762	0.943182	No
AT1G51090	mRNA	6.0795	0	Up	6.88534	0	Up	0.805837	3.12155e-39	No
AT1G51100	mRNA	2.57375	2.44695e-129	Up	2.63678	8.3833e-134	Up	0.063031	0.566373	No
AT1G51110	mRNA	1.18509	2.16587e-70	Up	0.507862	7.025e-13	No	-0.677229	2.32924e-24	No
AT1G51130	mRNA	0.923902	1.31473e-08	No	2.06808	1.35764e-42	Up	1.14418	5.42525e-18	Up
AT1G51190	mRNA	1.09304	0.000757505	Up	0.218543	0.615265	No	-0.874499	0.00893963	No
AT1G51200	mRNA	-0.271151	0.00665814	No	1.4676	1.78024e-63	Up	1.73875	9.62263e-86	Up
AT1G51210	mRNA	0.394676	0.619019	No	2.0738	0.0145502	Up	1.67912	0.10161	No
AT1G51270	mRNA	1.20047	4.68536e-24	Up	-0.256672	0.0953202	No	-1.45714	3.49825e-30	Down
AT1G51340	mRNA	1.0558	1.25257e-20	Up	1.31659	4.38789e-31	Up	0.260791	0.0135876	No
AT1G51360	mRNA	-1.01131	5.33028e-17	Down	-0.630389	2.23147e-07	No	0.380921	0.00691034	No
AT1G51370	mRNA	-1.22192	1.12812e-32	Down	-0.556494	2.0896e-08	No	0.665423	4.37708e-09	No
AT1G51380	mRNA	0.877916	0.00592727	No	2.35829	1.35973e-16	Up	1.48037	2.67701e-09	Up
AT1G51390	mRNA	-1.69822	4.10809e-35	Down	-1.38273	1.73122e-23	Down	0.315497	0.0775117	No
AT1G51400	mRNA	-4.10916	2.81522e-159	Down	-3.31635	8.25244e-115	Down	0.792808	6.16659e-06	No
AT1G51402	mRNA	-2.84264	5.36729e-30	Down	-1.22537	1.23859e-10	Down	1.61726	3.33299e-09	Up
AT1G51420	mRNA	1.11032	2.58871e-08	Up	0.850583	5.01091e-05	No	-0.259733	0.224728	No
AT1G51430	mRNA	-1.47208	2.97755e-46	Down	-1.57726	1.36408e-45	Down	-0.10518	0.49088	No
AT1G51440	mRNA	1.86407	2.34969e-18	Up	1.37438	1.10401e-09	Up	-0.489691	0.0124495	No
AT1G51460	mRNA	0.861337	2.95346e-05	No	1.6166	1.43436e-16	Up	0.75526	2.63023e-05	No
AT1G51510	mRNA	1.4359	3.28801e-53	Up	1.94059	4.6489e-97	Up	0.504684	1.11098e-08	No
AT1G51520	mRNA	0.367683	0.00248545	No	1.02861	4.98765e-20	Up	0.66093	7.72951e-10	No
AT1G51530	mRNA	-1.93114	6.22578e-07	Down	-0.0654719	0.888635	No	1.86567	2.46387e-06	Up
AT1G51538	mRNA	-1.33307	0.000200512	Down	-0.0977688	0.819736	No	1.23531	0.000915635	Up
AT1G51570	mRNA	-0.252448	1.16687e-05	No	-1.54335	3.78969e-125	Down	-1.2909	2.21629e-86	Down
AT1G51580	mRNA	0.472931	2.54088e-05	No	-0.738472	1.23632e-08	No	-1.2114	1.41902e-22	Down
AT1G51590	mRNA	-0.283965	0.00147599	No	0.724981	5.37505e-19	No	1.00895	2.6214e-34	Up
AT1G51600	mRNA	0.727865	3.47094e-14	No	1.15459	2.2917e-34	Up	0.426728	2.12208e-06	No
AT1G51610	mRNA	2.64455	3.31755e-125	Up	4.54664	0	Up	1.90209	2.9997e-79	Up
AT1G51620	mRNA	0.884098	0.00299692	No	3.04763	5.28543e-32	Up	2.16353	1.36467e-22	Up
AT1G51640	mRNA	-1.61969	9.50778e-07	Down	-1.30274	0.000103469	Down	0.316948	0.497051	No
AT1G51670	mRNA	1.10164	2.13722e-08	Up	0.943431	3.72322e-06	No	-0.158213	0.482075	No
AT1G51680	mRNA	0.64387	1.90527e-07	No	-1.65978	4.42473e-39	Down	-2.30365	5.5497e-75	Down
AT1G51780	mRNA	1.88574	0.0199339	Up	3.79403	1.97705e-05	Up	1.9083	0.00111592	Up
AT1G51790	mRNA	1.58875	8.67543e-22	Up	0.986573	2.17427e-08	No	-0.602172	0.000171366	No
AT1G51800	mRNA	2.2261	7.00273e-132	Up	1.23501	2.36519e-36	Up	-0.991098	3.82275e-34	No
AT1G51805	mRNA	2.04802	8.61424e-102	Up	0.538647	6.711e-08	No	-1.50937	3.71459e-56	Down
AT1G51820	mRNA	4.74653	1.8186e-114	Up	4.54075	1.41921e-103	Up	-0.205787	0.0662714	No
AT1G51860	mRNA	1.08582	3.45577e-14	Up	0.495529	0.00174214	No	-0.590289	4.13972e-05	No
AT1G51870	mRNA	-0.941535	0.0241937	No	-1.6236	0.00075548	Down	-0.682064	0.208016	No
AT1G51880	mRNA	0.646311	0.031543	No	-0.469914	0.1992	No	-1.11623	0.000447612	Down
AT1G51890	mRNA	2.13167	1.9564e-30	Up	2.18242	4.20316e-31	Up	0.0507491	0.791311	No
AT1G51913	mRNA	2.03238	0.0273183	Up	1.08962	0.22145	No	-0.942761	0.329329	No
AT1G51915	mRNA	2.51246	0.00695882	Up	3.04012	0.00132805	Up	0.527656	0.519681	No
AT1G51920	mRNA	1.67396	0.0463841	Up	2.34425	0.0108143	Up	0.670293	0.433765	No
AT1G51940	mRNA	-0.515042	4.42702e-08	No	0.652869	2.58463e-13	No	1.16791	5.67734e-38	Up
AT1G51950	mRNA	-0.898352	1.48434e-24	No	-1.70713	7.01211e-70	Down	-0.808781	1.28648e-15	No
AT1G52000	mRNA	0.311338	0.185893	No	-2.14652	3.73406e-23	Down	-2.45786	4.6446e-30	Down
AT1G52030	mRNA	0.201248	0.616143	No	-1.24552	0.00379681	Down	-1.44677	0.000619077	Down
AT1G52050	mRNA	-1.22624	0.0347639	Down	-1.47258	0.0191627	Down	-0.246347	0.74257	No
AT1G52100	mRNA	-3.28	9.15256e-40	Down	-4.27838	1.32618e-45	Down	-0.998374	0.00225461	No
AT1G52140	mRNA	-1.37291	1.63593e-11	Down	1.02675	6.88684e-10	Up	2.39965	5.97288e-35	Up
AT1G52150	mRNA	0.435379	8.06113e-14	No	-1.02183	1.68403e-47	Down	-1.45721	1.19443e-100	Down
AT1G52155	mRNA	-1.02702	1.70698e-05	Down	-0.298928	0.246702	No	0.728093	0.00449175	No
AT1G52190	mRNA	-2.5177	9.15271e-82	Down	-3.52292	2.06365e-114	Down	-1.00522	2.61767e-09	Down
AT1G52191	mRNA	-0.772655	0.115296	No	2.27037	1.28827e-09	Up	3.04303	1.85424e-13	Up
AT1G52200	mRNA	0.420606	0.00370852	No	2.20576	1.47486e-66	Up	1.78516	9.39089e-48	Up
AT1G52220	mRNA	-2.10592	9.36991e-181	Down	-2.29731	1.35067e-175	Down	-0.191395	0.0626353	No
AT1G52230	mRNA	-2.97559	0	Down	-2.33949	0	Down	0.636099	6.60937e-23	No
AT1G52240	mRNA	-0.298582	0.477131	No	0.752893	0.0296915	No	1.05147	0.00245799	Up
AT1G52245	mRNA	-1.16417	0.000152585	Down	-0.187201	0.595044	No	0.976964	0.00247695	No
AT1G52270	mRNA	-0.439773	0.240499	No	4.09852	1.96355e-58	Up	4.53829	1.17936e-59	Up
AT1G52280	mRNA	1.54541	1.38936e-50	Up	1.31816	4.1263e-35	Up	-0.227247	0.0245431	No
AT1G52290	mRNA	1.44613	9.48662e-23	Up	-1.31055	6.83119e-16	Down	-2.75668	5.89825e-69	Down
AT1G52300	mRNA	-0.186162	0.0393481	No	0.832712	2.03899e-26	No	1.01887	8.82723e-38	Up
AT1G52315	mRNA	1.61336	3.76801e-14	Up	0.470665	0.0679362	No	-1.14269	5.883e-08	Down
AT1G52340	mRNA	0.679409	8.59826e-08	No	-1.0156	3.88785e-12	Down	-1.695	1.91555e-33	Down
AT1G52342	mRNA	-0.622095	0.000131092	No	-2.4869	2.40226e-42	Down	-1.8648	7.5605e-24	Down
AT1G52343	mRNA	-0.894853	0.162637	No	-1.30949	0.0496151	Down	-0.414642	0.56665	No
AT1G52370	mRNA	0.390598	4.80603e-05	No	1.75995	1.81728e-88	Up	1.36935	1.58283e-57	Up
AT1G52390	mRNA	-1.67571	0.0419169	Down	-1.74604	0.0514973	No	-0.0703296	0.795244	No
AT1G52400	mRNA	-0.202688	0.722353	No	-2.29188	3.78288e-07	Down	-2.08919	3.96694e-06	Down
AT1G52430	mRNA	1.00282	0.000260314	Up	0.630869	0.0387827	No	-0.371949	0.199731	No
AT1G52450	mRNA	1.12122	6.15917e-06	Up	0.854731	0.00105822	No	-0.266489	0.327946	No
AT1G52510	mRNA	2.18934	8.30794e-150	Up	0.537349	2.64933e-09	No	-1.65199	9.52045e-88	Down
AT1G52530	mRNA	-0.367034	0.569387	No	0.871474	0.101407	No	1.23851	0.0200888	Up
AT1G52550	mRNA	1.38254	5.09217e-36	Up	-0.0685438	0.682497	No	-1.45109	6.63337e-36	Down
AT1G52560	mRNA	-2.06043	0.00852288	Down	-0.695735	0.307108	No	1.3647	0.0766357	No
AT1G52565	mRNA	0.717405	1.53128e-09	No	-1.8645	5.08249e-30	Down	-2.5819	3.16839e-59	Down
AT1G52570	mRNA	1.2046	3.95974e-19	Up	-0.224303	0.199037	No	-1.4289	1.12047e-23	Down
AT1G52618	mRNA	-2.59849	1.07779e-08	Down	-1.67529	5.66179e-05	Down	0.923203	0.0810771	No
AT1G52670	mRNA	-0.954417	9.10446e-12	No	-1.11831	5.41326e-14	Down	-0.163888	0.379929	No
AT1G52690	mRNA	-0.743822	0.0520096	No	2.72589	8.49293e-19	Up	3.46971	4.49506e-25	Up
AT1G52710	mRNA	-0.616602	1.77821e-05	No	-1.22288	2.47073e-14	Down	-0.606277	0.000426705	No
AT1G52720	mRNA	-1.88407	2.49993e-38	Down	-1.14845	1.47882e-17	Down	0.73562	1.87076e-05	No
AT1G52750	mRNA	-1.57474	1.13136e-15	Down	-2.53956	3.00917e-27	Down	-0.964818	0.000165746	No
AT1G52770	mRNA	2.51203	1.3135e-13	Up	1.76386	8.44672e-07	Up	-0.748172	0.0102032	No
AT1G52800	mRNA	0.220993	0.602595	No	1.01198	0.003098	Up	0.790989	0.0202312	No
AT1G52827	mRNA	-0.436102	0.00667981	No	1.19291	5.61359e-16	Up	1.62901	4.74213e-28	Up
AT1G52855	mRNA	2.3248	5.74023e-15	Up	3.87579	1.33296e-40	Up	1.55098	8.92109e-10	Up
AT1G52870	mRNA	1.68515	5.01352e-137	Up	0.265717	0.000686173	No	-1.41943	7.76948e-97	Down
AT1G52890	mRNA	1.00951	0.0124595	Up	1.58952	4.61636e-05	Up	0.580017	0.168332	No
AT1G52905	mRNA	0.0758212	0.550954	No	1.457	3.61129e-55	Up	1.38118	5.52079e-51	Up
AT1G52930	mRNA	1.37194	5.68924e-14	Up	2.52431	5.90347e-47	Up	1.15237	1.90494e-13	Up
AT1G52940	mRNA	1.49164	4.27699e-05	Up	1.76861	9.97178e-07	Up	0.276974	0.467697	No
AT1G53000	mRNA	-0.397009	0.00279905	No	-1.11817	2.16016e-13	Down	-0.72116	6.22082e-06	No
AT1G53030	mRNA	-0.727981	0.00347645	No	2.64382	2.11313e-40	Up	3.3718	4.48615e-55	Up
AT1G53035	mRNA	3.36284	1.12324e-103	Up	6.50558	0	Up	3.14274	0	Up
AT1G53060	mRNA	-1.50431	3.6098e-10	Down	0.327324	0.117251	No	1.83164	1.62234e-14	Up
AT1G53070	mRNA	-1.379	2.75852e-05	Down	-0.663057	0.0429351	No	0.715941	0.0588365	No
AT1G53080	mRNA	-3.02104	1.99946e-07	Down	-3.1739	1.64028e-06	Down	-0.152865	0.71965	No
AT1G53090	mRNA	1.43122	5.20171e-98	Up	-0.546736	3.75773e-12	No	-1.97796	6.9669e-161	Down
AT1G53100	mRNA	1.07331	0.0213403	Up	6.20954	4.38425e-47	Up	5.13623	6.71977e-69	Up
AT1G53110	mRNA	-1.24212	1.4194e-17	Down	1.65917	5.94948e-54	Up	2.90129	7.86961e-105	Up
AT1G53130	mRNA	-1.50858	0.111415	No	-2.03946	0.014073	Down	-0.530886	0.37334	No
AT1G53140	mRNA	-0.783009	0.000119068	No	-1.47724	3.44113e-10	Down	-0.694234	0.00707116	No
AT1G53160	mRNA	-0.932506	7.31614e-06	No	-2.76827	6.14643e-20	Down	-1.83576	3.73049e-09	Down
AT1G53163	mRNA	-2.04215	1.83489e-07	Down	-1.50083	8.16435e-05	Down	0.541321	0.286663	No
AT1G53170	mRNA	-1.61295	1.12222e-61	Down	-0.656065	2.09962e-12	No	0.956883	1.62003e-20	No
AT1G53180	mRNA	-0.28123	0.00793651	No	-1.29843	5.87653e-27	Down	-1.0172	1.59994e-16	Down
AT1G53200	mRNA	0.368521	0.00202511	No	1.74596	4.03827e-61	Up	1.37743	4.95874e-42	Up
AT1G53230	mRNA	0.618475	9.11074e-10	No	-0.765517	4.56624e-11	No	-1.38399	1.11372e-35	Down
AT1G53260	mRNA	-0.236389	0.756416	No	1.09136	0.0803983	No	1.32775	0.0320048	Up
AT1G53280	mRNA	-0.380507	0.000368457	No	-1.88781	8.7074e-42	Down	-1.50731	3.47632e-26	Down
AT1G53300	mRNA	0.154856	0.0543655	No	-0.992193	3.63305e-37	No	-1.14705	1.00556e-49	Down
AT1G53310	mRNA	1.07124	3.21749e-86	Up	2.23407	0	Up	1.16283	2.63085e-121	Up
AT1G53320	mRNA	1.12475	9.60617e-22	Up	1.77733	4.09088e-53	Up	0.652577	1.29293e-08	No
AT1G53360	mRNA	-2.23927	2.72181e-05	Down	-0.560837	0.246015	No	1.67843	0.00251656	Up
AT1G53400	mRNA	-0.789888	1.30494e-25	No	1.41002	1.00735e-105	Up	2.1999	4.44676e-215	Up
AT1G53430	mRNA	1.51873	1.94199e-220	Up	1.96241	0	Up	0.443676	1.79999e-24	No
AT1G53440	mRNA	0.584963	0.000571339	No	1.11438	1.15388e-11	Up	0.52942	0.00182169	No
AT1G53460	mRNA	-0.603474	1.60571e-05	No	0.519016	4.27805e-05	No	1.12249	4.73002e-17	Up
AT1G53470	mRNA	1.10823	1.88318e-20	Up	1.13547	1.96972e-20	Up	0.0272471	0.856123	No
AT1G53510	mRNA	1.45579	5.05565e-226	Up	0.784509	3.19832e-60	No	-0.671278	3.64766e-53	No
AT1G53520	mRNA	-0.363008	0.0966928	No	-2.14755	1.65758e-13	Down	-1.78455	1.65491e-09	Down
AT1G53542	mRNA	-0.547833	0.339147	No	1.10685	0.0360741	Up	1.65468	0.00115147	Up
AT1G53560	mRNA	-2.41305	8.22609e-72	Down	-2.96347	3.77941e-71	Down	-0.550417	0.0057784	No
AT1G53580	mRNA	-0.680502	6.41624e-22	No	1.62726	1.08085e-161	Up	2.30776	1.34894e-277	Up
AT1G53590	mRNA	0.748412	7.62751e-27	No	2.09021	3.47404e-215	Up	1.34179	8.07093e-99	Up
AT1G53625	mRNA	1.37806	1.90114e-08	Up	2.49669	3.88194e-27	Up	1.11863	1.20933e-09	Up
AT1G53630	mRNA	0.222499	0.689559	No	3.63901	7.07253e-21	Up	3.41651	3.19771e-20	Up
AT1G53633	mRNA	1.1016	0.00753101	Up	3.38856	1.2817e-20	Up	2.28696	1.12285e-14	Up
AT1G53645	mRNA	1.33547	1.47513e-26	Up	1.72874	5.55062e-44	Up	0.393269	0.000392668	No
[truncated: 10,433 more rows]

## Sheet: Table S2B known lncRNA
Supplementary Table 2B: DE known lncRNA transcripts after exposure to 4 degrees
gene_id	tx_type	3h vs WT lfc	3h vs WT padj	3h vs WT de	Cold 12h vs WT lfc	Cold 12h vs WT padj	Cold 12h vs WT de	Cold 12h vs Cold 3h lfc	Cold 12h vs Cold 3h padj	Cold 12h vs Cold 3h de
AT1G01183	miRNA_primary_transcript	-2.61682	1.1473e-39	Down	-0.569335	0.000133687	No	2.04749	7.27823e-23	Up
AT1G02136	pseudogenic_transcript	-0.0972775	0.867991	No	2.11075	6.59045e-09	Up	2.20803	1.68322e-09	Up
AT1G02681	pseudogenic_transcript	-2.57234	6.897e-47	Down	-0.342472	0.01032	No	2.22986	1.97478e-33	Up
AT1G03502	snoRNA	-0.456177	0.358711	No	0.648041	0.158494	No	1.10422	0.0124435	Up
AT1G03506	snoRNA	-0.376945	0.231033	No	1.14989	1.47878e-05	Up	1.52684	1.26672e-08	Up
AT1G03545	antisense_lncRNA	-0.173689	0.421148	No	0.957458	3.16101e-08	No	1.13115	7.83601e-11	Up
AT1G03580	pseudogenic_transcript	-2.09747	4.41211e-11	Down	-2.19963	5.77679e-10	Down	-0.102166	0.813523	No
AT1G03743	snoRNA	-0.870411	0.00599908	No	0.804618	0.011696	No	1.67503	3.56826e-08	Up
AT1G03746	snoRNA	-0.993657	2.49492e-05	No	0.921205	4.77293e-05	No	1.91486	3.60871e-17	Up
AT1G03935	snoRNA	-0.698571	0.0043407	No	0.946838	1.57157e-05	No	1.64541	4.03699e-13	Up
AT1G04007	antisense_lncRNA	-1.33195	0.00854096	Down	-2.17142	0.000743064	Down	-0.839473	0.171098	No
AT1G04013	antisense_lncRNA	-3.07229	3.80901e-07	Down	-1.91873	6.31417e-05	Down	1.15357	0.0721763	No
AT1G04047	antisense_lncRNA	-0.422313	0.00676207	No	0.660601	4.62314e-06	No	1.08291	8.97104e-14	Up
AT1G04057	antisense_RNA	-1.81628	0.0312775	Down	-1.72673	0.0479494	Down	0	1	No
AT1G04067	antisense_lncRNA	-1.75668	1.8087e-08	Down	-1.64667	4.41965e-07	Down	0.11001	0.845131	No
AT1G04073	antisense_lncRNA	-2.46793	0.00413332	Down	-1.76223	0.0252617	Down	0.705703	0.412961	No
AT1G04077	antisense_lncRNA	-0.593533	0.0155503	No	1.31857	8.54955e-10	Up	1.9121	5.90622e-18	Up
AT1G04103	antisense_lncRNA	-0.752438	0.0950653	No	1.83917	1.1769e-07	Up	2.59161	1.78888e-11	Up
AT1G04107	transcript_region	-2.50423	4.70046e-21	Down	-1.65285	2.87879e-10	Down	0.851374	0.00339487	No
AT1G04123	antisense_lncRNA	-0.254534	0.39856	No	1.24926	1.15277e-07	Up	1.50379	3.51371e-10	Up
AT1G04133	lnc_RNA	-2.41083	0.00501836	Down	-1.54085	0.0491569	Down	0.869979	0.296317	No
AT1G04153	antisense_lncRNA	-1.74286	0.0629811	No	0.221053	0.848768	No	1.96391	0.042099	Up
AT1G04163	antisense_lncRNA	-1.97719	9.44921e-11	Down	-3.39174	1.42637e-12	Down	-1.41455	0.00378484	Down
AT1G04177	lnc_RNA	-1.93762	5.96297e-12	Down	0.392314	0.0993021	No	2.32993	7.67614e-17	Up
AT1G04187	snoRNA	0.691499	0.00273799	No	1.44754	6.2696e-11	Up	0.75604	0.000933493	No
AT1G04193	snoRNA	1.14711	8.80478e-13	Up	1.66242	4.61806e-26	Up	0.515309	0.000360024	No
AT1G04197	snoRNA	-0.9654	0.000668017	No	1.18493	3.80247e-07	Up	2.15034	1.5987e-16	Up
AT1G04213	snoRNA	-2.04836	7.39164e-17	Down	0.265024	0.209383	No	2.31338	4.46302e-21	Up
AT1G04217	snoRNA	1.16785	0.0159446	Up	1.81789	0.000105036	Up	0.650036	0.210375	No
AT1G04223	snoRNA	1.47497	6.93096e-10	Up	1.20403	1.36564e-06	Up	-0.270933	0.278662	No
AT1G04227	snoRNA	0.816678	0.00848624	No	1.71675	6.48322e-09	Up	0.900067	0.00330318	No
AT1G04237	antisense_lncRNA	-1.0783	0.167279	No	0.669395	0.40943	No	1.74769	0.0208221	Up
AT1G04263	snRNA	1.34562	0.0629382	No	-0.115103	0.892178	No	-1.46072	0.0427171	Down
AT1G04277	snoRNA	0.473919	0.424456	No	1.07878	0.0449487	Up	0.604859	0.293897	No
AT1G04295	antisense_lncRNA	-0.491317	0.0201796	No	-1.18848	1.58304e-07	Down	-0.697161	0.00367008	No
AT1G04357	lnc_RNA	0.803604	0.0200983	No	-1.61159	0.000793288	Down	-2.41519	2.0825e-07	Down
AT1G04363	lnc_RNA	-2.43886	0.000212001	Down	-1.83128	0.00258383	Down	0.607579	0.438448	No
AT1G04397	lnc_RNA	-1.92066	0.0148145	Down	-0.444793	0.560076	No	1.47587	0.0591487	No
AT1G04433	antisense_lncRNA	-1.05552	1.67376e-10	Down	-0.566877	0.000734671	No	0.488642	0.00786049	No
AT1G04453	lnc_RNA	-2.55216	0.00812476	Down	-2.34074	0.0141665	Down	0.211416	0.919384	No
AT1G04463	antisense_lncRNA	2.86068	5.17264e-24	Up	4.19555	1.66272e-50	Up	1.33488	1.72444e-06	Up
AT1G04467	antisense_lncRNA	-2.13665	2.08273e-10	Down	-1.62682	7.61599e-07	Down	0.509828	0.243046	No
AT1G04503	antisense_lncRNA	1.53601	0.0283253	Up	1.19315	0.10243	No	-0.34286	0.672741	No
AT1G04543	transcript_region	1.48453	0.00639115	Up	0.0568776	0.961305	No	-1.42765	0.0115603	Down
AT1G04557	lnc_RNA	3.14494	0.000344466	Up	1.27888	0.146879	No	-1.86606	0.0170766	Down
AT1G04563	lnc_RNA	0.120349	0.89101	No	-1.43615	0.05826	No	-1.5565	0.0398934	Down
AT1G04583	antisense_lncRNA	1.71193	3.00082e-07	Up	2.96449	1.56746e-20	Up	1.25256	7.47623e-07	Up
AT1G04643	antisense_lncRNA	-1.71987	1.06905e-11	Down	0.315122	0.155762	No	2.03499	6.91753e-16	Up
AT1G04673	lnc_RNA	-2.1469	0.024082	Down	-1.23406	0.159973	No	0.912844	0.266851	No
AT1G04697	antisense_lncRNA	-1.92184	0.002061	Down	0.23203	0.676473	No	2.15387	0.000631888	Up
AT1G04707	antisense_lncRNA	-0.9991	6.68138e-11	No	0.380024	0.00883861	No	1.37912	6.11873e-20	Up
AT1G04767	antisense_lncRNA	-1.69344	4.5522e-05	Down	-1.45932	0.000633411	Down	0.234115	0.722568	No
AT1G04823	antisense_lncRNA	2.66621	0.0030958	Up	1.91183	0.0294747	Up	-0.754386	0.345672	No
AT1G04837	antisense_lncRNA	0.481673	0.520445	No	-0.853255	0.221736	No	-1.33493	0.043626	Down
AT1G04887	antisense_lncRNA	-2.43054	1.63696e-16	Down	-0.346587	0.165262	No	2.08395	7.44293e-12	Up
AT1G04897	snRNA	-0.956199	0.0606597	No	0.207055	0.740549	No	1.16325	0.0199585	Up
AT1G04917	antisense_lncRNA	-0.808816	2.61485e-07	No	0.676281	7.43977e-07	No	1.4851	2.76994e-23	Up
AT1G04923	lnc_RNA	-2.38589	0.00228053	Down	-1.74316	0.0186845	Down	0.64273	0.452696	No
AT1G04933	antisense_lncRNA	1.50849	4.9369e-37	Up	0.0389262	0.849933	No	-1.46956	2.58802e-32	Down
AT1G05017	antisense_lncRNA	-2.30777	7.42656e-06	Down	-3.70489	0.000227913	Down	-1.39712	0.0631936	No
AT1G05023	antisense_lncRNA	-1.4959	3.16661e-10	Down	0.781986	3.38643e-05	No	2.27788	2.84602e-23	Up
AT1G05043	antisense_lncRNA	-0.532101	0.0244715	No	1.4041	8.34214e-13	Up	1.9362	6.48095e-21	Up
AT1G05047	antisense_lncRNA	-0.146343	0.664069	No	1.42843	2.09014e-09	Up	1.57477	7.37695e-11	Up
AT1G05057	snRNA	1.75626	3.40983e-11	Up	-0.413385	0.169682	No	-2.16965	2.29472e-16	Down
AT1G05061	pseudogenic_transcript	0.127208	0.250657	No	1.57112	3.27031e-73	Up	1.44392	7.47723e-65	Up
AT1G05107	lnc_RNA	-2.48515	0.00069064	Down	-0.505868	0.427543	No	1.97928	0.00665729	Up
AT1G05135	pseudogenic_transcript	0.475623	2.53537e-07	No	-0.595827	1.33811e-09	No	-1.07145	1.91916e-29	Down
AT1G05137	snoRNA	1.93724	0.00129786	Up	1.0325	0.105678	No	-0.904736	0.168285	No
AT1G05153	lnc_RNA	-1.92238	0.00097364	Down	-2.07697	0.00122	Down	-0.154587	0.780101	No
AT1G05177	lnc_RNA	0.813439	0.373968	No	2.18247	0.0420015	Up	1.36903	0.184324	No
AT1G05183	antisense_lncRNA	0.231571	0.056674	No	1.64433	6.80096e-53	Up	1.41276	3.38829e-40	Up
AT1G05203	antisense_lncRNA	-1.96836	7.89265e-12	Down	-2.46224	2.43592e-12	Down	-0.493878	0.231666	No
AT1G05267	antisense_lncRNA	-1.24773	0.0600308	No	0.726451	0.453982	No	1.97418	0.0100932	Up
AT1G05277	antisense_lncRNA	0.853237	0.115384	No	1.92875	8.47343e-05	Up	1.07551	0.0178443	Up
AT1G05343	antisense_lncRNA	0.574883	0.454238	No	1.97076	0.00828497	Up	1.39588	0.0474978	Up
AT1G05417	snoRNA	-2.39584	4.53421e-05	Down	0.0999929	0.885289	No	2.49583	2.4954e-05	Up
AT1G05423	snoRNA	-0.282336	0.24819	No	1.03284	1.70928e-06	Up	1.31518	7.8009e-10	Up
AT1G05427	snoRNA	0.985747	0.00019788	No	1.41272	5.31045e-08	Up	0.426976	0.131838	No
AT1G05433	snoRNA	-1.37341	1.17332e-06	Down	1.53692	7.13401e-11	Up	2.91033	1.16419e-27	Up
AT1G05517	lnc_RNA	1.39313	0.065425	No	2.97339	0.000174326	Up	1.58026	0.0155905	Up
AT1G05523	antisense_lncRNA	-1.18975	0.0405562	Down	0.988851	0.045941	No	2.1786	7.18909e-05	Up
AT1G05527	lnc_RNA	-1.6799	0.0121429	Down	0.903667	0.211095	No	2.58357	0.000970705	Up
AT1G05557	antisense_lncRNA	-1.00473	0.000107523	Down	-1.02883	0.000180625	Down	-0.0241039	0.965103	No
AT1G05563	snoRNA	-0.544941	0.0491799	No	1.02309	9.37692e-05	Up	1.56803	1.04343e-09	Up
AT1G05737	lnc_RNA	-0.0238183	1	No	1.80414	0.0444091	Up	1.82796	0.0402132	Up
AT1G05747	lnc_RNA	-1.94985	0.0047861	Down	-1.3797	0.0459707	Down	0.570154	0.494764	No
AT1G05753	antisense_lncRNA	1.6023	0.0010004	Up	-0.834728	0.175205	No	-2.43702	8.88206e-06	Down
AT1G05777	antisense_lncRNA	-0.115527	0.601105	No	1.58175	1.2764e-24	Up	1.69728	1.41989e-27	Up
AT1G05837	antisense_lncRNA	0.0639745	0.848575	No	1.50351	9.3262e-12	Up	1.43954	4.03376e-11	Up
AT1G05853	snRNA	1.42311	0.00051386	Up	-0.159875	0.769929	No	-1.58298	0.00012096	Down
AT1G05873	antisense_lncRNA	1.64813	0.0178913	Up	0.0434493	1	No	-1.60468	0.0281309	Down
AT1G05907	snoRNA	-0.612051	1.70449e-05	No	1.10559	3.34068e-16	Up	1.71764	1.69269e-36	Up
AT1G05913	lnc_RNA	-0.502594	0.410661	No	0.589142	0.330722	No	1.09174	0.0493855	Up
AT1G05977	antisense_lncRNA	-1.76486	8.12359e-10	Down	0.050644	0.895684	No	1.8155	3.77109e-10	Up
AT1G05987	lnc_RNA	-2.47388	0.000310818	Down	-1.78927	0.00699185	Down	0.684617	0.392028	No
AT1G05993	snoRNA	-0.80961	0.0230318	No	0.983983	0.00488493	No	1.79359	1.00889e-07	Up
AT1G05997	snoRNA	0.215573	0.534569	No	1.34713	1.94651e-06	Up	1.13156	7.19419e-05	Up
AT1G06002	antisense_lncRNA	1.25749	2.05505e-30	Up	1.54758	3.53427e-45	Up	0.290097	0.00355116	No
AT1G06033	snoRNA	1.1113	0.0011337	Up	1.29028	0.000135099	Up	0.178978	0.668168	No
AT1G06227	antisense_lncRNA	0.934583	0.171562	No	2.41397	0.00601734	Up	1.47939	0.134666	No
AT1G06233	snoRNA	-0.985154	0.0100469	No	1.23691	0.000986249	Up	2.22207	1.0366e-09	Up
AT1G06237	snoRNA	-0.417238	0.359221	No	1.39091	0.000506335	Up	1.80815	4.38482e-06	Up
AT1G06243	snoRNA	-1.27758	4.40136e-07	Down	0.897896	0.000476319	No	2.17547	1.87426e-18	Up
AT1G06247	snoRNA	-0.637519	0.0224205	No	0.931419	0.000103027	No	1.56894	4.81037e-10	Up
AT1G06257	antisense_lncRNA	-0.6331	0.365699	No	1.12677	0.0599434	No	1.75987	0.00440818	Up
AT1G06263	snoRNA	-0.817715	0.0238538	No	1.32644	0.000122677	Up	2.14416	2.60293e-10	Up
AT1G06267	snoRNA	-0.911709	0.0246281	No	1.30853	0.000795495	Up	2.22024	5.86393e-09	Up
AT1G06273	snoRNA	-1.83714	1.41181e-27	Down	0.474262	0.000337167	No	2.3114	1.28251e-43	Up
AT1G06277	snoRNA	-3.35923	2.83424e-09	Down	-2.14024	2.86136e-06	Down	1.21899	0.0487579	Up
AT1G06283	snoRNA	-0.202208	0.705595	No	1.33179	0.00231554	Up	1.53399	0.000388441	Up
AT1G06377	lnc_RNA	-0.0242183	1	No	1.65928	0.0237077	Up	1.68349	0.0209572	Up
AT1G06423	antisense_lncRNA	1.04931	0.000457422	Up	0.445222	0.206363	No	-0.60409	0.0512013	No
AT1G06457	snoRNA	3.60986	7.50059e-73	Up	0.897432	3.2627e-05	No	-2.71243	1.01878e-43	Down
AT1G06463	snoRNA	1.90241	0.000342063	Up	1.36877	0.0120148	Up	-0.533637	0.384722	No
AT1G06467	snoRNA	1.30074	0.00962355	Up	1.18234	0.019848	Up	-0.118399	0.863031	No
AT1G06473	lnc_RNA	-2.46628	7.87454e-12	Down	-0.41711	0.1992	No	2.04917	3.46454e-08	Up
AT1G06487	lnc_RNA	-2.53761	0.0051882	Down	-2.3303	0.0118888	Down	0.207308	0.886369	No
AT1G06547	snoRNA	-0.514057	0.20302	No	0.671159	0.068573	No	1.18522	0.0011044	Up
AT1G06553	snoRNA	-0.46857	0.304805	No	1.05684	0.0113182	Up	1.52541	0.000163719	Up
AT1G06573	antisense_lncRNA	-1.05219	4.30804e-07	Down	-0.604199	0.00440583	No	0.447987	0.0655766	No
AT1G06593	lnc_RNA	-1.10305	0.0130904	Down	-1.48849	0.00194475	Down	-0.385439	0.490513	No
AT1G06667	snoRNA	-1.17871	4.44281e-34	Down	1.64694	1.21012e-80	Up	2.82565	1.5895e-203	Up
AT1G06717	antisense_lncRNA	-2.4035	1.35095e-10	Down	-0.260872	0.470107	No	2.14262	2.15983e-08	Up
AT1G06787	antisense_lncRNA	-1.66421	4.29401e-15	Down	-0.235264	0.276969	No	1.42895	7.67775e-11	Up
AT1G06833	transcript_region	-0.405491	0.155482	No	-1.38928	1.51242e-06	Down	-0.983793	0.000970823	No
AT1G06877	snRNA	-1.3909	0.0761205	No	0.289271	0.732657	No	1.68017	0.0346719	Up
AT1G06977	antisense_lncRNA	-1.6068	0.000100178	Down	0.676145	0.0450053	No	2.28295	1.42071e-08	Up
AT1G06983	lnc_RNA	2.08629	1.73315e-12	Up	1.51362	1.08087e-06	Up	-0.572666	0.0406198	No
AT1G07027	lnc_RNA	-1.69928	0.00146695	Down	1.55646	2.9029e-05	Up	3.25575	2.83784e-10	Up
AT1G07051	miRNA_primary_transcript	1.97908	0.000153156	Up	2.73762	1.02066e-07	Up	0.758539	0.0495914	No
AT1G07119	antisense_lncRNA	-0.311318	0.0578293	No	-1.2165	1.28308e-11	Down	-0.905187	9.71171e-07	No
AT1G07173	lnc_RNA	-1.98498	0.040107	Down	-1.20327	0.178025	No	0.781706	0.367149	No
AT1G07287	lnc_RNA	1.53451	5.0974e-05	Up	2.41927	2.92926e-11	Up	0.884754	0.00303897	No
AT1G07313	lnc_RNA	-0.837365	0.0709163	No	-1.32211	0.00702413	Down	-0.484742	0.381557	No
AT1G07323	lnc_RNA	-1.66645	6.78051e-05	Down	1.50513	2.90186e-07	Up	3.17158	1.50336e-15	Up
AT1G07347	lnc_RNA	-1.93173	0.0288547	Down	-0.0194815	1	No	1.91225	0.0309914	Up
AT1G07367	lnc_RNA	2.06181	0.000698323	Up	1.1784	0.0646973	No	-0.883411	0.078965	No
AT1G07393	snoRNA	-1.20648	0.000411416	Down	1.44148	1.02889e-05	Up	2.64796	6.18417e-16	Up
AT1G07457	lnc_RNA	-1.82424	0.00355831	Down	0.286159	0.643182	No	2.1104	0.000807657	Up
AT1G07477	antisense_lncRNA	-1.429	8.61518e-10	Down	0.174627	0.458225	No	1.60363	7.72499e-12	Up
AT1G07487	snoRNA	-1.05701	5.62508e-11	Down	0.841392	1.07177e-07	No	1.8984	3.04982e-33	Up
AT1G07563	antisense_lncRNA	-1.14046	0.0192754	Down	1.8652	2.52836e-07	Up	3.00566	9.64791e-12	Up
AT1G07593	snoRNA	-0.733016	0.0153609	No	0.727798	0.0160954	No	1.46081	3.94396e-07	Up
AT1G07607	antisense_lncRNA	-3.14057	2.85925e-37	Down	0.511271	0.0022423	No	3.65184	3.25795e-50	Up
AT1G07647	antisense_RNA	1.21234	0.0203828	Up	0.754256	0.195779	No	-0.458087	0.415347	No
AT1G07683	lnc_RNA	-1.97979	0.0116691	Down	-1.75405	0.0279602	Down	0.225742	0.862554	No
AT1G07693	antisense_lncRNA	-1.13698	0.0374647	Down	2.54698	7.48551e-11	Up	3.68396	7.62386e-14	Up
AT1G07697	antisense_lncRNA	-2.10504	3.58764e-23	Down	-0.809995	1.5811e-05	No	1.29505	1.82241e-08	Up
AT1G07733	antisense_lncRNA	-5.07668	1.75766e-37	Down	-2.93945	8.83892e-43	Down	2.13723	1.47018e-07	Up
AT1G07737	antisense_lncRNA	-2.40395	2.60368e-07	Down	-1.00642	0.00958541	Down	1.39752	0.00562797	Up
AT1G07743	antisense_lncRNA	-2.98196	3.38094e-46	Down	-3.39024	2.0126e-42	Down	-0.408274	0.185525	No
AT1G07753	antisense_lncRNA	-2.04837	2.94729e-06	Down	-0.278407	0.542677	No	1.76996	8.60052e-05	Up
AT1G07793	lnc_RNA	-3.08358	0.000185478	Down	-1.40501	0.0195338	Down	1.67857	0.0291373	Up
AT1G07803	antisense_lncRNA	-1.98467	0.000195504	Down	-0.432206	0.42741	No	1.55246	0.00508684	Up
AT1G07823	antisense_lncRNA	1.3261	4.76976e-13	Up	0.425301	0.0593069	No	-0.9008	7.4178e-07	No
AT1G07903	snoRNA	0.0346648	0.958324	No	1.00158	0.000839195	Up	0.966918	0.00118446	No
AT1G07933	antisense_lncRNA	-3.11708	1.4856e-10	Down	-1.23744	0.000851017	Down	1.87965	0.000200574	Up
AT1G07937	lnc_RNA	-1.61228	0.0297714	Down	0.832334	0.186463	No	2.44462	0.000966221	Up
AT1G07957	snoRNA	1.21777	7.4403e-12	Up	1.27521	1.09261e-12	Up	0.0574454	0.799954	No
AT1G07963	antisense_RNA	-0.575552	0.343804	No	0.620287	0.268054	No	1.19584	0.0305629	Up
AT1G07987	antisense_lncRNA	-1.20726	0.0702924	No	0.421032	0.675516	No	1.62829	0.0262934	Up
AT1G08037	antisense_lncRNA	-2.32723	3.30494e-08	Down	-1.25476	0.000900985	Down	1.07247	0.0247876	Up
AT1G08087	antisense_lncRNA	1.1517	0.0507138	No	1.2081	0.0447424	Up	0.0563946	0.939379	No
AT1G08093	lnc_RNA	-1.43034	0.00774483	Down	-0.425267	0.459802	No	1.00507	0.0825433	No
AT1G08103	lnc_RNA	-1.27789	1.42606e-22	Down	1.38501	7.17881e-28	Up	2.6629	1.03218e-95	Up
AT1G08107	snoRNA	-1.52315	1.1541e-13	Down	1.49658	2.35455e-15	Up	3.01974	5.18403e-52	Up
AT1G08113	snoRNA	-1.15998	4.84186e-08	Down	1.47187	6.16773e-13	Up	2.63185	2.57471e-37	Up
AT1G08117	snoRNA	-0.923651	0.0932623	No	1.17932	0.0259203	Up	2.10297	4.08348e-05	Up
AT1G08123	snoRNA	-0.903686	3.29542e-05	No	1.29689	3.83821e-11	Up	2.20058	6.47038e-27	Up
AT1G08197	transcript_region	-2.61619	0.000350999	Down	-2.36437	0.00133013	Down	0.251816	0.847919	No
AT1G08213	lnc_RNA	-1.17582	0.0023696	Down	-0.120948	0.798709	No	1.05487	0.00887346	Up
AT1G08273	antisense_lncRNA	1.41351	1.8693e-13	Up	0.0695826	0.823528	No	-1.34393	1.70031e-11	Down
AT1G08323	antisense_lncRNA	0.899433	0.209141	No	2.64517	0.00549094	Up	1.74573	0.108806	No
AT1G08457	lnc_RNA	0.835124	0.124169	No	1.19274	0.0226333	Up	0.35762	0.505081	No
AT1G08477	antisense_lncRNA	3.79935	2.31562e-21	Up	1.61682	0.000248659	Up	-2.18253	5.07017e-12	Down
AT1G08507	lnc_RNA	-1.13833	5.80277e-05	Down	1.78599	7.10429e-18	Up	2.92432	1.82261e-30	Up
AT1G08577	antisense_lncRNA	-1.74031	0.00012056	Down	-0.381052	0.409511	No	1.35926	0.00437303	Up
AT1G08592	antisense_lncRNA	-1.49432	2.52459e-43	Down	-1.04131	1.63857e-22	Down	0.45301	0.000462941	No
AT1G08593	transcript_region	-1.22282	0.0186462	Down	-0.552083	0.312143	No	0.670732	0.260369	No
AT1G08643	snoRNA	-0.763204	0.0540924	No	0.571091	0.165939	No	1.3343	0.000403502	Up
AT1G08663	lnc_RNA	-2.14204	7.11222e-05	Down	-2.12884	0.000252868	Down	0.0131982	0.959588	No
AT1G08727	antisense_lncRNA	-1.1967	2.1253e-09	Down	0.790966	1.33195e-05	No	1.98766	8.71156e-25	Up
AT1G08753	antisense_lncRNA	-1.85592	1.33969e-06	Down	0.038996	0.93481	No	1.89491	1.18927e-06	Up
AT1G08763	lnc_RNA	3.96909	2.14972e-05	Up	3.46979	0.000164403	Up	-0.499299	0.458678	No
AT1G08765	transcript_region	-0.0898778	0.690326	No	-1.05609	5.71303e-07	Down	-0.966217	5.48709e-06	No
AT1G08795	transcript_region	1.15252	0.217565	No	2.697	0.0138893	Up	1.54448	0.121399	No
AT1G08803	antisense_lncRNA	0.712334	0.306504	No	2.61696	0.0117149	Up	1.90462	0.139097	No
AT1G08815	transcript_region	-3.05811	1.59819e-09	Down	-1.14849	0.00341218	Down	1.90962	0.000254256	Up
AT1G08825	transcript_region	1.13706	2.25561e-07	Up	-0.235127	0.435577	No	-1.37219	5.41645e-09	Down
AT1G08833	lnc_RNA	-2.41722	1.60666e-07	Down	-0.258473	0.516348	No	2.15875	4.86761e-06	Up
AT1G08855	transcript_region	1.02071	0.0401692	Up	4.60904	1.6484e-27	Up	3.58833	1.85754e-27	Up
AT1G08865	transcript_region	-0.176584	0.796753	No	1.9916	2.88347e-05	Up	2.16818	7.66713e-06	Up
AT1G08875	transcript_region	-1.22847	0.00334663	Down	0.103637	0.830382	No	1.3321	0.0017326	Up
AT1G08895	transcript_region	-1.35693	0.0160423	Down	-0.313199	0.627527	No	1.04373	0.0793227	No
AT1G08915	transcript_region	-2.04111	2.94438e-09	Down	-0.28626	0.385024	No	1.75485	8.42407e-07	Up
AT1G08917	transcript_region	0.359129	NA	No	2.01782	0.0287354	Up	1.6587	NA	No
AT1G08937	snoRNA	0.400051	0.341788	No	1.08927	0.00383074	Up	0.689219	0.0800087	No
AT1G08943	transcript_region	0.916212	0.242285	No	-0.918619	0.0996064	No	-1.83483	0.00923907	Down
AT1G08945	transcript_region	-1.31312	0.000186792	Down	0.696959	0.0169685	No	2.01008	2.464e-09	Up
AT1G08957	transcript_region	-0.949633	0.197807	No	-1.67394	0.0361314	Down	-0.724311	0.349551	No
AT1G09005	transcript_region	2.63566	1.3879e-56	Up	4.23324	2.14429e-152	Up	1.59758	2.77933e-53	Up
AT1G09015	transcript_region	2.56428	4.78883e-44	Up	1.47348	1.33023e-13	Up	-1.09081	4.43467e-12	Down
AT1G09023	antisense_lncRNA	0.349121	3.47326e-12	No	-0.697876	6.61272e-36	No	-1.047	1.0302e-82	Down
AT1G09025	transcript_region	-1.36984	0.0445714	Down	0.733939	0.221955	No	2.10378	0.00183157	Up
AT1G09027	snoRNA	-0.595375	0.00130081	No	0.882096	6.68382e-07	No	1.47747	5.05632e-17	Up
AT1G09053	antisense_lncRNA	0.290241	0.623467	No	1.59821	0.000534954	Up	1.30797	0.00311828	Up
AT1G09055	transcript_region	-0.720246	0.152684	No	1.15473	0.00709959	Up	1.87498	2.90525e-05	Up
AT1G09065	transcript_region	-1.62959	0.0152534	Down	-0.666747	0.322554	No	0.962838	0.184784	No
AT1G09075	transcript_region	-1.06393	1.38625e-09	Down	1.50238	2.695e-21	Up	2.56631	3.31215e-53	Up
AT1G09083	snoRNA	1.121	2.13261e-13	Up	1.2213	1.26951e-15	Up	0.100295	0.590334	No
AT1G09085	transcript_region	-0.76541	0.160845	No	1.91492	4.72485e-06	Up	2.68033	1.1122e-08	Up
AT1G09087	snoRNA	1.45314	9.79583e-15	Up	1.58885	2.12356e-17	Up	0.135713	0.556448	No
AT1G09093	transcript_region	-2.26418	0.00806662	Down	-2.04022	0.0180746	Down	0.223962	0.880198	No
AT1G09097	lnc_RNA	-1.67361	0.0292995	Down	-2.47862	0.00946936	Down	-0.805001	0.250643	No
AT1G09105	transcript_region	-0.593075	0.381556	No	-2.74476	0.000575734	Down	-2.15169	0.00300593	Down
AT1G09115	transcript_region	-1.41729	0.0155451	Down	-0.390108	0.534768	No	1.02718	0.102292	No
AT1G09125	transcript_region	-1.77238	1.29052e-14	Down	-0.471774	0.038858	No	1.3006	6.01344e-08	Up
AT1G09135	transcript_region	1.42017	0.0268761	Up	-1.161	0.144904	No	-2.58118	0.0014747	Down
AT1G09153	lnc_RNA	-1.05998	0.22226	No	1.61482	0.0848931	No	2.6748	0.011136	Up
AT1G09165	transcript_region	-0.284674	0.527695	No	-1.54313	0.000548074	Down	-1.25845	0.00569267	Down
AT1G09193	antisense_lncRNA	-2.6196	1.71596e-46	Down	-0.127127	0.416763	No	2.49248	9.37736e-41	Up
AT1G09205	transcript_region	-1.71447	0.00106664	Down	-2.91257	0.000271628	Down	-1.1981	0.0791307	No
AT1G09207	lnc_RNA	0.612437	0.380141	No	2.02489	0.000807387	Up	1.41245	0.0140256	Up
AT1G09217	lnc_RNA	0.536006	0.210613	No	3.62237	3.8786e-26	Up	3.08636	4.38464e-23	Up
AT1G09235	transcript_region	-0.0197968	1	No	1.36293	0.00412819	Up	1.38272	0.00344465	Up
AT1G09253	antisense_lncRNA	-0.812494	0.156713	No	0.792846	0.135498	No	1.60534	0.00241061	Up
AT1G09257	antisense_lncRNA	2.2976	8.94057e-88	Up	0.325517	0.0336322	No	-1.97208	2.20745e-65	Down
AT1G09297	antisense_lncRNA	-2.07386	4.10667e-06	Down	-1.21917	0.00355733	Down	0.854693	0.105648	No
AT1G09327	antisense_lncRNA	-1.51817	2.24954e-07	Down	-0.302008	0.306684	No	1.21617	8.95982e-05	Up
AT1G09343	lnc_RNA	-1.05684	0.202097	No	-2.52129	0.00236328	Down	-1.46445	0.0325457	Down
AT1G09421	antisense_lncRNA	-1.06321	0.000140883	Down	-3.40383	2.42401e-10	Down	-2.34062	8.54327e-06	Down
AT1G09455	transcript_region	-0.0973854	0.38314	No	-1.1586	1.86578e-25	Down	-1.06121	2.09528e-21	Down
AT1G09467	snoRNA	-1.31185	6.39661e-12	Down	1.52035	4.66518e-19	Up	2.8322	4.06664e-54	Up
AT1G09475	transcript_region	-2.0131	1.76564e-06	Down	-1.64204	0.000109095	Down	0.371058	0.518402	No
AT1G09486	pseudogenic_transcript	0.488496	0.0458625	No	1.41001	8.70261e-11	Up	0.921511	7.41635e-06	No
AT1G09487	antisense_lncRNA	0.800293	1.05406e-06	No	2.79522	2.75992e-83	Up	1.99492	6.65107e-57	Up
AT1G09495	transcript_region	-2.1607	0.00760429	Down	-1.36479	0.0833097	No	0.795911	0.346655	No
AT1G09505	transcript_region	0.742771	0.117478	No	1.20848	0.0375766	Up	0.46571	0.596167	No
AT1G09515	transcript_region	-0.588379	0.0852777	No	-1.36934	0.000427531	Down	-0.780956	0.0623772	No
AT1G09517	antisense_lncRNA	-2.38192	2.70469e-10	Down	-0.828981	0.00678587	No	1.55294	0.000125488	Up
AT1G09533	snoRNA	1.0121	0.0477704	Up	1.28004	0.0106032	Up	0.267939	0.65501	No
AT1G09535	transcript_region	-0.519716	0.48911	No	-2.03669	0.0163527	Down	-1.51697	0.062936	No
AT1G09543	antisense_lncRNA	-2.20618	1.85682e-23	Down	-0.248135	0.177096	No	1.95805	1.22887e-17	Up
AT1G09545	transcript_region	-0.786904	0.269035	No	-2.01252	0.0165804	Down	-1.22561	0.119112	No
AT1G09553	antisense_lncRNA	1.10979	0.171379	No	1.9603	0.0142175	Up	0.85051	0.258527	No
AT1G09573	lnc_RNA	-1.40561	0.00141629	Down	-1.83897	0.000180825	Down	-0.433363	0.467604	No
AT1G09583	ncRNA	-2.66261	2.73958e-06	Down	-0.7331	0.132979	No	1.92951	0.00096091	Up
AT1G09595	transcript_region	-0.682487	0.31768	No	0.978433	0.339941	No	1.66092	0.0393254	Up
AT1G09605	transcript_region	-1.50832	3.32413e-06	Down	0.244616	0.442078	No	1.75293	5.80964e-08	Up
AT1G09615	transcript_region	-2.103	0.0123781	Down	-1.426	0.0855114	No	0.676997	0.456642	No
AT1G09623	antisense_lncRNA	2.40469	9.86963e-06	Up	3.0294	2.09243e-08	Up	0.624709	0.119239	No
AT1G09627	antisense_lncRNA	0.589797	0.18653	No	-1.11297	0.043311	Down	-1.70277	0.00140303	Down
AT1G09633	lnc_RNA	2.68089	0.00199804	Up	5.55567	2.24544e-07	Up	2.87478	3.01125e-05	Up
AT1G09685	transcript_region	-1.19178	4.64064e-12	Down	-0.525196	0.00239719	No	0.66658	0.000395504	No
AT1G09705	transcript_region	-0.989507	0.197065	No	2.66519	3.99844e-05	Up	3.65469	3.13825e-05	Up
AT1G09713	antisense_lncRNA	0	1	No	6.12703	1.89628e-08	Up	6.14259	1.59266e-08	Up
AT1G09715	transcript_region	-2.02105	1.09169e-13	Down	-1.63193	1.64904e-09	Down	0.389116	0.298553	No
AT1G09725	transcript_region	-1.45651	0.0228753	Down	-0.717418	0.281274	No	0.73909	0.307863	No
AT1G09753	lnc_RNA	-1.89189	0.0118014	Down	0.577769	0.530829	No	2.46966	0.00266235	Up
AT1G09755	transcript_region	-1.09518	8.21727e-06	Down	-1.97484	8.05106e-11	Down	-0.879668	0.00832196	No
AT1G09765	transcript_region	-0.977862	0.15321	No	0.610255	0.379643	No	1.58812	0.0160145	Up
AT1G09783	antisense_lncRNA	1.02951	1.27185e-15	Up	0.925487	4.02256e-12	No	-0.10402	0.478007	No
AT1G09787	snoRNA	1.09653	0.0203436	Up	0.84968	0.0811259	No	-0.246845	0.660591	No
AT1G09797	lnc_RNA	-2.19818	6.99907e-53	Down	0.0843584	0.54768	No	2.28254	7.79065e-56	Up
AT1G09803	lnc_RNA	-0.262259	0.789743	No	1.72083	0.0460046	Up	1.98308	0.0245236	Up
AT1G09805	transcript_region	-1.14887	0.00425825	Down	0.334381	0.418564	No	1.48325	0.000177814	Up
AT1G09827	antisense_lncRNA	2.42009	9.80204e-05	Up	0.0675723	0.998019	No	-2.35252	0.000357408	Down
AT1G09845	transcript_region	-4.20611	5.08865e-23	Down	-3.26573	2.81835e-20	Down	0.940376	0.0601717	No
AT1G09855	transcript_region	-1.71714	3.00345e-19	Down	-0.110862	0.652891	No	1.60628	5.88754e-17	Up
AT1G09865	transcript_region	-0.555155	0.452422	No	0.825645	0.215302	No	1.3808	0.0347716	Up
AT1G09877	snoRNA	-1.25185	5.16206e-14	Down	1.17823	5.54881e-14	Up	2.43008	4.94805e-51	Up
AT1G09883	snoRNA	-0.680898	4.56242e-05	No	1.40522	1.98264e-19	Up	2.08612	9.01033e-40	Up
AT1G09913	antisense_lncRNA	-2.26163	5.64721e-20	Down	-0.524583	0.0086751	No	1.73705	2.89185e-11	Up
AT1G09943	transcript_region	-1.55677	6.67001e-08	Down	0.357169	0.27389	No	1.91394	2.19365e-11	Up
AT1G09947	snRNA	-1.4944	0.00088243	Down	-1.33626	0.00442195	Down	0.158132	0.829947	No
AT1G09965	transcript_region	-2.09837	0.0216456	Down	-0.750135	0.340606	No	1.34824	0.108545	No
AT1G09973	lnc_RNA	-2.19064	0.005597	Down	-2.03199	0.0105323	Down	0	1	No
AT1G09975	transcript_region	0.634896	0.120188	No	-0.880197	0.0600558	No	-1.51509	0.000524967	Down
AT1G09985	transcript_region	-0.653826	0.000295508	No	-1.82354	1.82182e-15	Down	-1.16972	1.16952e-06	Down
AT1G09987	antisense_lncRNA	-2.70819	1.68109e-08	Down	-2.51685	3.97592e-07	Down	0.191348	0.851732	No
AT1G09997	lnc_RNA	-2.03691	4.05495e-05	Down	-3.11401	1.9886e-05	Down	-1.07709	0.102844	No
AT1G10682	ncRNA	-2.18128	8.82587e-12	Down	0.569053	0.0588917	No	2.75033	3.56295e-18	Up
AT1G11175	ncRNA	-1.01988	2.86045e-10	Down	1.03269	1.3935e-15	Up	2.05257	4.3449e-42	Up
AT1G11185	ncRNA	-0.155167	0.664607	No	-1.20436	0.00105988	Down	-1.04919	0.00486789	Down
AT1G11735	miRNA_primary_transcript	-3.4722	1.49258e-22	Down	-1.99504	7.31049e-13	Down	1.47716	0.000183638	Up
AT1G12013	snoRNA	1.61988	5.55761e-05	Up	1.03789	0.0134364	Up	-0.581987	0.182892	No
AT1G12015	snoRNA	-1.05328	3.43634e-05	Down	1.37136	1.23805e-10	Up	2.42464	1.05008e-24	Up
AT1G13070	pseudogenic_transcript	-0.912566	0.205552	No	1.13286	0.0734515	No	2.04542	0.00387337	Up
AT1G13145	pseudogenic_transcript	-0.692059	0.0204797	No	-1.28104	8.59074e-05	Down	-0.588981	0.103347	No
AT1G13448	antisense_lncRNA	-2.24462	1.06573e-16	Down	-2.38491	2.71537e-15	Down	-0.140286	0.712538	No
AT1G14090	pseudogenic_transcript	-1.04605	1.94649e-14	Down	0.41437	0.00072691	No	1.46042	1.70474e-27	Up
AT1G15002	antisense_lncRNA	1.60763	0.00426956	Up	0.953112	0.108279	No	-0.654514	0.29512	No
AT1G15175	antisense_lncRNA	-3.41708	8.51259e-91	Down	-4.62444	3.77363e-73	Down	-1.20735	1.75096e-05	Down
AT1G16635	ncRNA	-0.824826	0.0700165	No	0.479318	0.330483	No	1.30414	0.00279568	Up
AT1G17232	antisense_lncRNA	-1.33862	1.5453e-18	Down	-2.80672	1.59845e-35	Down	-1.4681	9.16561e-10	Down
AT1G18075	miRNA_primary_transcript	-1.73582	5.12418e-44	Down	1.00531	9.06395e-21	Up	2.74114	2.47818e-112	Up
AT1G18382	antisense_lncRNA	-0.777369	0.0995107	No	1.12036	0.00462081	Up	1.89773	7.13822e-06	Up
AT1G18745	ncRNA	-0.161537	0.364656	No	1.04183	5.00734e-12	Up	1.20336	1.2411e-15	Up
AT1G18879	miRNA_primary_transcript	-1.88746	0.0233805	Down	-0.381718	0.65947	No	1.50574	0.068987	No
AT1G19371	miRNA_primary_transcript	-1.83397	0.0121459	Down	-1.2781	0.0890402	No	0.555865	0.518444	No
AT1G19373	snoRNA	-1.17889	2.03235e-06	Down	0.473424	0.0462952	No	1.65231	1.03858e-11	Up
AT1G19376	snoRNA	-1.06261	1.3113e-07	Down	0.853457	2.49747e-06	No	1.91607	3.4361e-23	Up
AT1G19420	pseudogenic_transcript	-1.63402	5.83093e-05	Down	1.0352	0.000886821	Up	2.66923	8.2156e-12	Up
AT1G19968	ncRNA	-3.07634	0.000151234	Down	-2.83526	0.000503444	Down	0.241083	0.880559	No
AT1G20015	snoRNA	-0.675736	0.000782875	No	1.70503	1.4531e-22	Up	2.38077	8.32024e-39	Up
AT1G20515	antisense_lncRNA	-0.897583	0.0193615	No	-2.40692	1.38988e-05	Down	-1.50934	0.00603881	Down
AT1G20657	pseudogenic_transcript	-0.543533	0.0736426	No	2.02874	4.91028e-16	Up	2.57227	4.58466e-23	Up
AT1G20691	antisense_lncRNA	-0.542678	0.0285932	No	1.17015	5.58737e-07	Up	1.71283	1.18211e-13	Up
AT1G21529	ncRNA	0.315298	0.622364	No	1.27769	0.0145761	Up	0.96239	0.064163	No
AT1G22350	pseudogenic_transcript	0.757224	2.70844e-10	No	2.23315	2.44036e-91	Up	1.47593	2.27911e-49	Up
AT1G23052	ncRNA	-3.90916	3.02503e-89	Down	-3.43413	3.3122e-75	Down	0.47503	0.0911054	No
AT1G23470	pseudogenic_transcript	-1.57795	7.44329e-09	Down	-1.63801	1.92182e-08	Down	-0.0600571	0.886807	No
AT1G25209	pseudogenic_transcript	0.606251	0.122389	No	-2.36605	3.15026e-05	Down	-2.9723	1.54162e-07	Down
AT1G26208	antisense_lncRNA	1.2615	1.13609e-73	Up	-1.13639	7.73092e-44	Down	-2.39789	8.52129e-206	Down
AT1G26233	snoRNA	0.904563	4.65942e-06	No	1.76644	3.09295e-20	Up	0.861879	7.8984e-06	No
AT1G26235	ncRNA	1.10425	1.95339e-14	Up	0.872199	9.25675e-09	No	-0.232047	0.12026	No
AT1G26558	ncRNA	-1.07453	0.000209617	Down	-1.8652	4.52842e-08	Down	-0.79067	0.0364875	No
AT1G26911	pseudogenic_transcript	-0.964423	0.00262189	No	0.30145	0.351288	No	1.26587	5.96318e-05	Up
AT1G26973	miRNA_primary_transcript	-2.01619	0.0321047	Down	-0.103191	0.931321	No	1.913	0.0408489	Up
AT1G26985	miRNA_primary_transcript	-1.70315	0.0139156	Down	1.15929	0.124744	No	2.86245	0.000558715	Up
AT1G28620	pseudogenic_transcript	0.25928	0.157623	No	-0.846401	2.65686e-05	No	-1.10568	1.38127e-08	Down
AT1G29071	snoRNA	-0.642723	0.140971	No	1.01642	0.0146291	Up	1.65914	3.44315e-05	Up
AT1G29265	miRNA_primary_transcript	-1.33881	0.00882846	Down	1.33526	0.000846185	Up	2.67408	2.19993e-08	Up
AT1G30282	antisense_lncRNA	-1.33598	0.00257557	Down	0.426579	0.316071	No	1.76256	5.32696e-05	Up
AT1G31173	miRNA_primary_transcript	-0.596226	8.45947e-05	No	0.676875	4.33063e-06	No	1.2731	2.89467e-18	Up
AT1G31258	ncRNA	-1.18947	8.74473e-09	Down	0.648398	0.000275007	No	1.83787	3.49755e-20	Up
AT1G31485	antisense_lncRNA	0.76593	1.52182e-10	No	-0.304936	0.0390411	No	-1.07087	8.73381e-17	Down
AT1G31935	ncRNA	-1.69427	1.46525e-06	Down	-0.0962156	0.811716	No	1.59805	9.7505e-06	Up
AT1G32172	ncRNA	-1.80798	0.00328692	Down	1.2998	0.00942042	Up	3.10778	2.55124e-07	Up
AT1G32385	snoRNA	-0.771803	0.0698584	No	1.02523	0.00935604	Up	1.79703	4.51377e-06	Up
AT1G32582	miRNA_primary_transcript	-1.21281	9.39724e-06	Down	1.18059	4.78149e-08	Up	2.3934	7.30706e-21	Up
AT1G32992	miRNA_primary_transcript	-2.65428	8.38548e-17	Down	-0.847979	0.0010301	No	1.80631	8.4233e-08	Up
AT1G33160	pseudogenic_transcript	-1.62515	1.85173e-24	Down	1.26478	1.28979e-22	Up	2.88993	7.07763e-80	Up
AT1G33415	antisense_lncRNA	1.29015	2.2249e-104	Up	0.453231	3.11072e-13	No	-0.836923	4.93353e-45	No
AT1G33510	pseudogenic_transcript	-2.66468	0.00428639	Down	-1.9758	0.0107224	Down	0.688882	0.365765	No
AT1G33615	ncRNA	0.0149001	0.946738	No	-1.23452	1.58326e-20	Down	-1.24942	4.23927e-21	Down
AT1G33660	pseudogenic_transcript	-0.121796	0.452281	No	-1.26274	4.35385e-15	Down	-1.14095	1.97713e-12	Down
AT1G33740	pseudogenic_transcript	0.687845	0.426229	No	3.60196	1.25116e-06	Up	2.91412	1.10286e-05	Up
AT1G34044	pseudogenic_transcript	-1.89127	3.17544e-07	Down	-2.65713	4.20973e-08	Down	-0.765857	0.133901	No
AT1G34844	antisense_lncRNA	-0.616176	3.7194e-10	No	0.698839	7.53051e-15	No	1.31501	2.11933e-44	Up
AT1G35450	pseudogenic_transcript	-1.64686	0.0266942	Down	-0.730923	0.440015	No	0.915934	0.195547	No
AT1G35501	miRNA_primary_transcript	-1.6858	6.22406e-08	Down	-0.562797	0.0627531	No	1.123	0.000837327	Up
AT1G42490	pseudogenic_transcript	-1.18193	0.0228658	Down	-2.70298	2.61932e-05	Down	-1.52105	0.0217956	Down
AT1G43765	ncRNA	-0.215515	0.795028	No	1.91518	0.00431974	Up	2.1307	0.00232381	Up
AT1G43997	pseudogenic_transcript	-2.88055	1.20095e-07	Down	-1.58378	0.000441244	Down	1.29677	0.0284668	Up
AT1G44370	pseudogenic_tRNA	-1.00278	0.00139008	Down	1.85574	2.15385e-14	Up	2.85852	1.96993e-24	Up
AT1G44500	pseudogenic_tRNA	-0.774433	0.00266613	No	1.2771	9.50455e-10	Up	2.05153	6.40578e-19	Up
AT1G46554	ncRNA	-1.99677	1.25715e-11	Down	3.28174	1.20374e-73	Up	5.27851	2.62273e-81	Up
AT1G47440	pseudogenic_transcript	0.671121	0.322182	No	2.70826	6.6514e-06	Up	2.03714	9.538e-05	Up
AT1G48267	miRNA_primary_transcript	-2.3048	5.92342e-16	Down	1.67154	9.58496e-13	Up	3.97634	1.54644e-46	Up
AT1G48268	pseudogenic_transcript	-1.58695	2.43095e-07	Down	0.0845293	0.812597	No	1.67148	7.47049e-08	Up
AT1G48315	antisense_lncRNA	-0.865562	3.79998e-06	No	-1.96549	7.29663e-17	Down	-1.09993	1.11666e-05	Down
AT1G48625	pseudogenic_transcript	-0.897359	0.108703	No	0.39912	0.69115	No	1.29648	0.0423434	Up
AT1G48698	antisense_lncRNA	-2.62864	7.42145e-10	Down	-3.22469	1.48015e-09	Down	-0.596045	0.296135	No
AT1G49370	pseudogenic_transcript	-0.835248	0.13495	No	-1.72006	0.00816643	Down	-0.884815	0.18	No
AT1G49938	lnc_RNA	-0.8742	0.0455505	No	-1.96311	0.000287909	Down	-1.08891	0.0516924	No
AT1G49952	ncRNA	0.574026	0.142176	No	-1.333	0.00696569	Down	-1.90703	6.82503e-05	Down
AT1G50055	ncRNA	-0.790911	0.000318007	No	0.46884	0.0332195	No	1.25975	3.42853e-09	Up
AT1G50130	pseudogenic_transcript	1.23335	0.00677571	Up	1.07986	0.0247181	Up	-0.153492	0.76761	No
AT1G51645	antisense_lncRNA	-1.68452	3.11545e-22	Down	-0.968581	4.64007e-09	No	0.715942	0.000341196	No
AT1G53233	antisense_lncRNA	1.62956	0.00192033	Up	1.69061	0.00163934	Up	0.0610435	0.923975	No
AT1G53683	miRNA_primary_transcript	-2.679	0.000852551	Down	-3.31972	0.00293247	Down	-0.640716	0.414768	No
AT1G53687	miRNA_primary_transcript	-3.19285	4.98464e-06	Down	-2.56037	5.61481e-05	Down	0.632471	0.440389	No
AT1G55410	pseudogenic_transcript	-0.368168	0.440907	No	-1.44492	0.00618567	Down	-1.07676	0.0473309	Down
AT1G56165	antisense_lncRNA	-0.0340671	0.950237	No	-1.01097	0.00273733	Down	-0.976907	0.00380757	No
AT1G56470	pseudogenic_transcript	-1.07874	7.47902e-06	Down	0.577768	0.00699101	No	1.65651	1.03863e-12	Up
AT1G57840	pseudogenic_transcript	-1.1135	1.20665e-05	Down	-1.43441	5.01275e-07	Down	-0.320911	0.358763	No
AT1G58130	pseudogenic_transcript	-1.90243	0.0091313	Down	2.59249	2.83005e-09	Up	4.49492	9.38817e-08	Up
AT1G58590	ncRNA	0.108359	0.484492	No	2.80921	6.15823e-156	Up	2.70085	3.61868e-152	Up
AT1G60540	pseudogenic_transcript	0.485165	0.209812	No	-0.750464	0.0862228	No	-1.23563	0.00236023	Down
AT1G61226	miRNA_primary_transcript	-1.32602	2.47279e-05	Down	-0.0657717	0.879503	No	1.26024	9.33805e-05	Up
AT1G61275	snRNA	-0.956832	0.000986695	No	0.507525	0.101572	No	1.46436	2.35749e-07	Up
AT1G61665	pseudogenic_transcript	-1.58128	0.0543458	No	0.125885	0.903649	No	1.70717	0.0413611	Up
AT1G61830	pseudogenic_transcript	-1.45978	0.00581472	Down	-0.613051	0.246721	No	0.84673	0.157147	No
AT1G62035	miRNA_primary_transcript	-1.98139	3.0384e-09	Down	-1.09413	0.000396355	Down	0.887254	0.0225673	No
AT1G62095	pseudogenic_transcript	-0.688815	0.105606	No	0.674947	0.0840908	No	1.36376	0.000491043	Up
AT1G62650	pseudogenic_transcript	-1.86703	0.00286059	Down	-0.0206509	1	No	1.84637	0.00366955	Up
AT1G63005	miRNA_primary_transcript	-0.510177	0.482735	No	0.819344	0.215876	No	1.32952	0.041396	Up
AT1G63040	pseudogenic_transcript	-1.38988	0.0612291	No	-1.60975	0.0470803	Down	-0.219867	0.706411	No
AT1G64560	pseudogenic_transcript	-1.6884	1.66018e-09	Down	0.660495	0.00244157	No	2.34889	7.96885e-18	Up
AT1G64563	ncRNA	-1.25343	2.8511e-38	Down	0.53439	6.36162e-10	No	1.78782	1.68172e-78	Up
AT1G64730	pseudogenic_transcript	-1.91505	0.0162389	Down	-1.66829	0.0413734	Down	0.246759	0.829947	No
AT1G65365	pseudogenic_transcript	-1.67357	0.00908374	Down	0.626967	0.409462	No	2.30053	0.00156691	Up
AT1G65642	pseudogenic_transcript	-1.46051	2.11356e-17	Down	0.958294	1.28668e-13	No	2.4188	3.34592e-49	Up
AT1G66173	ncRNA	-1.97232	3.22464e-31	Down	-1.67523	1.54332e-22	Down	0.29709	0.191563	No
AT1G66725	miRNA_primary_transcript	2.91838	3.72127e-38	Up	1.73643	3.17602e-13	Up	-1.18196	2.99349e-09	Down
AT1G66783	miRNA_primary_transcript	-1.30725	1.21578e-10	Down	0.352486	0.0741723	No	1.65974	1.59994e-16	Up
AT1G66795	miRNA_primary_transcript	-1.31564	4.75127e-07	Down	0.435637	0.0506354	No	1.75128	9.22519e-12	Up
AT1G67105	ncRNA	-0.472721	0.000442169	No	0.584706	2.31453e-06	No	1.05743	8.36182e-17	Up
AT1G67365	antisense_lncRNA	0.330116	0.072009	No	2.30435	9.85176e-54	Up	1.97424	3.72112e-44	Up
AT1G68872	ncRNA	-0.746277	1.71259e-08	No	-1.76286	4.39512e-27	Down	-1.01658	4.21099e-09	Down
AT1G69140	pseudogenic_transcript	0.746431	0.281968	No	2.62092	1.29109e-05	Up	1.87449	0.000577077	Up
AT1G69252	ncRNA	0.123435	0.222447	No	1.04671	2.32341e-34	Up	0.923273	1.7219e-27	No
AT1G69572	antisense_lncRNA	1.49286	5.44013e-12	Up	3.75052	2.63167e-80	Up	2.25766	1.70258e-56	Up
AT1G69587	antisense_lncRNA	-1.79179	6.76698e-39	Down	-1.48817	7.24353e-27	Down	0.30362	0.0897175	No
AT1G69795	miRNA_primary_transcript	-0.0277021	1	No	1.64857	0.055354	No	1.67627	0.0498301	Up
AT1G70185	ncRNA	-0.545088	0.178381	No	0.470948	0.257774	No	1.01604	0.00737697	Up
AT1G70581	ncRNA	0.701154	0.0113453	No	-1.36316	0.000136626	Down	-2.06431	1.61295e-09	Down
AT1G70885	pseudogenic_transcript	-0.302064	0.447847	No	0.892721	0.00494808	No	1.19479	0.000217196	Up
AT1G71002	miRNA_primary_transcript	1.32353	0.0706112	No	1.78115	0.0132873	Up	0.457619	0.526973	No
AT1G72855	antisense_lncRNA	-1.05701	6.16815e-23	Down	-0.973668	1.03342e-18	No	0.0833468	0.570346	No
AT1G73687	miRNA_primary_transcript	-1.81468	5.27595e-27	Down	1.25078	4.9978e-14	Up	3.06546	1.80184e-75	Up
AT1G74205	antisense_lncRNA	-0.0509541	0.946708	No	-1.39019	0.00294008	Down	-1.33923	0.00420075	Down
AT1G74453	snoRNA	-0.686653	0.000142235	No	1.36166	5.34675e-17	Up	2.04832	3.23553e-34	Up
AT1G74456	snoRNA	0.147601	0.743916	No	1.09848	0.00255835	Up	0.950875	0.0098269	No
AT1G74545	antisense_lncRNA	0.452295	0.0446447	No	1.18581	6.07538e-09	Up	0.733512	0.000190264	No
AT1G75163	snoRNA	-0.871119	0.00545923	No	1.23954	4.36089e-05	Up	2.11066	1.37811e-12	Up
AT1G75166	snoRNA	-1.08258	4.82739e-06	Down	1.0446	9.69702e-06	Up	2.12718	3.18171e-20	Up
AT1G75295	antisense_lncRNA	-0.524468	6.13886e-11	No	-1.50419	2.12974e-56	Down	-0.979719	2.67944e-23	No
AT1G75891	antisense_lncRNA	0.173369	0.756489	No	2.01714	5.62947e-07	Up	1.84377	2.73099e-06	Up
AT1G76062	miRNA_primary_transcript	-1.72749	3.54986e-11	Down	0.406998	0.0746335	No	2.13449	1.42071e-16	Up
AT1G76878	antisense_lncRNA	-1.00173	3.21266e-12	Down	-1.86149	1.01713e-28	Down	-0.859764	1.71002e-06	No
AT1G77131	pseudogenic_transcript	-0.605491	0.164208	No	-1.30187	0.00561115	Down	-0.696376	0.171437	No
AT1G77235	miRNA_primary_transcript	-1.4157	3.02047e-09	Down	1.24486	1.17443e-09	Up	2.66056	1.86844e-31	Up
AT1G78206	miRNA_primary_transcript	-1.28804	7.88202e-08	Down	0.966551	1.61463e-07	No	2.2546	2.36637e-23	Up
AT1G78478	miRNA_primary_transcript	-2.5526	1.18576e-10	Down	-0.697563	0.0389371	No	1.85504	7.75011e-06	Up
AT1G78865	ncRNA	-1.26861	1.06271e-40	Down	-0.39219	2.35153e-05	No	0.876417	2.05476e-18	No
AT1G79075	ncRNA	0.463062	0.0324729	No	1.41468	4.0925e-13	Up	0.951614	4.60455e-07	No
AT1G79245	pseudogenic_transcript	3.33966	0	Up	1.15716	3.8501e-85	Up	-2.1825	5.46381e-302	Down
AT1G79529	antisense_lncRNA	-1.7584	2.76549e-35	Down	-1.14051	4.49345e-16	Down	0.617888	6.63958e-05	No
AT1G80800	pseudogenic_transcript	-0.641887	0.00191248	No	-1.23296	1.86358e-09	Down	-0.59107	0.0062803	No
AT2G00360	transcript_region	-2.82986	1.04356e-07	Down	-1.05414	0.0114223	Down	1.77572	0.00133764	Up
AT2G00390	transcript_region	-1.46568	0.0142226	Down	-0.0280028	0.988123	No	1.43767	0.0182023	Up
AT2G00410	transcript_region	-0.402858	0.472013	No	0.743447	0.128116	No	1.14631	0.0173059	Up
AT2G00430	transcript_region	0.905723	0.0730664	No	-0.203082	0.745317	No	-1.10881	0.040068	Down
AT2G00580	transcript_region	2.84243	0.0207922	Up	0.757532	0.421601	No	-2.08489	0.118791	No
AT2G00600	transcript_region	-1.0238	6.25323e-05	Down	-1.75013	1.29379e-10	Down	-0.72633	0.0134774	No
AT2G00630	transcript_region	-1.02126	0.0274905	Down	0.552649	0.187563	No	1.57391	0.00036366	Up
AT2G00650	transcript_region	0.507313	0.24252	No	1.26769	0.00091087	Up	0.760377	0.0397317	No
AT2G00670	transcript_region	-1.71631	0.000623417	Down	0.969841	0.0688172	No	2.68615	4.48425e-08	Up
AT2G00680	transcript_region	-2.9595	5.80124e-06	Down	-2.40332	0.000124497	Down	0.556185	0.488556	No
AT2G00740	transcript_region	-1.45135	0.0281581	Down	-0.776243	0.257237	No	0.675108	0.37521	No
AT2G00760	transcript_region	-0.733606	0.380688	No	-2.10326	0.0320342	Down	-1.36965	0.121179	No
AT2G00820	transcript_region	1.69863	4.79312e-11	Up	0.90031	0.000767317	No	-0.798322	0.00289162	No
AT2G00830	transcript_region	-1.98713	0.0186999	Down	-1.43388	0.174285	No	0.553245	0.519231	No
AT2G00840	transcript_region	-0.974594	0.225273	No	0.744011	0.377744	No	1.7186	0.0420639	Up
AT2G00860	transcript_region	-0.800958	0.134567	No	-1.22173	0.0326447	Down	-0.420774	0.515645	No
AT2G00870	transcript_region	-0.792156	3.5068e-10	No	-2.28376	4.55917e-56	Down	-1.4916	1.07793e-23	Down
AT2G00890	transcript_region	-0.948112	0.000809873	No	0.690273	0.00776771	No	1.63839	1.25161e-09	Up
AT2G00940	transcript_region	-1.56773	3.32354e-08	Down	0.552178	0.020151	No	2.11991	2.60424e-14	Up
AT2G00970	transcript_region	1.45841	0.0356558	Up	-0.0519726	0.971932	No	-1.51038	0.0390407	Down
AT2G00980	transcript_region	-2.86359	1.93304e-05	Down	-2.2514	0.000231814	Down	0.612186	0.438983	No
AT2G01020	rRNA	2.80703	0.000394612	Up	2.18487	0.00445054	Up	-0.622165	0.305345	No
AT2G02430	pseudogenic_transcript	-1.19372	8.14307e-06	Down	-1.39805	1.41024e-06	Down	-0.204329	0.585472	No
AT2G02741	miRNA_primary_transcript	-0.41288	0.555551	No	1.65012	0.00178111	Up	2.063	0.000215682	Up
AT2G03865	transcript_region	2.23881	3.93184e-25	Up	-0.472924	0.107364	No	-2.71173	5.1108e-29	Down
AT2G03875	transcript_region	1.48765	0.00138177	Up	-0.0468539	0.952173	No	-1.53451	0.000959165	Down
AT2G04065	antisense_lncRNA	-1.70865	0.000134532	Down	-0.327213	0.485484	No	1.38143	0.00323004	Up
AT2G04110	pseudogenic_transcript	-1.15393	3.654e-13	Down	0.393612	0.00544703	No	1.54754	4.94776e-23	Up
AT2G04125	antisense_lncRNA	-3.12884	0.00169276	Down	-2.6324	0.00191145	Down	0.496446	0.560928	No
AT2G04145	antisense_lncRNA	-1.50859	8.85234e-05	Down	-0.96805	0.0129782	No	0.540544	0.240544	No
AT2G04295	antisense_lncRNA	2.00671	0.0142929	Up	2.50586	0.00439074	Up	0.499149	0.650053	No
AT2G04345	lnc_RNA	1.65961	0.0155791	Up	0.249788	0.791067	No	-1.40983	0.0460263	Down
AT2G04465	lnc_RNA	-0.160759	0.816841	No	1.33795	0.0098477	Up	1.49871	0.00403543	Up
AT2G04555	antisense_lncRNA	-1.14395	0.0126399	Down	0.420081	0.341443	No	1.56403	0.000457555	Up
AT2G04755	antisense_lncRNA	-2.19367	2.12307e-22	Down	0.0724198	0.770699	No	2.26609	1.88381e-23	Up
AT2G04775	lnc_RNA	-1.9943	0.0324434	Down	-0.447268	0.618516	No	1.54703	0.0823209	No
AT2G04785	lnc_RNA	-1.03848	0.0750466	No	-2.06825	0.00466374	Down	-1.02977	0.138128	No
AT2G04805	lnc_RNA	-2.55098	0.00196773	Down	-0.293114	0.781343	No	2.25786	0.00446745	Up
AT2G04852	antisense_lncRNA	1.71523	8.70942e-17	Up	1.24249	1.13848e-08	Up	-0.472739	0.016154	No
AT2G04955	snoRNA	1.15691	0.0113666	Up	1.02754	0.0264881	Up	-0.129371	0.829065	No
AT2G04965	snoRNA	2.29741	2.25811e-12	Up	0.150937	0.731649	No	-2.14647	6.49426e-11	Down
AT2G05075	lnc_RNA	-2.27022	0.000130167	Down	0.593052	0.179388	No	2.86327	1.52739e-06	Up
AT2G05195	transcript_region	1.23679	2.91244e-19	Up	0.235616	0.141763	No	-1.00118	5.69539e-13	Down
AT2G05215	lnc_RNA	1.27969	2.04797e-17	Up	0.221165	0.223075	No	-1.05852	3.44862e-12	Down
AT2G05225	transcript_region	0.86766	0.0857139	No	-0.731038	0.195874	No	-1.5987	0.00163755	Down
AT2G05235	transcript_region	2.05922	2.07313e-11	Up	0.728768	0.0455013	No	-1.33046	5.7784e-06	Down
AT2G05300	pseudogenic_transcript	-0.944142	0.000624329	No	-1.14127	0.000124217	Down	-0.197125	0.599227	No
AT2G05365	lnc_RNA	-0.988692	0.188886	No	-1.65184	0.0457919	Down	-0.663147	0.416911	No
AT2G05441	pseudogenic_transcript	1.30173	3.36665e-06	Up	2.09135	7.48201e-15	Up	0.789615	0.00102323	No
AT2G05505	lnc_RNA	1.1818	0.148521	No	-1.54576	0.0285317	Down	-2.72756	0.00143468	Down
AT2G05518	ncRNA	-1.20668	0.000242735	Down	1.06312	8.73887e-05	Up	2.2698	2.05265e-13	Up
AT2G05665	lnc_RNA	-1.12876	0.0285249	Down	0.821932	0.0585463	No	1.95069	5.78435e-05	Up
AT2G05705	lnc_RNA	-1.9145	0.000795963	Down	0.256112	0.623596	No	2.17061	0.000158303	Up
AT2G05765	snoRNA	-1.05669	0.0217724	Down	1.12018	0.0149254	Up	2.17687	6.74667e-07	Up
AT2G05825	lnc_RNA	0.0974743	0.77819	No	-2.24716	1.61406e-08	Down	-2.34464	3.33016e-09	Down
AT2G05995	ncRNA	2.49707	5.56242e-17	Up	2.7412	3.7275e-20	Up	0.24413	0.341502	No
AT2G06002	ncRNA	-2.49288	0.00313995	Down	0.477024	0.332825	No	2.96991	0.000911224	Up
AT2G06225	lnc_RNA	-1.24017	0.0248143	Down	-0.805896	0.169895	No	0.434273	0.51248	No
AT2G06435	lnc_RNA	-1.83945	0.025807	Down	-0.9919	0.35737	No	0.847552	0.244379	No
AT2G06465	antisense_lncRNA	-0.583715	0.28993	No	-2.02822	0.00428886	Down	-1.44451	0.0361364	Down
AT2G06475	lnc_RNA	1.19513	0.0264548	Up	-1.53761	0.0332262	Down	-2.73273	0.000276768	Down
AT2G06605	lnc_RNA	-1.95299	8.29563e-05	Down	-0.711017	0.113919	No	1.24198	0.0208895	Up
AT2G06765	lnc_RNA	0.885906	0.219745	No	3.24227	2.55294e-06	Up	2.35637	4.30051e-05	Up
AT2G06855	snoRNA	1.93703	0.00012821	Up	-0.0100253	1	No	-1.94705	0.000309251	Down
AT2G06865	snoRNA	0.236672	0.675891	No	1.40403	0.0025446	Up	1.16736	0.013407	Up
AT2G06935	lnc_RNA	1.33844	0.00664613	Up	4.66201	1.23533e-23	Up	3.32357	3.77832e-26	Up
AT2G06975	lnc_RNA	-0.691648	0.386605	No	1.49242	0.0354806	Up	2.18407	0.0034146	Up
AT2G06995	lnc_RNA	-2.12618	1.07453e-20	Down	-0.173785	0.449673	No	1.95239	5.45503e-17	Up
AT2G07025	lnc_RNA	-1.77816	0.0441281	Down	-1.05128	0.385561	No	0.726873	0.322981	No
AT2G07042	ncRNA	-2.03907	4.86748e-24	Down	-1.27204	1.11134e-10	Down	0.767028	0.000568028	No
AT2G07165	lnc_RNA	0.276661	NA	No	2.04083	0.0399679	Up	1.76417	NA	No
AT2G07175	antisense_lncRNA	-2.61025	0.000254572	Down	-1.18269	0.0381856	Down	1.42756	0.0430875	Up
AT2G07275	antisense_lncRNA	2.31399	2.89494e-07	Up	2.30235	4.25635e-07	Up	-0.0116322	1	No
AT2G07305	antisense_lncRNA	-0.801922	9.99442e-12	No	0.664789	1.35986e-10	No	1.46671	1.30584e-38	Up
AT2G07475	antisense_lncRNA	-0.000149853	1	No	2.00076	2.75998e-10	Up	2.00091	2.22414e-10	Up
AT2G07545	lnc_RNA	2.81676	0.000610099	Up	5.15095	7.71411e-09	Up	2.3342	1.35952e-08	Up
AT2G07575	ncRNA	-1.81871	0.0242355	Down	-1.34628	0.179833	No	0.472436	0.545182	No
AT2G07585	lnc_RNA	-2.12522	1.37967e-27	Down	-0.57072	0.00114286	No	1.5545	3.52243e-14	Up
AT2G07605	snoRNA	-0.450795	0.24434	No	0.949188	0.00780926	No	1.39998	5.27249e-05	Up
AT2G07615	snoRNA	-0.507598	0.0381013	No	1.4964	1.14239e-11	Up	2.004	1.64012e-19	Up
AT2G07688	pseudogenic_transcript	1.41908	0.0391361	Up	0.888487	0.236787	No	-0.530597	0.442221	No
AT2G07709	pseudogenic_transcript	1.53701	2.06628e-40	Up	0.481123	0.000308924	No	-1.05589	1.36339e-20	Down
AT2G07711	pseudogenic_transcript	1.86419	3.6726e-14	Up	0.448913	0.101927	No	-1.41527	1.16518e-08	Down
AT2G07717	pseudogenic_transcript	2.46023	6.9965e-37	Up	0.171151	0.550129	No	-2.28908	7.4613e-31	Down
AT2G07733	pseudogenic_transcript	2.07604	3.04019e-11	Up	0.449685	0.267073	No	-1.62635	1.34187e-07	Down
AT2G07808	pseudogenic_transcript	1.37914	1.26777e-06	Up	0.464521	0.163298	No	-0.914618	0.00151494	No
AT2G07845	antisense_lncRNA	2.2676	0.00824457	Up	1.40944	0.0642694	No	-0.858158	0.423446	No
AT2G07875	antisense_lncRNA	-1.53737	0.0293394	Down	0.566073	0.552295	No	2.10345	0.00715031	Up
AT2G07950	antisense_lncRNA	2.39525	1.48058e-06	Up	1.01132	0.0751713	No	-1.38393	0.00293172	Down
AT2G08005	lnc_RNA	1.19531	0.00721788	Up	-1.07026	0.0567953	No	-2.26557	1.22134e-05	Down
AT2G08060	antisense_lncRNA	-0.88944	0.0181939	No	0.323875	0.402126	No	1.21331	0.000943973	Up
AT2G08145	transcript_region	-1.79362	2.3858e-06	Down	0.593948	0.044677	No	2.38757	1.71678e-10	Up
AT2G08220	lnc_RNA	-1.99108	3.28515e-16	Down	-1.0589	2.66057e-06	Down	0.932179	0.000761783	No
AT2G08270	lnc_RNA	-1.73788	0.0278229	Down	-1.12201	0.157608	No	0.61587	0.48031	No
AT2G08300	lnc_RNA	-1.01483	0.00208813	Down	0.990378	0.000217423	No	2.00521	5.01619e-11	Up
AT2G08330	antisense_RNA	-1.15317	2.48212e-09	Down	1.05028	2.57431e-10	Up	2.20345	4.44496e-33	Up
AT2G08340	antisense_lncRNA	-0.685431	0.307016	No	-1.56249	0.0280134	Down	-0.877055	0.210928	No
AT2G08345	antisense_lncRNA	-1.29915	1.06255e-09	Down	1.85071	8.43825e-34	Up	3.14986	2.26949e-59	Up
AT2G08405	antisense_lncRNA	-1.10809	0.00780309	Down	-0.489213	0.267085	No	0.618881	0.195547	No
AT2G08435	antisense_lncRNA	3.96028	5.69786e-115	Up	2.3076	8.49732e-36	Up	-1.65268	1.68035e-40	Down
AT2G08455	lnc_RNA	-1.19723	0.000103309	Down	0.297463	0.320479	No	1.49469	1.01486e-06	Up
AT2G08470	antisense_lncRNA	1.64952	3.74187e-08	Up	-0.621035	0.0930195	No	-2.27056	1.65668e-12	Down
AT2G08485	lnc_RNA	0.0118831	1	No	-1.09247	0.00225308	Down	-1.10435	0.00191535	Down
AT2G08580	snoRNA	0.40411	0.396373	No	1.00908	0.0183758	Up	0.604965	0.181534	No
AT2G08585	snoRNA	0.275249	0.616489	No	1.38445	0.00219249	Up	1.1092	0.0158772	Up
AT2G08640	antisense_lncRNA	-1.11878	0.0842166	No	0.868073	0.35388	No	1.98686	0.00988202	Up
AT2G08650	antisense_lncRNA	1.69241	7.26714e-14	Up	-0.710718	0.0254997	No	-2.40313	2.13628e-18	Down
AT2G08655	antisense_lncRNA	-1.9304	2.35458e-41	Down	-2.59017	4.40381e-49	Down	-0.659764	0.00116233	No
AT2G08660	antisense_lncRNA	-0.553082	0.00597825	No	0.759638	2.55457e-05	No	1.31272	1.6549e-12	Up
AT2G08665	antisense_lncRNA	-1.03438	1.60004e-07	Down	0.734627	1.19254e-05	No	1.76901	5.97133e-21	Up
AT2G08685	antisense_lncRNA	-0.451429	0.485718	No	0.969628	0.0712733	No	1.42106	0.009775	Up
AT2G08725	snoRNA	-0.117352	0.727625	No	1.44452	3.34566e-08	Up	1.56188	2.18659e-09	Up
AT2G08730	antisense_lncRNA	-2.35072	1.35053e-85	Down	-2.31953	8.29279e-74	Down	0.0311952	0.901441	No
AT2G08755	snoRNA	-0.990616	0.0153814	No	1.42207	7.36883e-06	Up	2.41269	6.89481e-11	Up
AT2G08760	snoRNA	2.29643	7.49855e-05	Up	1.5121	0.0111188	Up	-0.78433	0.22837	No
AT2G08770	snoRNA	2.37514	1.57272e-06	Up	1.2059	0.0198928	Up	-1.16924	0.0252728	Down
AT2G08780	antisense_lncRNA	-1.48911	5.27891e-07	Down	-1.13217	0.000159664	Down	0.356945	0.371619	No
AT2G08860	snoRNA	0.267213	0.444102	No	1.0161	0.000698755	Up	0.748883	0.0146339	No
AT2G08900	snoRNA	-1.307	1.15987e-10	Down	1.63252	1.22979e-17	Up	2.93952	1.13444e-50	Up
AT2G08905	snoRNA	-0.861004	0.00164578	No	1.54961	1.47885e-09	Up	2.41062	9.30788e-21	Up
AT2G08910	snoRNA	-0.654145	0.0471712	No	1.13012	0.000317694	Up	1.78426	6.00736e-09	Up
AT2G08950	lnc_RNA	-2.14803	0.0204147	Down	-1.98159	0.0392251	Down	0.166439	0.899327	No
AT2G08955	lnc_RNA	1.24205	1.53182e-09	Up	4.27404	5.305e-121	Up	3.03199	1.48204e-97	Up
AT2G09025	antisense_lncRNA	-2.16425	0.00323973	Down	-0.700441	0.292702	No	1.46381	0.0477112	Up
AT2G09090	antisense_lncRNA	-1.50103	1.34118e-22	Down	-0.157316	0.343096	No	1.34372	1.3951e-17	Up
AT2G09110	lnc_RNA	0.711651	0.315812	No	4.28834	6.64954e-05	Up	3.57668	0.00108441	Up
AT2G09165	lnc_RNA	-3.30296	1.40735e-05	Down	-1.41501	0.0135852	Down	1.88795	0.010421	Up
AT2G09190	antisense_lncRNA	-2.01968	0.00370113	Down	0.90861	0.0806605	No	2.92829	3.10014e-05	Up
AT2G09195	lnc_RNA	0.0853059	0.872664	No	2.04913	5.21021e-10	Up	1.96383	1.40428e-09	Up
AT2G09200	antisense_lncRNA	0.532523	0.234314	No	1.12615	0.00607685	Up	0.593626	0.164066	No
AT2G09205	antisense_lncRNA	1.68742	0.0556946	No	3.7838	0.000359498	Up	2.09638	0.00203154	Up
AT2G09220	lnc_RNA	-2.5378	0.00817928	Down	-2.66526	0.000783258	Down	-0.127459	0.686846	No
AT2G09225	antisense_lncRNA	1.32256	6.28283e-11	Up	-0.542592	0.0515311	No	-1.86516	2.73987e-15	Down
AT2G09290	lnc_RNA	-2.06789	0.008073	Down	0.362817	0.712477	No	2.4307	0.00317701	Up
AT2G09305	antisense_lncRNA	1.02755	0.0942428	No	1.49691	0.0110479	Up	0.469363	0.444007	No
AT2G09335	antisense_lncRNA	-1.00452	6.96583e-09	Down	0.186585	0.295166	No	1.19111	8.11285e-12	Up
AT2G09460	snoRNA	-0.803348	0.000154189	No	0.232353	0.289323	No	1.0357	8.89413e-07	Up
AT2G09465	snoRNA	0.00323433	1	No	1.16759	0.0110006	Up	1.16436	0.0110878	Up
AT2G09485	transcript_region	0.518165	0.493031	No	4.16229	2.2624e-10	Up	3.64412	2.78075e-10	Up
AT2G09490	lnc_RNA	-0.560761	0.42473	No	3.31015	8.89538e-11	Up	3.87091	1.9365e-11	Up
AT2G09505	antisense_lncRNA	-0.860079	0.00164295	No	0.369971	0.163253	No	1.23005	3.7714e-06	Up
AT2G09525	lnc_RNA	-1.45134	0.0276652	Down	-0.493798	0.486387	No	0.957547	0.177396	No
AT2G09545	lnc_RNA	-1.33209	0.00269763	Down	0.607165	0.12496	No	1.93925	7.10512e-06	Up
AT2G09560	antisense_lncRNA	1.37933	0.0998754	No	1.88416	0.0234157	Up	0.504826	0.53971	No
AT2G09565	antisense_lncRNA	-2.39879	0.00140144	Down	-2.39404	0.00380197	Down	0.00475589	0.914953	No
AT2G09600	transcript_region	-1.88329	0.00441453	Down	-1.46526	0.0274083	Down	0.418027	0.625749	No
AT2G09615	lnc_RNA	-2.47884	0.00288979	Down	-1.97339	0.0507453	No	0.505443	0.518543	No
AT2G09665	antisense_lncRNA	-1.34711	1.01361e-05	Down	-0.394868	0.198155	No	0.952246	0.00424272	No
AT2G09685	snoRNA	0.370512	0.0872932	No	1.21246	4.99923e-10	Up	0.841951	1.36173e-05	No
AT2G09690	snoRNA	1.92917	4.04989e-05	Up	1.27874	0.00825765	Up	-0.650427	0.213253	No
AT2G09705	snoRNA	0.0255366	0.99681	No	1.42806	0.00110397	Up	1.40252	0.00136643	Up
AT2G09745	lnc_RNA	-0.635201	0.256138	No	-1.18874	0.0402568	Down	-0.553535	0.38058	No
AT2G09750	lnc_RNA	-2.18357	0.02273	Down	-2.34311	0.00301292	Down	-0.159538	0.692189	No
AT2G09760	lnc_RNA	-1.26774	3.31389e-10	Down	-1.17378	1.60257e-08	Down	0.0939642	0.74874	No
AT2G09795	antisense_lncRNA	-1.25816	1.07208e-70	Down	0.212449	0.000970552	No	1.47061	6.66144e-95	Up
AT2G09815	snoRNA	3.23554	3.87853e-80	Up	0.300566	0.154813	No	-2.93497	3.87999e-66	Down
AT2G09855	transcript_region	-2.3614	0.0164181	Down	-1.84927	0.0373357	Down	0.512127	0.564758	No
AT2G09885	antisense_lncRNA	1.12564	0.103912	No	3.02528	6.08503e-06	Up	1.89963	0.000812536	Up
AT2G09955	lnc_RNA	-3.47233	4.61353e-11	Down	-2.55355	6.12294e-09	Down	0.918781	0.122595	No
AT2G09992	pseudogenic_transcript	-0.449066	0.521033	No	1.3482	0.0157025	Up	1.79726	0.00208685	Up
AT2G09994	pseudogenic_transcript	1.50372	0.0347379	Up	1.43797	0.0443124	Up	-0.0657547	0.967924	No
AT2G10045	pseudogenic_tRNA	-2.63993	1.05879e-136	Down	0.472898	2.30028e-09	No	3.11283	2.2079e-191	Up
AT2G10606	miRNA_primary_transcript	-1.17514	1.8e-09	Down	-0.145466	0.533338	No	1.02968	2.40139e-07	Up
AT2G10735	pseudogenic_transcript	-1.21239	0.0911122	No	0.688995	0.41044	No	1.90138	0.0143993	Up
AT2G10921	antisense_lncRNA	-0.153896	0.653344	No	-1.7096	2.92786e-06	Down	-1.55571	2.38206e-05	Down
AT2G11280	pseudogenic_transcript	1.5723	4.83721e-15	Up	0.802586	0.000361359	No	-0.769717	5.64885e-05	No
AT2G11630	pseudogenic_transcript	-0.694484	0.316447	No	1.02158	0.322373	No	1.71606	0.0360061	Up
AT2G11930	pseudogenic_transcript	2.59739	7.61118e-05	Up	1.04299	0.141204	No	-1.5544	0.0069801	Down
AT2G13128	pseudogenic_transcript	-1.25609	0.00521081	Down	0.377235	0.383139	No	1.63333	0.000213489	Up
AT2G13130	pseudogenic_transcript	-1.23051	2.52789e-24	Down	-0.263698	0.0259823	No	0.966811	4.44509e-14	No
AT2G13410	pseudogenic_transcript	1.75443	2.98131e-06	Up	-0.615189	0.237118	No	-2.36962	1.53172e-07	Down
AT2G13665	antisense_lncRNA	-1.48682	6.72781e-08	Down	-0.100916	0.747501	No	1.3859	1.09041e-06	Up
AT2G14090	pseudogenic_transcript	-1.43468	6.18866e-41	Down	-0.640155	6.30588e-10	No	0.794525	5.52283e-12	No
AT2G14115	antisense_lncRNA	-1.57072	6.5034e-12	Down	0.0110225	0.980077	No	1.58175	1.32242e-11	Up
AT2G14840	pseudogenic_transcript	1.50774	0.0529915	No	1.93013	0.0123257	Up	0.422392	0.571661	No
AT2G14878	ncRNA	-1.16425	1.77819e-11	Down	0.378781	0.0191588	No	1.54303	1.79898e-19	Up
AT2G15040	pseudogenic_transcript	3.40689	1.99398e-11	Up	1.29705	0.0165105	Up	-2.10985	2.87716e-05	Down
AT2G15128	ncRNA	-1.69936	0.000667886	Down	0.164893	0.762128	No	1.86426	0.000203557	Up
AT2G16310	pseudogenic_transcript	0.550632	0.0594725	No	1.05395	0.000108667	Up	0.503322	0.0601024	No
AT2G16895	pseudogenic_transcript	2.42351	7.29698e-09	Up	1.64926	0.000181739	Up	-0.774252	0.0471178	No
AT2G17064	pseudogenic_transcript	-2.19979	0.00700776	Down	-2.24659	0.0123865	Down	-0.046803	0.909323	No
AT2G17295	snoRNA	-0.447408	0.438619	No	0.849467	0.0795499	No	1.29687	0.00874679	Up
AT2G17330	pseudogenic_transcript	1.21281	0.000159215	Up	1.35666	2.40591e-05	Up	0.143845	0.688785	No
AT2G18042	pseudogenic_transcript	0.746451	0.327951	No	2.82087	0.0049517	Up	2.07442	0.0124326	Up
AT2G18115	pseudogenic_transcript	-1.52661	0.00230561	Down	0.944554	0.0136286	No	2.47116	4.18799e-07	Up
AT2G18440	ncRNA	-1.86785	4.35655e-117	Down	-0.00458954	0.984993	No	1.86326	3.08861e-116	Up
AT2G19250	pseudogenic_transcript	-0.777912	9.54913e-11	No	-1.62999	1.5302e-30	Down	-0.852077	1.56508e-08	No
AT2G19425	miRNA_primary_transcript	-0.442228	0.595486	No	1.92516	0.0677629	No	2.36739	0.00845811	Up
AT2G19582	antisense_lncRNA	0.904815	0.0173803	No	-0.614645	0.208694	No	-1.51946	0.000395901	Down
AT2G20555	pseudogenic_transcript	1.26655	0.0110577	Up	0.151515	0.837852	No	-1.11503	0.0320686	Down
AT2G20723	snoRNA	-1.29669	0.000596318	Down	0.57809	0.0817443	No	1.87478	3.04137e-07	Up
AT2G20816	pseudogenic_transcript	1.0274	0.202154	No	2.05949	0.0292953	Up	1.03209	0.259937	No
AT2G20910	pseudogenic_transcript	1.67421	0.0230032	Up	1.11861	0.106185	No	-0.555602	0.562576	No
AT2G20993	pseudogenic_transcript	0.953229	0.127764	No	3.51822	0.000128597	Up	2.56499	0.0022511	Up
AT2G21020	pseudogenic_transcript	-1.01766	0.0271463	Down	-0.125789	0.828992	No	0.891869	0.0657624	No
AT2G21760	pseudogenic_tRNA	-0.187574	0.815239	No	1.76726	0.00264461	Up	1.95483	0.000984344	Up
AT2G22482	ncRNA	-1.55591	1.02636e-07	Down	-0.319057	0.30392	No	1.23686	4.97004e-05	Up
AT2G22496	miRNA_primary_transcript	-1.69152	8.44628e-17	Down	1.15176	6.59911e-13	Up	2.84328	3.37426e-48	Up
AT2G22821	antisense_lncRNA	-1.05413	0.00232934	Down	2.41089	6.02997e-23	Up	3.46502	1.96016e-30	Up
AT2G23040	lnc_RNA	-0.606152	0.0069235	No	0.449042	0.0326174	No	1.05519	7.63459e-07	Up
AT2G23672	antisense_lncRNA	0.827321	5.81353e-20	No	-1.23446	3.08131e-24	Down	-2.06178	2.47437e-71	Down
AT2G23673	pseudogenic_transcript	-0.642384	0.00723244	No	-1.7591	4.30677e-09	Down	-1.11671	0.000394561	Down
AT2G24110	pseudogenic_transcript	0.376236	0.0418877	No	1.62136	3.6834e-24	Up	1.24513	3.5456e-16	Up
AT2G24160	pseudogenic_transcript	0.351357	7.01838e-08	No	-1.63392	7.51093e-84	Down	-1.98527	1.94183e-127	Down
AT2G24165	pseudogenic_transcript	3.02	7.2531e-12	Up	1.28194	0.00941578	Up	-1.73806	5.99251e-07	Down
AT2G24545	antisense_lncRNA	-0.248739	0.00182581	No	-1.04512	2.9135e-32	Down	-0.796378	1.06808e-18	No
AT2G24735	ncRNA	-2.09776	0.00271708	Down	0.0223708	1	No	2.12013	0.00285799	Up
AT2G24750	pseudogenic_transcript	2.53047	0.00164535	Up	1.48582	0.0546294	No	-1.04465	0.088567	No
AT2G25040	pseudogenic_transcript	-1.71492	0.0132994	Down	-0.306087	0.685555	No	1.40883	0.0483343	Up
AT2G25095	miRNA_primary_transcript	-1.96556	2.18848e-26	Down	-0.503543	0.00644939	No	1.46201	1.4157e-14	Up
AT2G25171	miRNA_primary_transcript	-2.03171	0.00578836	Down	0.223411	0.769027	No	2.25512	0.00255387	Up
AT2G25255	pseudogenic_transcript	-1.33628	0.005387	Down	0.264459	0.5814	No	1.60074	0.000750428	Up
AT2G26211	miRNA_primary_transcript	-3.77885	9.61563e-51	Down	-1.74963	1.82319e-20	Down	2.02922	5.72424e-14	Up
AT2G26220	pseudogenic_transcript	-2.29839	2.43638e-93	Down	-1.53308	5.16352e-44	Down	0.765309	1.66551e-10	No
AT2G26355	antisense_lncRNA	-1.16605	6.45902e-05	Down	1.21778	3.93467e-08	Up	2.38383	1.01622e-18	Up
AT2G26455	pseudogenic_transcript	-1.57134	8.80112e-13	Down	0.0681148	0.778618	No	1.63945	2.22038e-13	Up
AT2G26692	antisense_lncRNA	-1.04828	0.0544851	No	1.51698	0.000626015	Up	2.56525	3.2508e-07	Up
AT2G27400	ncRNA	-1.35933	3.96299e-35	Down	0.313356	0.00185101	No	1.67268	1.15564e-52	Up
AT2G28056	miRNA_primary_transcript	-1.63184	0.0167842	Down	-0.130239	0.889813	No	1.5016	0.0310122	Up
AT2G29010	pseudogenic_transcript	-1.41465	3.97619e-14	Down	-2.44298	1.29364e-22	Down	-1.02833	0.000170061	Down
AT2G29280	pseudogenic_transcript	-2.42191	3.94303e-45	Down	-4.08746	2.33189e-45	Down	-1.66555	4.29179e-08	Down
AT2G30362	antisense_lncRNA	-1.86498	6.16559e-23	Down	-1.6003	8.8265e-17	Down	0.264684	0.316855	No
AT2G30984	antisense_lncRNA	-0.529916	0.432011	No	1.45675	0.0063029	Up	1.98667	0.000502735	Up
AT2G31585	ncRNA	-0.151103	0.54545	No	1.08707	4.274e-09	Up	1.23818	3.78658e-11	Up
AT2G31625	pseudogenic_transcript	-1.05155	0.00238002	Down	0.249661	0.502894	No	1.30121	0.000143639	Up
AT2G31751	antisense_lncRNA	-0.0995142	0.696419	No	-1.28134	1.61157e-09	Down	-1.18183	2.98919e-08	Down
AT2G31860	pseudogenic_transcript	1.02011	0.000318546	Up	0.580166	0.0742922	No	-0.439943	0.132853	No
AT2G32795	ncRNA	-0.907258	2.43414e-06	No	-1.33594	3.67424e-10	Down	-0.428678	0.079895	No
AT2G33051	antisense_lncRNA	0.158363	0.35815	No	-1.00328	1.345e-08	Down	-1.16164	2.22601e-11	Down
AT2G34202	miRNA_primary_transcript	0.00326156	1	No	2.38775	1.3886e-19	Up	2.38449	9.31846e-20	Up
AT2G34208	miRNA_primary_transcript	-0.859249	0.352322	No	2.29897	0.00725621	Up	3.15821	0.000667041	Up
AT2G34760	pseudogenic_transcript	-1.41248	0.0460718	Down	-0.657744	0.385852	No	0.754734	0.335109	No
AT2G35382	snoRNA	-0.784928	1.82286e-07	No	1.62237	1.163e-34	Up	2.4073	1.48009e-66	Up
AT2G35384	snoRNA	-0.729706	0.112129	No	0.523018	0.279071	No	1.25272	0.00399645	Up
AT2G35387	snoRNA	-0.648945	0.102061	No	1.42593	8.14018e-05	Up	2.07488	7.81663e-09	Up
AT2G35590	pseudogenic_transcript	-1.97427	0.0198979	Down	-2.02042	0.0272279	Down	-0.0461549	0.917131	No
AT2G35637	antisense_lncRNA	1.97262	5.10412e-30	Up	-2.4155	1.80373e-19	Down	-4.38811	3.27229e-64	Down
AT2G35738	antisense_lncRNA	-1.26873	1.10722e-21	Down	-1.26145	2.13285e-19	Down	0.00728257	0.996047	No
AT2G35742	snoRNA	-0.273703	0.573713	No	1.04722	0.00578029	Up	1.32092	0.000553155	Up
AT2G35743	pseudogenic_transcript	1.66008	0.00837658	Up	1.49555	0.0185774	Up	-0.164529	0.847919	No
AT2G35744	snoRNA	-0.858595	5.95535e-10	No	1.0985	1.11017e-20	Up	1.9571	1.57164e-51	Up
AT2G35945	antisense_lncRNA	1.58116	1.96857e-25	Up	0.029613	0.918359	No	-1.55154	4.20502e-23	Down
AT2G36792	antisense_lncRNA	-2.76977	2.2361e-161	Down	-3.89973	7.56168e-152	Down	-1.12996	1.09248e-11	Down
AT2G37362	antisense_lncRNA	0.681594	1.22112e-10	No	1.29181	1.51061e-36	Up	0.610219	2.37209e-10	No
AT2G38325	miRNA_primary_transcript	-1.0986	6.00015e-07	Down	2.59569	2.2421e-62	Up	3.69429	1.33078e-81	Up
AT2G39175	miRNA_primary_transcript	-2.62649	3.54456e-16	Down	-0.552904	0.029995	No	2.07359	6.31043e-10	Up
AT2G39675	ncRNA	-1.2434	2.57572e-19	Down	0.842579	3.27752e-11	No	2.08597	5.08448e-54	Up
AT2G39681	ncRNA	-0.968035	2.75821e-09	No	0.27221	0.121659	No	1.24024	1.60008e-14	Up
AT2G39885	miRNA_primary_transcript	-2.62219	7.59e-06	Down	-1.30521	0.00420605	Down	1.31698	0.0313744	Up
AT2G40008	antisense_lncRNA	-1.24701	0.0762021	No	-1.73663	0.0410278	Down	-0.489624	0.400678	No
AT2G40805	miRNA_primary_transcript	-1.45582	6.84597e-07	Down	1.91656	1.25871e-18	Up	3.37238	1.07694e-35	Up
AT2G41178	antisense_lncRNA	-1.21054	0.0034857	Down	2.64034	3.38731e-21	Up	3.85088	3.99523e-25	Up
AT2G41312	ncRNA	-0.0740287	0.790987	No	-1.44562	3.26916e-08	Down	-1.3716	1.71256e-07	Down
AT2G42247	antisense_lncRNA	0.645531	8.7243e-13	No	-0.519862	2.85724e-07	No	-1.16539	4.93198e-34	Down
AT2G42365	antisense_lncRNA	0.287661	0.00679916	No	-2.09413	1.31554e-42	Down	-2.38179	4.77177e-56	Down
AT2G42485	ncRNA	0.198634	0.407274	No	-1.30528	4.66995e-08	Down	-1.50392	1.6855e-10	Down
AT2G43137	snoRNA	0.0787968	0.884178	No	1.45281	2.08172e-05	Up	1.37401	4.24786e-05	Up
AT2G43138	snoRNA	0.323154	0.532053	No	1.41476	0.000810976	Up	1.09161	0.00912	Up
AT2G43139	snoRNA	-0.290592	0.624638	No	1.55602	0.000453676	Up	1.84661	4.74199e-05	Up
AT2G43141	snoRNA	-0.265468	0.435465	No	1.04111	0.000351923	Up	1.30658	5.53501e-06	Up
AT2G43375	ncRNA	-0.17119	0.771578	No	0.894741	0.0688561	No	1.06593	0.026612	Up
AT2G43830	pseudogenic_transcript	-0.955057	0.0617946	No	-1.93829	0.00152174	Down	-0.983237	0.11484	No
AT2G43932	pseudogenic_transcript	-1.18993	0.000590162	Down	-0.558984	0.117862	No	0.63095	0.113133	No
AT2G44383	pseudogenic_transcript	0.962497	0.0991544	No	-0.595261	0.392131	No	-1.55776	0.0109211	Down
AT2G44995	ncRNA	-0.444437	0.118193	No	-1.76759	4.42841e-08	Down	-1.32315	6.79117e-05	Down
AT2G45315	antisense_lncRNA	-1.70819	7.30304e-36	Down	-0.558398	8.57632e-06	No	1.1498	3.51075e-15	Up
AT2G45685	antisense_lncRNA	0.673188	0.151777	No	-0.934771	0.0901857	No	-1.60796	0.00192221	Down
AT2G46255	miRNA_primary_transcript	-0.793526	0.244467	No	1.12152	0.0587582	No	1.91505	0.00225108	Up
AT2G46685	miRNA_primary_transcript	-3.16222	5.61908e-57	Down	-1.27384	1.11388e-11	Down	1.88838	3.16875e-20	Up
AT2G46730	pseudogenic_transcript	-0.144851	0.376128	No	-2.75808	1.87431e-29	Down	-2.61323	1.97092e-26	Down
AT2G47015	miRNA_primary_transcript	-1.03568	8.40557e-32	Down	0.140538	0.150564	No	1.17622	1.96173e-40	Up
AT2G47275	miRNA_primary_transcript	-1.36351	0.000102423	Down	0.958331	0.00153916	No	2.32184	5.08934e-12	Up
AT2G47895	antisense_lncRNA	0.657115	0.00822737	No	4.08493	1.79987e-91	Up	3.42782	1.2268e-86	Up
AT3G00180	transcript_region	-1.09093	0.00628082	Down	-0.776634	0.0618672	No	0.314296	0.542921	No
AT3G00210	transcript_region	1.99525	0.0213568	Up	0.79974	0.279452	No	-1.19551	0.279259	No
AT3G00240	transcript_region	-2.2551	0.00602146	Down	-2.60678	0.0103782	Down	-0.351676	0.567509	No
AT3G00260	transcript_region	-1.82804	0.0106662	Down	-0.957535	0.181149	No	0.870505	0.266203	No
AT3G00310	transcript_region	3.3103	4.47269e-42	Up	0.434375	0.18852	No	-2.87592	1.65677e-33	Down
AT3G00330	transcript_region	3.43278	2.4819e-144	Up	1.7881	4.74758e-34	Up	-1.64468	9.05585e-61	Down
AT3G00340	transcript_region	-1.78928	2.03729e-08	Down	-1.14767	0.000206616	Down	0.641615	0.097322	No
AT3G00380	transcript_region	-2.90874	2.92851e-56	Down	-0.296071	0.0948079	No	2.61267	1.22037e-44	Up
AT3G00410	transcript_region	-2.27991	6.40471e-19	Down	0.0576068	0.830738	No	2.33751	1.95121e-19	Up
AT3G00440	transcript_region	-1.17066	9.57177e-11	Down	-0.824738	6.92607e-06	No	0.345918	0.0999601	No
AT3G00450	transcript_region	0.0398488	0.983655	No	1.46918	0.00278857	Up	1.42933	0.0033009	Up
AT3G00460	transcript_region	-2.71869	5.41749e-42	Down	-2.12814	3.48503e-29	Down	0.590557	0.0219308	No
AT3G00490	transcript_region	-0.731543	0.00666784	No	0.423696	0.121513	No	1.15524	8.61468e-06	Up
AT3G00500	transcript_region	-3.33009	8.18103e-11	Down	0.284069	0.337784	No	3.61415	2.56204e-12	Up
AT3G00510	transcript_region	-1.492	0.0682906	No	0.899922	0.22492	No	2.39192	0.00550088	Up
AT3G00540	transcript_region	-0.257296	0.721893	No	-1.59019	0.0343874	Down	-1.33289	0.072287	No
AT3G00550	transcript_region	-0.809024	0.341008	No	1.51555	0.102743	No	2.32458	0.0245058	Up
AT3G00560	transcript_region	-0.516692	0.47288	No	-1.78974	0.00570391	Down	-1.27304	0.0234589	Down
AT3G00580	transcript_region	-1.59934	1.3471e-30	Down	-0.560585	1.05867e-05	No	1.03876	5.96198e-12	Up
AT3G00680	transcript_region	1.47233	0.00373208	Up	2.21004	7.86619e-06	Up	0.737708	0.0786388	No
AT3G00720	transcript_region	-1.1198	0.00483314	Down	0.630568	0.0848166	No	1.75037	4.40053e-06	Up
AT3G00740	transcript_region	0.831759	0.158451	No	1.21479	0.0332398	Up	0.38303	0.518607	No
AT3G00770	transcript_region	-2.55792	1.22019e-18	Down	-2.23809	1.73896e-14	Down	0.319836	0.466384	No
AT3G00800	transcript_region	-2.34063	1.26419e-18	Down	-4.08204	9.48762e-29	Down	-1.74141	3.47752e-06	Down
AT3G00850	transcript_region	3.21566	1.24777e-24	Up	1.62777	2.28198e-06	Up	-1.58789	5.82913e-11	Down
AT3G00860	transcript_region	-0.875482	0.0487785	No	0.184527	0.710002	No	1.06001	0.0165704	Up
AT3G00880	transcript_region	-0.528707	0.382648	No	-1.6157	0.0141672	Down	-1.08699	0.0996974	No
AT3G00900	transcript_region	-2.29517	0.00032044	Down	-0.860197	0.126068	No	1.43497	0.0299062	Up
AT3G00920	transcript_region	-4.3954	7.11069e-83	Down	-2.00519	2.13553e-34	Down	2.39021	3.45275e-23	Up
AT3G00950	transcript_region	-0.032534	0.974339	No	1.14347	0.000766573	Up	1.176	0.000513861	Up
AT3G00980	ncRNA	-1.21565	2.23555e-14	Down	1.55559	1.26991e-26	Up	2.77124	3.17921e-73	Up
AT3G00985	snoRNA	-1.18079	4.38823e-12	Down	1.58757	5.31921e-25	Up	2.76836	9.99806e-65	Up
AT3G01045	antisense_lncRNA	-0.721605	0.000159189	No	0.669803	9.45788e-05	No	1.39141	1.38928e-14	Up
AT3G01145	snoRNA	3.50752	9.38182e-88	Up	0.565424	0.0046959	No	-2.9421	7.06749e-64	Down
AT3G01205	antisense_lncRNA	-1.6184	1.61632e-10	Down	-1.402	7.49371e-08	Down	0.216402	0.581388	No
AT3G01235	lnc_RNA	-0.830309	0.422449	No	-1.87656	0.0198536	Down	-1.04625	0.116891	No
AT3G01313	snoRNA	-1.01313	0.000155188	Down	1.3426	8.18e-09	Up	2.35573	4.25728e-21	Up
AT3G01316	snoRNA	-1.13544	1.27498e-16	Down	1.1974	1.16218e-30	Up	2.33284	5.34622e-75	Up
AT3G01405	transcript_region	-1.24323	7.5404e-09	Down	-2.18812	7.61111e-15	Down	-0.944882	0.0021991	No
AT3G01425	lnc_RNA	-0.998554	0.000301725	No	-2.275	1.4228e-09	Down	-1.27645	0.00124181	Down
AT3G01455	transcript_region	0.766825	0.0934173	No	1.15977	0.00806842	Up	0.392948	0.377142	No
AT3G01485	antisense_lncRNA	-1.63245	0.0144256	Down	-1.07415	0.109756	No	0.558297	0.490767	No
AT3G01495	antisense_lncRNA	2.63792	0.000566685	Up	3.12451	5.90652e-05	Up	0.486585	0.415558	No
AT3G01515	antisense_lncRNA	-1.41534	1.67881e-05	Down	0.730729	0.010155	No	2.14607	1.40554e-11	Up
AT3G01565	lnc_RNA	-1.37366	0.0557617	No	1.08838	0.256779	No	2.46204	0.00399949	Up
AT3G01575	lnc_RNA	-1.43472	0.0606559	No	0.935795	0.372196	No	2.37052	0.00722405	Up
AT3G01755	antisense_lncRNA	-1.3709	2.00557e-07	Down	0.880483	7.18474e-05	No	2.25139	5.23278e-19	Up
AT3G01765	lnc_RNA	0.999294	NA	No	1.81369	0.0437194	Up	0.814397	NA	No
AT3G01835	lnc_RNA	-0.863004	0.0199104	No	1.05518	0.00136416	Up	1.91819	1.8845e-08	Up
AT3G01865	lnc_RNA	2.67261	5.82896e-10	Up	7.00626	9.01715e-62	Up	4.33366	2.76324e-110	Up
AT3G01885	lnc_RNA	0.692159	0.0231564	No	-0.722785	0.043174	No	-1.41494	1.43071e-05	Down
AT3G01895	antisense_lncRNA	-1.65011	0.0359454	Down	-1.19489	0.131227	No	0.455216	0.625496	No
AT3G01905	antisense_RNA	1.91259	0.0221037	Up	0.910595	0.303753	No	-1.002	0.241689	No
AT3G01915	antisense_lncRNA	-1.61077	0.0070523	Down	-0.341978	0.599457	No	1.26879	0.0428074	Up
AT3G01925	antisense_RNA	-1.587	0.0716157	No	0.717534	0.383015	No	2.30454	0.0112535	Up
AT3G01945	antisense_lncRNA	-2.18179	2.66921e-06	Down	-0.0145958	0.993783	No	2.16719	4.43738e-06	Up
AT3G01995	antisense_lncRNA	-1.2292	0.00269166	Down	-1.23938	0.004474	Down	-0.0101849	0.975508	No
AT3G02015	antisense_lncRNA	-0.876508	0.00260476	No	1.36113	9.87175e-09	Up	2.23764	1.75029e-17	Up
AT3G02025	antisense_lncRNA	1.33365	0.00049965	Up	2.52946	1.93971e-12	Up	1.19581	4.02226e-05	Up
AT3G02045	snoRNA	-1.04022	0.00113089	Down	0.929284	0.00373756	No	1.9695	1.7427e-10	Up
AT3G02115	antisense_RNA	-0.707064	9.81632e-05	No	-1.60178	3.43685e-13	Down	-0.894711	0.000145394	No
AT3G02205	snoRNA	0.461965	0.0134388	No	3.21636	1.32383e-81	Up	2.75439	3.7284e-62	Up
AT3G02385	snoRNA	0.706959	0.188947	No	1.27766	0.0116189	Up	0.570697	0.300548	No
AT3G02435	snoRNA	-0.834664	9.45603e-08	No	1.42976	2.67692e-23	Up	2.26442	1.64574e-52	Up
AT3G02445	snoRNA	-0.680173	0.126609	No	0.90107	0.0376	No	1.58124	0.000124241	Up
AT3G02455	antisense_lncRNA	-0.516085	0.129877	No	0.847237	0.00311758	No	1.36332	5.14746e-06	Up
AT3G02475	antisense_RNA	-3.37736	6.02463e-11	Down	-1.14211	0.000361916	Down	2.23525	1.93562e-05	Up
AT3G02505	antisense_lncRNA	0.550428	0.00658369	No	2.91073	2.65721e-64	Up	2.3603	3.10555e-50	Up
AT3G02525	antisense_lncRNA	-0.716452	0.0529208	No	0.480055	0.174101	No	1.19651	0.000632568	Up
AT3G02535	antisense_lncRNA	-2.59907	7.71148e-12	Down	-1.42697	7.60844e-06	Down	1.1721	0.00670868	Up
AT3G02565	antisense_RNA	-1.96301	8.56042e-08	Down	0.163223	0.637539	No	2.12623	8.45315e-09	Up
AT3G02575	antisense_lncRNA	0.603699	0.095778	No	1.2087	0.00029878	Up	0.605003	0.0647326	No
AT3G02665	lnc_RNA	-1.66949	6.33241e-05	Down	-0.202995	0.660469	No	1.46649	0.000692441	Up
AT3G02695	lnc_RNA	-2.00052	0.000597335	Down	-1.13045	0.0467311	Down	0.870075	0.191744	No
AT3G02725	snoRNA	1.12902	0.0126481	Up	1.18963	0.00835876	Up	0.0606014	0.926161	No
AT3G02765	antisense_lncRNA	0.421551	0.520043	No	1.40781	0.0109649	Up	0.986256	0.0674115	No
AT3G02785	lnc_RNA	-1.24624	0.0264507	Down	1.39412	0.00115143	Up	2.64036	6.35496e-07	Up
AT3G02995	lnc_RNA	-2.64411	0.00158736	Down	-1.29967	0.153906	No	1.34444	0.0524817	No
AT3G03025	antisense_lncRNA	0.0472335	0.972964	No	1.036	0.0439016	Up	0.98877	0.0518663	No
AT3G03045	lnc_RNA	0.936843	0.285447	No	2.51506	0.0174668	Up	1.57822	0.1099	No
AT3G03095	antisense_lncRNA	-1.23857	3.47276e-08	Down	-0.474618	0.0360878	No	0.76395	0.00193003	No
AT3G03105	antisense_lncRNA	-0.370783	0.573596	No	0.961403	0.0749831	No	1.33219	0.0135916	Up
AT3G03145	antisense_lncRNA	-1.61515	0.000316786	Down	-0.788458	0.0844972	No	0.826688	0.0997004	No
AT3G03225	antisense_lncRNA	-1.73132	2.13975e-06	Down	-1.17273	0.00104685	Down	0.558585	0.225805	No
AT3G03265	antisense_lncRNA	-1.61349	0.000286655	Down	-2.51243	1.61942e-05	Down	-0.898936	0.129093	No
AT3G03275	antisense_lncRNA	-2.73972	0.000577779	Down	-1.86901	0.00404174	Down	0.870706	0.253841	No
AT3G03345	lnc_RNA	-1.91911	7.45064e-05	Down	-0.0308945	0.973912	No	1.88822	0.000123786	Up
AT3G03385	antisense_lncRNA	1.50345	0.033542	Up	0.253233	0.80511	No	-1.25022	0.0851229	No
AT3G03415	snoRNA	0.701275	0.00016087	No	1.14891	2.23511e-10	Up	0.447636	0.017834	No
AT3G03425	snoRNA	-0.86781	0.0137418	No	1.15717	0.000582646	Up	2.02498	1.01727e-09	Up
AT3G03435	lnc_RNA	1.8287	1.52159e-05	Up	1.70188	6.07718e-05	Up	-0.126826	0.824108	No
AT3G03445	snoRNA	2.09158	3.07948e-07	Up	1.58766	0.000128888	Up	-0.503923	0.277987	No
AT3G03505	lnc_RNA	1.998	0.0263763	Up	0.872377	0.326576	No	-1.12562	0.206872	No
AT3G03535	antisense_lncRNA	1.19969	3.19949e-06	Up	2.52959	3.17309e-26	Up	1.32989	2.06073e-11	Up
AT3G03565	transcript_region	-2.11033	1.07814e-23	Down	0.173738	0.352318	No	2.28407	3.49249e-27	Up
AT3G03585	snoRNA	3.18425	5.69201e-75	Up	1.19759	2.84704e-10	Up	-1.98666	1.53274e-35	Down
AT3G03605	lnc_RNA	-2.20119	7.85755e-07	Down	-0.628777	0.120101	No	1.57241	0.000810112	Up
AT3G03702	antisense_lncRNA	-0.848174	0.0184656	No	-1.57476	0.000145655	Down	-0.726588	0.111593	No
AT3G03815	antisense_lncRNA	-1.26023	0.0221882	Down	0.283308	0.617908	No	1.54354	0.0046932	Up
AT3G03835	lnc_RNA	-3.75757	2.11491e-05	Down	-3.2264	0.00174761	Down	0.53117	0.491913	No
AT3G03975	antisense_lncRNA	-2.36796	1.50249e-13	Down	-1.16477	3.59215e-05	Down	1.20319	0.000757723	Up
AT3G04105	transcript_region	-1.09704	0.0127511	Down	-0.665192	0.146567	No	0.431845	0.434158	No
AT3G04135	antisense_lncRNA	-1.02403	0.0465993	Down	-1.35031	0.01357	Down	-0.326278	0.609067	No
AT3G04155	snoRNA	-0.844334	1.75853e-06	No	1.4724	2.11036e-18	Up	2.31674	1.8889e-42	Up
AT3G04165	snoRNA	1.08694	2.5711e-21	Up	1.05478	8.18887e-20	Up	-0.0321568	0.837464	No
AT3G04175	snoRNA	0.895023	0.0399514	No	1.16348	0.0062602	Up	0.268458	0.594592	No
AT3G04255	antisense_lncRNA	-2.75461	5.77356e-47	Down	0.749494	2.95071e-07	No	3.50411	1.6972e-76	Up
AT3G04395	lnc_RNA	0.319676	0.72306	No	-1.82027	0.0565552	No	-2.13995	0.0301816	Down
AT3G04615	antisense_lncRNA	0.848869	7.62279e-10	No	-1.39609	1.63255e-12	Down	-2.24496	5.37451e-33	Down
AT3G04685	antisense_RNA	-1.46993	0.0327436	Down	-1.051	0.137833	No	0.418932	0.62772	No
AT3G04765	miRNA_primary_transcript	-1.15864	0.0111911	Down	0.74433	0.0511746	No	1.90297	1.19041e-05	Up
AT3G04775	lnc_RNA	-0.774994	0.00450149	No	1.23147	3.16062e-06	Up	2.00646	1.08018e-14	Up
AT3G04865	transcript_region	-0.828854	0.000365734	No	3.04279	1.58782e-68	Up	3.87164	1.83599e-84	Up
AT3G04985	snoRNA	0.262024	0.625151	No	1.38797	0.00165067	Up	1.12595	0.0120679	Up
AT3G05145	antisense_lncRNA	2.08405	0.029669	Up	0.715215	0.45527	No	-1.36883	0.151616	No
AT3G05215	ncRNA	-0.381027	0.576746	No	1.40138	0.108781	No	1.78241	0.0137838	Up
AT3G05265	lnc_RNA	-2.97756	0.00346851	Down	-1.15667	0.111457	No	1.82089	0.0456085	Up
AT3G05325	snoRNA	-0.414838	0.205561	No	1.65398	1.10743e-08	Up	2.06881	6.83483e-13	Up
AT3G05335	snoRNA	-0.287128	0.104379	No	1.28879	3.9262e-16	Up	1.57592	1.98521e-23	Up
AT3G05355	snoRNA	-0.616828	9.15213e-05	No	1.07725	1.23321e-12	Up	1.69407	3.87472e-29	Up
AT3G05435	transcript_region	0.903935	0.073384	No	-0.775604	0.217519	No	-1.67954	0.00259083	Down
AT3G05635	lnc_RNA	0.859552	0.141188	No	-1.45134	0.0452392	Down	-2.31089	0.00194264	Down
AT3G05655	lnc_RNA	2.34315	1.61968e-37	Up	1.25968	2.52802e-11	Up	-1.08347	2.32044e-09	Down
AT3G05715	snoRNA	0.938642	0.0521316	No	1.19536	0.011507	Up	0.256713	0.648412	No
AT3G05855	lnc_RNA	-1.40774	0.00857415	Down	-1.54734	0.00732103	Down	-0.139603	0.863381	No
AT3G05885	lnc_RNA	-1.31052	0.0525664	No	-2.37543	0.00274375	Down	-1.06491	0.188127	No
AT3G05932	antisense_lncRNA	1.03107	1.92547e-46	Up	0.400637	2.38987e-07	No	-0.630429	2.41098e-18	No
AT3G05945	lnc_RNA	-2.13893	8.34009e-07	Down	-0.39473	0.331645	No	1.7442	0.000110167	Up
AT3G05955	lnc_RNA	-2.11823	6.29165e-10	Down	-1.62295	1.34914e-06	Down	0.495281	0.271436	No
AT3G06125	ncRNA	-1.06323	4.4318e-18	Down	-0.584839	1.98541e-06	No	0.478391	0.000476284	No
AT3G06325	antisense_lncRNA	1.21323	0.000687758	Up	0.570515	0.141311	No	-0.64271	0.0900468	No
AT3G06355	lnc_RNA	0.0445155	0.770457	No	1.24864	1.19867e-27	Up	1.20412	8.71022e-26	Up
AT3G06365	transcript_region	1.58489	5.50703e-09	Up	-0.201201	0.552127	No	-1.78609	4.03376e-11	Down
AT3G06433	pseudogenic_transcript	0.594684	0.318498	No	2.48646	1.32882e-06	Up	1.89178	3.21068e-05	Up
AT3G06655	lnc_RNA	-3.84228	8.01877e-61	Down	-6.08695	5.23895e-28	Down	-2.24468	1.87858e-05	Down
AT3G06755	lnc_RNA	-2.21611	0.0197547	Down	-0.349118	0.707471	No	1.86699	0.0419457	Up
AT3G06835	lnc_RNA	2.10667	5.00933e-12	Up	2.63789	2.07814e-18	Up	0.531221	0.0347167	No
AT3G06955	lnc_RNA	1.25337	0.232815	No	-1.24159	0.0935884	No	-2.49496	0.00622313	Down
AT3G06962	ncRNA	1.31443	0.123241	No	1.84895	0.0459958	Up	0.534512	0.545425	No
AT3G07045	lnc_RNA	-0.177685	0.861584	No	-1.48397	0.0289316	Down	-1.30628	0.0435258	Down
AT3G07105	antisense_lncRNA	-1.16736	0.0106005	Down	-0.747605	0.11582	No	0.419755	0.45991	No
AT3G07175	antisense_lncRNA	1.85355	0.0063334	Up	4.69832	6.44626e-13	Up	2.84478	1.99323e-10	Up
AT3G07205	antisense_lncRNA	0.129954	0.890603	No	2.41238	0.000355273	Up	2.28242	0.000490092	Up
AT3G07280	pseudogenic_transcript	0.343481	0.033899	No	1.74464	5.01808e-32	Up	1.40116	3.42087e-21	Up
AT3G07315	antisense_lncRNA	1.00851	0.0597379	No	3.66718	5.08191e-15	Up	2.65867	2.25184e-12	Up
AT3G07385	antisense_lncRNA	-0.931541	0.000818559	No	0.860253	0.000219532	No	1.79179	5.08288e-12	Up
AT3G07475	lnc_RNA	-1.00317	0.197995	No	-1.7705	0.0420978	Down	-0.76733	0.339022	No
AT3G07555	lnc_RNA	-1.89914	0.000105067	Down	-0.551185	0.268678	No	1.34796	0.00906339	Up
AT3G07615	antisense_lncRNA	-1.66751	5.83964e-07	Down	-0.0486521	0.912789	No	1.61885	2.19777e-06	Up
AT3G07635	ncRNA	0.782225	0.251075	No	-0.870628	0.222883	No	-1.65285	0.0124559	Down
AT3G07675	lnc_RNA	-0.184804	0.753697	No	3.54257	1.05217e-19	Up	3.72738	1.19227e-20	Up
AT3G07705	antisense_lncRNA	-2.10848	4.90775e-10	Down	-1.35947	2.24874e-05	Down	0.749011	0.0658273	No
AT3G07715	snoRNA	1.79416	0.00140717	Up	0.903601	0.132865	No	-0.890557	0.141311	No
AT3G07725	snoRNA	0.00963661	1	No	1.16043	0.00527033	Up	1.15079	0.00562719	Up
AT3G07735	snoRNA	-0.411821	0.0106275	No	1.41312	6.98692e-22	Up	1.82494	5.42868e-35	Up
AT3G07795	antisense_lncRNA	2.65782	0.000297984	Up	0.798774	0.339781	No	-1.85904	0.00832263	Down
AT3G07805	antisense_lncRNA	-3.08456	0.00049965	Down	-1.47915	0.0927091	No	1.60541	0.0272668	Up
AT3G07825	antisense_lncRNA	-0.408452	0.612934	No	3.39833	0.00417899	Up	3.80678	0.000312347	Up
AT3G07875	antisense_lncRNA	1.08919	0.1198	No	1.89992	0.0207339	Up	0.81073	0.441984	No
AT3G07925	antisense_lncRNA	-2.50903	5.67905e-52	Down	-1.78176	9.93205e-31	Down	0.727273	0.000241719	No
AT3G08070	antisense_lncRNA	-0.181877	0.386166	No	-1.43674	1.55894e-10	Down	-1.25486	3.34886e-08	Down
AT3G08165	snoRNA	-0.458031	0.00652043	No	0.948628	3.31662e-09	No	1.40666	8.21528e-19	Up
AT3G08170	antisense_RNA	-0.737665	1.82883e-06	No	0.402414	0.00565448	No	1.14008	3.85695e-14	Up
AT3G08175	lnc_RNA	0.156292	0.711117	No	-1.14972	0.008186	Down	-1.30601	0.00218807	Down
AT3G08185	lnc_RNA	-2.48676	1.25363e-07	Down	-0.354367	0.418348	No	2.13239	9.27874e-06	Up
AT3G08200	lnc_RNA	1.76185	0.0186299	Up	5.20904	6.54465e-07	Up	3.4472	3.50152e-06	Up
AT3G08210	snoRNA	-0.0728315	0.925	No	1.47967	0.00166966	Up	1.5525	0.000922807	Up
AT3G08215	antisense_lncRNA	-1.3217	0.00010327	Down	-0.110957	0.791319	No	1.21075	0.000568379	Up
AT3G08225	antisense_lncRNA	-2.13492	6.86984e-13	Down	0.278638	0.337568	No	2.41356	4.18856e-16	Up
AT3G08230	antisense_lncRNA	-2.2326	0.0242632	Down	-0.922981	0.330199	No	1.30962	0.142474	No
AT3G08235	antisense_lncRNA	-1.54822	4.04421e-10	Down	0.261749	0.271175	No	1.80997	2.41719e-13	Up
AT3G08275	snoRNA	1.25511	0.00995662	Up	1.01492	0.0416189	Up	-0.240194	0.685287	No
AT3G08290	lnc_RNA	-1.54157	0.0327663	Down	0.00386345	1	No	1.54543	0.0339603	Up
AT3G08300	antisense_lncRNA	-0.279682	0.650094	No	0.895595	0.0736019	No	1.17528	0.0190602	Up
AT3G08350	antisense_lncRNA	1.42121	0.0488665	Up	3.94362	8.12416e-08	Up	2.52241	3.83085e-06	Up
AT3G08360	lnc_RNA	-1.76207	0.0276552	Down	-0.5738	0.509304	No	1.18827	0.141608	No
AT3G08365	antisense_lncRNA	-0.411339	0.140555	No	1.20318	2.56871e-07	Up	1.61452	1.51528e-11	Up
AT3G08455	lnc_RNA	-3.79807	2.13463e-21	Down	-4.98978	4.79584e-12	Down	-1.19171	0.0430629	Down
AT3G08460	lnc_RNA	-2.58687	0.00185032	Down	-2.35634	0.00557921	Down	0.230526	0.853712	No
AT3G08465	lnc_RNA	-2.75424	8.39915e-06	Down	-3.87981	9.61337e-06	Down	-1.12556	0.0349554	Down
AT3G08470	antisense_lncRNA	1.58851	0.0254794	Up	2.02735	0.0040803	Up	0.438844	0.542176	No
AT3G08485	snoRNA	0.193363	0.199805	No	1.3036	3.10053e-24	Up	1.11023	2.36151e-18	Up
AT3G08525	antisense_lncRNA	-1.59076	0.0096057	Down	-0.0184697	1	No	1.57229	0.012036	Up
AT3G08565	transcript_region	-0.757299	0.0248298	No	0.506446	0.153344	No	1.26374	9.49758e-05	Up
AT3G08595	lnc_RNA	-3.85233	1.56127e-114	Down	-1.64215	3.18899e-42	Down	2.21017	2.60898e-34	Up
AT3G08655	antisense_lncRNA	-3.03528	0.000224639	Down	-1.54739	0.0426803	Down	1.48789	0.0233462	Up
AT3G08675	antisense_lncRNA	-2.25074	1.42794e-21	Down	-1.57469	9.85553e-13	Down	0.676045	0.0210369	No
AT3G08785	antisense_RNA	-0.0159624	1	No	1.59354	0.0219598	Up	1.60951	0.0197914	Up
AT3G08805	antisense_lncRNA	3.07538	2.10027e-05	Up	2.78073	0.000123591	Up	-0.29465	0.636956	No
AT3G08815	lnc_RNA	-1.69379	1.7464e-05	Down	-1.59188	0.000108552	Down	0.101911	0.892641	No
AT3G08825	lnc_RNA	-1.75746	0.0364818	Down	-0.390214	0.770743	No	1.36724	0.084579	No
AT3G08885	pseudogenic_transcript	-4.10287	1.76941e-11	Down	-3.99981	1.48726e-09	Down	0.103052	1	No
AT3G08945	snRNA	2.20941	5.1591e-08	Up	2.46176	1.24561e-09	Up	0.252353	0.504078	No
AT3G09005	snRNA	-2.4861	4.53133e-45	Down	-2.85161	1.23563e-45	Down	-0.365513	0.14623	No
AT3G09095	lnc_RNA	-2.63055	0.0027263	Down	-2.71747	0.00750184	Down	-0.0869247	0.794006	No
AT3G09105	lnc_RNA	-1.04977	5.58971e-11	Down	0.998699	3.43511e-10	No	2.04847	9.29415e-39	Up
AT3G09135	antisense_lncRNA	-2.66699	4.23646e-05	Down	0.19736	0.706805	No	2.86435	1.34682e-05	Up
AT3G09185	lnc_RNA	-2.38248	0.0035273	Down	-2.15585	0.00897609	Down	0.226637	0.88422	No
AT3G09225	snoRNA	2.23758	7.14693e-49	Up	1.46612	3.52355e-21	Up	-0.771463	3.78622e-07	No
AT3G09275	antisense_lncRNA	-1.33328	2.35643e-14	Down	-0.814024	3.56058e-06	No	0.519258	0.00732546	No
AT3G09285	miRNA_primary_transcript	-0.00494774	1	No	2.23078	1.01724e-19	Up	2.23573	5.3534e-20	Up
AT3G09335	lnc_RNA	-2.01424	1.09343e-46	Down	-1.03247	1.10608e-14	Down	0.981778	8.59998e-11	No
AT3G09415	lnc_RNA	1.63401	5.86786e-08	Up	2.38411	4.24031e-16	Up	0.750095	0.00278545	No
AT3G09445	lnc_RNA	-1.83247	0.0334621	Down	2.30425	0.000142824	Up	4.13672	9.77006e-05	Up
AT3G09525	lnc_RNA	-0.00237242	1	No	2.58738	0.0051285	Up	2.58975	0.00470576	Up
AT3G09545	lnc_RNA	0.717333	0.29383	No	4.05729	8.14042e-05	Up	3.33995	1.34206e-06	Up
AT3G09565	lnc_RNA	-0.975694	0.25375	No	0.807445	0.326354	No	1.78314	0.0290385	Up
AT3G09575	antisense_lncRNA	2.17575	3.69861e-29	Up	1.38422	2.38545e-11	Up	-0.791533	5.05603e-06	No
AT3G09685	lnc_RNA	0.161994	0.882878	No	-1.29787	0.0515039	No	-1.45986	0.0341751	Down
AT3G09745	antisense_lncRNA	-1.00016	1.4405e-14	Down	-0.272338	0.0420695	No	0.72782	1.39736e-07	No
AT3G09775	lnc_RNA	-2.43907	6.84339e-35	Down	-0.529115	0.00103985	No	1.90996	2.68776e-20	Up
AT3G09855	lnc_RNA	-0.439892	0.379773	No	1.01475	0.0257085	Up	1.45464	0.000938576	Up
AT3G09865	snoRNA	-0.272816	0.609365	No	0.994113	0.0281824	No	1.26693	0.00412833	Up
AT3G09875	antisense_lncRNA	1.24734	0.143059	No	2.2319	0.00991935	Up	0.984556	0.234977	No
AT3G09885	transcript_region	0.731399	0.287144	No	1.357	0.0355424	Up	0.625603	0.327837	No
AT3G09895	antisense_lncRNA	2.08012	7.2456e-05	Up	-0.936265	0.177058	No	-3.01639	1.64059e-05	Down
AT3G09965	antisense_lncRNA	0.856466	0.0488219	No	-0.724836	0.176373	No	-1.5813	0.000909422	Down
AT3G10282	pseudogenic_transcript	-2.36157	5.12642e-13	Down	-1.94627	1.45385e-09	Down	0.415301	0.375035	No
AT3G10575	pseudogenic_transcript	-2.00117	2.37339e-08	Down	-0.0373787	0.937411	No	1.96379	7.6111e-08	Up
AT3G10745	miRNA_primary_transcript	-2.48988	2.96271e-45	Down	0.803733	2.36818e-08	No	3.29361	7.84428e-80	Up
AT3G11415	ncRNA	0.0541794	0.951501	No	1.48154	0.000530989	Up	1.42736	0.000752436	Up
AT3G11673	pseudogenic_transcript	0.195907	0.83406	No	3.29951	0.000148995	Up	3.1036	0.000168079	Up
AT3G12502	antisense_lncRNA	1.57577	0.0360355	Up	1.78845	0.0196369	Up	0.21268	0.782211	No
AT3G12965	ncRNA	0.179702	0.230428	No	1.25603	8.0472e-25	Up	1.07633	1.42571e-19	Up
AT3G12981	pseudogenic_transcript	-1.95997	0.000518213	Down	-2.42533	0.000355669	Down	-0.465363	0.471933	No
AT3G13061	antisense_lncRNA	-2.85651	6.02943e-111	Down	-3.3897	2.04876e-103	Down	-0.533194	0.00488266	No
AT3G13277	ncRNA	-0.258895	0.0676431	No	1.26143	2.45734e-26	Up	1.52033	3.6384e-36	Up
AT3G13405	miRNA_primary_transcript	-2.70813	8.83646e-11	Down	-0.863969	0.0492134	No	1.84416	1.54196e-05	Up
AT3G13525	snoRNA	-0.921734	0.00618563	No	0.694039	0.033832	No	1.61577	4.88177e-07	Up
AT3G13724	miRNA_primary_transcript	-1.56922	0.00100006	Down	1.02098	0.00863192	Up	2.5902	1.57276e-08	Up
AT3G13855	snRNA	1.07872	4.87255e-05	Up	0.0148411	0.984219	No	-1.06388	6.44031e-05	Down
AT3G14185	ncRNA	-0.784789	0.311848	No	1.30159	0.0539778	No	2.08638	0.00349008	Up
AT3G14385	miRNA_primary_transcript	-2.46957	8.19122e-07	Down	-1.07103	0.020776	Down	1.39853	0.00942156	Up
AT3G15536	ncRNA	1.96292	0.0377209	Up	0.452968	0.648764	No	-1.50995	0.111639	No
AT3G17110	pseudogenic_transcript	-0.943669	0.00341127	No	0.951597	0.000457801	No	1.89527	2.4405e-10	Up
AT3G17185	ncRNA	0.15982	0.449149	No	-1.6867	1.74538e-17	Down	-1.84652	6.81811e-21	Down
AT3G18217	miRNA_primary_transcript	-1.27913	1.82407e-23	Down	-2.54503	4.02327e-55	Down	-1.2659	2.54879e-13	Down
AT3G18777	pseudogenic_transcript	-1.23533	0.0981125	No	0.261859	0.753454	No	1.49719	0.0497954	Up
AT3G19002	antisense_lncRNA	-2.4666	1.26804e-10	Down	-1.69542	1.24203e-06	Down	0.771179	0.102985	No
AT3G20075	pseudogenic_transcript	0.285454	0.626658	No	1.23714	0.0097758	Up	0.951682	0.0453321	No
AT3G20083	pseudogenic_transcript	1.03925	4.05067e-22	Up	-0.620585	7.25474e-06	No	-1.65984	2.8673e-40	Down
AT3G20541	pseudogenic_transcript	-0.752582	0.00177341	No	0.650227	0.00235537	No	1.40281	5.99877e-10	Up
AT3G21781	antisense_lncRNA	-0.770807	0.0104253	No	-1.45971	2.48834e-05	Down	-0.688906	0.0679377	No
AT3G21805	snoRNA	-0.983295	0.0440067	No	0.540784	0.308365	No	1.52408	0.00118074	Up
AT3G22072	antisense_lncRNA	-2.09213	0.00130083	Down	-1.36342	0.0263799	Down	0.728706	0.333406	No
AT3G22886	miRNA_primary_transcript	-2.59463	2.2152e-25	Down	-1.268	1.91145e-08	Down	1.32663	8.78531e-07	Up
AT3G23109	pseudogenic_transcript	2.14503	0.0344238	Up	0.0972015	0.945892	No	-2.04783	0.0538913	No
AT3G23125	miRNA_primary_transcript	-2.66308	1.31404e-11	Down	-0.0597396	0.882089	No	2.60334	6.56273e-11	Up
AT3G23326	miRNA_primary_transcript	-1.74182	1.99553e-07	Down	0.404994	0.152859	No	2.14682	9.71667e-11	Up
AT3G24400	pseudogenic_transcript	2.26196	5.35868e-05	Up	-0.337566	0.634506	No	-2.59952	7.43362e-05	Down
AT3G24518	antisense_lncRNA	-0.86997	1.60262e-13	No	-1.04727	3.20192e-18	Down	-0.177303	0.206826	No
AT3G24612	snoRNA	-0.495547	1.55369e-05	No	1.41989	4.85709e-47	Up	1.91544	1.49087e-76	Up
AT3G24614	snoRNA	-0.78659	0.0713738	No	1.0566	0.0129526	Up	1.84319	6.06716e-06	Up
AT3G24615	snoRNA	-0.855038	1.55955e-06	No	1.35212	1.31671e-15	Up	2.20715	3.79528e-38	Up
AT3G25225	pseudogenic_transcript	0.61256	0.000351426	No	1.859	1.51521e-32	Up	1.24644	2.33866e-17	Up
AT3G25795	ncRNA	0.124221	0.795881	No	-1.14986	0.0128403	Down	-1.27408	0.00504575	Down
AT3G26134	pseudogenic_transcript	-1.0221	0.128552	No	-1.6079	0.0264122	Down	-0.585795	0.410508	No
AT3G26165	pseudogenic_transcript	-2.91731	3.50929e-48	Down	-3.63408	7.93076e-65	Down	-0.716769	0.00224125	No
AT3G26812	miRNA_primary_transcript	-3.6439	1.79355e-09	Down	-2.4819	1.20616e-06	Down	1.162	0.0828896	No
AT3G26813	miRNA_primary_transcript	-3.76774	6.01437e-17	Down	-2.6215	5.97391e-12	Down	1.14624	0.0277146	Up
AT3G26815	miRNA_primary_transcript	-3.12558	4.83969e-11	Down	-2.22957	7.66524e-07	Down	0.89601	0.105259	No
AT3G26816	miRNA_primary_transcript	-2.99933	6.98438e-09	Down	-2.65525	3.37103e-07	Down	0.344079	0.623813	No
AT3G26818	miRNA_primary_transcript	-3.51839	1.44806e-13	Down	-2.09255	1.54412e-07	Down	1.42584	0.00694123	Up
AT3G26819	miRNA_primary_transcript	-2.71032	9.63623e-08	Down	-1.7098	0.000562555	Down	1.00052	0.0786803	No
AT3G27450	pseudogenic_transcript	-2.00119	3.4769e-06	Down	0.232865	0.577401	No	2.23405	2.36695e-07	Up
AT3G27865	snoRNA	1.4813	2.00378e-28	Up	1.05338	2.38698e-14	Up	-0.42792	0.00153815	No
AT3G27884	ncRNA	-0.89077	2.27741e-05	No	-2.09633	4.58166e-14	Down	-1.20556	4.24227e-05	Down
AT3G27997	pseudogenic_transcript	-1.92791	4.28353e-28	Down	-1.52803	1.46492e-18	Down	0.399881	0.0849126	No
AT3G28350	pseudogenic_transcript	-0.0195866	1	No	2.18038	1.87999e-11	Up	2.19997	1.08096e-11	Up
AT3G29788	pseudogenic_transcript	-1.01241	0.000506522	Down	-0.780838	0.00991291	No	0.231572	0.555525	No
AT3G30214	pseudogenic_transcript	-0.772588	0.00157646	No	-1.04399	4.52711e-05	Down	-0.271402	0.371876	No
AT3G30875	pseudogenic_transcript	1.32509	5.77467e-28	Up	-0.975436	2.62581e-11	No	-2.30052	4.16629e-63	Down
AT3G41761	ncRNA	-0.170182	0.473953	No	0.948189	1.42126e-06	No	1.11837	1.08139e-08	Up
AT3G41768	rRNA	1.65803	8.81326e-66	Up	1.0291	6.29031e-26	Up	-0.628929	1.65758e-10	No
AT3G41979	rRNA	1.11012	0.0622485	No	2.04352	0.000314822	Up	0.933406	0.0847043	No
AT3G42047	pseudogenic_transcript	-1.1461	0.000593355	Down	1.51888	4.97885e-09	Up	2.66499	2.86262e-18	Up
AT3G43200	pseudogenic_transcript	-1.45798	0.0284635	Down	-1.96493	0.00216245	Down	-0.506946	0.164864	No
AT3G44005	pseudogenic_transcript	-1.22513	0.075278	No	1.16685	0.207503	No	2.39198	0.00426466	Up
AT3G44030	pseudogenic_transcript	4.76059	2.127e-06	Up	2.06001	0.00745712	Up	-2.70058	0.000344668	Down
AT3G44410	pseudogenic_transcript	-2.1018	2.454e-07	Down	-1.38457	0.000395059	Down	0.717228	0.144021	No
AT3G44765	ncRNA	0.59075	0.216289	No	-0.501302	0.371707	No	-1.09205	0.0276295	Down
AT3G44798	ncRNA	-2.24131	2.03878e-14	Down	-0.289947	0.252123	No	1.95137	1.2375e-10	Up
AT3G47342	snoRNA	-1.15952	1.95226e-07	Down	0.382865	0.072405	No	1.54238	2.07114e-12	Up
AT3G47347	snoRNA	-1.12769	5.47794e-05	Down	0.407716	0.14249	No	1.53541	2.11482e-08	Up
AT3G47348	snoRNA	-0.384774	0.0431847	No	1.0704	8.7803e-10	Up	1.45518	6.23092e-17	Up
AT3G48057	miRNA_primary_transcript	-1.53322	0.0293358	Down	-0.164737	0.881336	No	1.36848	0.0500657	No
AT3G48201	miRNA_primary_transcript	-1.8388	0.00208568	Down	-0.995176	0.0881726	No	0.843628	0.214386	No
AT3G48650	pseudogenic_transcript	1.88833	2.86171e-32	Up	0.857596	1.37551e-06	No	-1.03074	6.65039e-12	Down
AT3G49162	pseudogenic_transcript	-1.87148	0.0130967	Down	-0.732259	0.441001	No	1.13922	0.0960963	No
AT3G49668	antisense_lncRNA	0.654466	0.201344	No	1.8675	2.76209e-05	Up	1.21303	0.00307807	Up
AT3G49832	pseudogenic_transcript	0.821806	0.175257	No	-0.442119	0.533805	No	-1.26393	0.0489615	Down
AT3G50825	snoRNA	-0.137304	0.477507	No	1.47974	1.29742e-21	Up	1.61705	1.78672e-25	Up
AT3G51075	antisense_lncRNA	0.939423	2.29845e-22	No	-1.04373	1.41979e-17	Down	-1.98316	4.1536e-66	Down
AT3G51238	antisense_lncRNA	3.20018	1.78394e-109	Up	0.150035	0.502661	No	-3.05014	6.73931e-94	Down
AT3G51375	miRNA_primary_transcript	-0.519591	0.0546171	No	1.10224	1.28107e-06	Up	1.62184	8.44389e-12	Up
AT3G51478	pseudogenic_transcript	0.283254	0.136099	No	-1.6513	5.26968e-13	Down	-1.93455	7.85037e-18	Down
AT3G52055	pseudogenic_transcript	-2.32377	1.20799e-17	Down	-0.341592	0.143742	No	1.98218	1.80638e-12	Up
AT3G52535	antisense_lncRNA	-1.06901	4.20874e-29	Down	-0.864228	1.03212e-18	No	0.204782	0.0838125	No
AT3G52605	antisense_lncRNA	0.432408	0.116489	No	-0.836014	0.00664206	No	-1.26842	1.35938e-05	Down
AT3G52748	ncRNA	1.08129	2.69866e-06	Up	1.10584	2.95952e-06	Up	0.0245404	0.933694	No
AT3G53403	pseudogenic_transcript	-0.731984	0.0263561	No	0.511717	0.100983	No	1.2437	6.49637e-05	Up
AT3G54366	ncRNA	-2.10492	9.91342e-18	Down	-0.332624	0.109366	No	1.7723	4.85193e-12	Up
AT3G54625	antisense_lncRNA	0.9976	0.0189983	No	-0.426094	0.447828	No	-1.42369	0.00235741	Down
AT3G55485	ncRNA	-0.0609075	0.707999	No	1.34527	1.9954e-28	Up	1.40618	6.72888e-31	Up
AT3G55734	miRNA_primary_transcript	-3.4596	2.3879e-50	Down	-0.595178	2.59685e-05	No	2.86443	3.2346e-33	Up
AT3G56275	pseudogenic_transcript	-0.66039	0.0433274	No	0.974583	0.000285301	No	1.63497	1.97096e-08	Up
AT3G57157	ncRNA	1.52282	1.745e-18	Up	1.75997	3.65262e-24	Up	0.237145	0.172719	No
AT3G57645	snRNA	-1.26818	7.22943e-50	Down	0.32132	0.000238802	No	1.5895	1.03289e-77	Up
AT3G57965	antisense_lncRNA	-0.942145	8.07028e-36	No	-1.47349	1.35015e-67	Down	-0.531347	7.23818e-09	No
AT3G58193	snoRNA	-0.671949	0.000448727	No	1.0335	4.45828e-09	Up	1.70545	2.53574e-21	Up
AT3G58196	snoRNA	-0.56925	0.000947544	No	1.21623	5.15376e-14	Up	1.78548	3.76085e-28	Up
AT3G58795	antisense_lncRNA	-0.737597	0.135457	No	3.02746	2.59565e-14	Up	3.76506	9.48759e-19	Up
AT3G58975	pseudogenic_transcript	-1.28456	1.27547e-13	Down	-2.12475	2.57524e-24	Down	-0.840193	0.000251555	No
AT3G59884	miRNA_primary_transcript	-0.0608635	0.933872	No	1.44664	0.000224825	Up	1.50751	0.000118747	Up
AT3G60164	pseudogenic_transcript	1.52605	0.01633	Up	1.15306	0.0867161	No	-0.372983	0.571693	No
AT3G60176	ncRNA	2.03733	0.0038382	Up	0.844186	0.281802	No	-1.19314	0.0774966	No
AT3G61118	ncRNA	0.716641	0.16228	No	1.01653	0.0407509	Up	0.299894	0.56761	No
AT3G61897	miRNA_primary_transcript	-3.92531	2.9016e-67	Down	-1.92642	1.0141e-23	Down	1.99889	6.08993e-17	Up
AT3G63445	antisense_lncRNA	1.25573	3.35144e-31	Up	-0.527437	8.03583e-06	No	-1.78316	1.09508e-57	Down
AT4G00885	miRNA_primary_transcript	-1.06104	0.116017	No	1.00306	0.0793436	No	2.06411	0.00136135	Up
AT4G00975	antisense_RNA	-1.72725	1.1802e-09	Down	0.476184	0.127707	No	2.20343	5.07945e-15	Up
AT4G01265	pseudogenic_transcript	-0.194242	0.849806	No	-1.85849	0.0146122	Down	-1.66425	0.0228783	Down
AT4G01533	ncRNA	2.33024	0.0112569	Up	0.0708154	0.977404	No	-2.25942	0.0169584	Down
AT4G01593	antisense_lncRNA	-0.321686	0.00156468	No	-1.02408	4.73439e-21	Down	-0.702389	3.29242e-10	No
AT4G02555	snoRNA	-2.01421	7.54443e-08	Down	0.984183	0.0001906	No	2.9984	2.49506e-16	Up
AT4G02815	transcript_region	-1.20143	4.54911e-06	Down	-1.51608	1.12819e-07	Down	-0.314649	0.368518	No
AT4G02825	transcript_region	-1.85399	1.87236e-98	Down	-3.14597	3.78693e-161	Down	-1.29198	8.0783e-25	Down
AT4G02845	transcript_region	-2.31644	1.04807e-26	Down	-0.582712	0.00169444	No	1.73373	2.4031e-14	Up
AT4G02875	transcript_region	1.19786	1.02677e-36	Up	-0.265519	0.0112018	No	-1.46338	9.23492e-53	Down
AT4G02895	transcript_region	-0.552502	0.52604	No	-2.09601	0.0361349	Down	-1.54351	0.0974757	No
AT4G02945	transcript_region	-2.13314	0.0262924	Down	-1.37404	0.111381	No	0.759095	0.368518	No
AT4G02965	transcript_region	1.64746	3.70995e-17	Up	2.87404	1.54258e-51	Up	1.22658	2.93076e-12	Up
AT4G02975	transcript_region	3.48512	2.01856e-26	Up	1.29988	0.00056127	Up	-2.18524	2.02706e-16	Down
AT4G03060	pseudogenic_transcript	-0.241876	0.450493	No	-1.06165	0.000196399	Down	-0.819775	0.00491333	No
AT4G03065	transcript_region	-1.31036	9.24324e-07	Down	-1.46466	4.81797e-07	Down	-0.154301	0.688027	No
AT4G03075	transcript_region	-1.50817	7.02306e-15	Down	0.596167	0.000185243	No	2.10434	9.83665e-29	Up
AT4G03125	transcript_region	6.41701	1.75865e-166	Up	7.76492	9.13327e-244	Up	1.34791	7.3166e-51	Up
AT4G03185	transcript_region	-0.77172	0.0628601	No	-1.03407	0.0189874	Down	-0.262351	0.621108	No
AT4G03195	transcript_region	1.15259	0.13328	No	2.48447	0.00170892	Up	1.33188	0.0517469	No
AT4G03255	transcript_region	-2.1302	0.00533544	Down	-0.122864	0.927411	No	2.00733	0.00780149	Up
AT4G03275	transcript_region	-1.51838	0.000945128	Down	-0.606427	0.187219	No	0.911958	0.0754771	No
AT4G03295	snoRNA	-0.448343	0.0779944	No	1.23313	4.54987e-09	Up	1.68148	1.58888e-14	Up
AT4G03315	transcript_region	-1.52385	2.11496e-35	Down	-0.37902	0.000702359	No	1.14483	2.16932e-18	Up
AT4G03355	transcript_region	-2.06346	2.88802e-71	Down	-0.0258167	0.874487	No	2.03765	1.33252e-68	Up
AT4G03365	transcript_region	-0.525351	0.122434	No	-1.15237	0.00154664	Down	-0.627016	0.113879	No
AT4G03585	antisense_lncRNA	-1.02544	5.46736e-05	Down	0.782555	0.000291889	No	1.80799	5.87342e-14	Up
AT4G03685	antisense_RNA	-0.561244	0.0508167	No	1.0255	1.41725e-05	Up	1.58675	2.97032e-10	Up
AT4G03811	ncRNA	-1.20137	0.000894526	Down	-0.960968	0.00987431	No	0.2404	0.611024	No
AT4G03845	antisense_lncRNA	-2.20226	2.57608e-25	Down	-1.03239	1.99363e-08	Down	1.16987	7.48722e-07	Up
AT4G03895	antisense_lncRNA	-1.40683	1.2936e-07	Down	0.206962	0.462943	No	1.61379	1.38473e-09	Up
AT4G03905	lnc_RNA	1.29593	1.49965e-08	Up	1.34696	3.70116e-09	Up	0.051032	0.879172	No
AT4G03915	snoRNA	1.50214	3.15913e-05	Up	1.24215	0.000673851	Up	-0.259991	0.551739	No
AT4G03925	snoRNA	1.07677	0.0655844	No	1.23823	0.0323367	Up	0.161461	0.829184	No
AT4G03935	ncRNA	-0.212181	0.0833002	No	-1.24137	5.94271e-21	Down	-1.02919	1.71677e-14	Down
AT4G03955	antisense_RNA	2.80221	0.0037795	Up	4.07978	0.000109657	Up	1.27758	0.0264071	Up
AT4G03985	antisense_lncRNA	-1.39992	1.22724e-09	Down	-0.448328	0.0557051	No	0.951589	0.000103346	No
AT4G03995	snRNA	-1.22225	0.0592855	No	0.0874789	0.924704	No	1.30973	0.0491035	Up
AT4G04015	lnc_RNA	-0.89451	0.171372	No	0.836675	0.399814	No	1.73118	0.0250442	Up
AT4G04035	antisense_lncRNA	-2.14043	3.42284e-09	Down	-1.03676	0.00118327	Down	1.10367	0.00705221	Up
AT4G04055	antisense_lncRNA	-2.25326	1.20769e-13	Down	-0.655765	0.011089	No	1.5975	7.79163e-07	Up
AT4G04075	antisense_lncRNA	-1.3167	0.015221	Down	-0.549359	0.322721	No	0.76734	0.214084	No
AT4G04205	snoRNA	-0.638836	0.0156946	No	0.962112	0.000166415	No	1.60095	1.41012e-10	Up
AT4G04223	ncRNA	1.01791	2.70842e-10	Up	0.625348	0.000283894	No	-0.39256	0.0181744	No
AT4G04225	antisense_lncRNA	-1.33413	0.0100097	Down	-0.825166	0.127771	No	0.508966	0.405063	No
AT4G04409	pseudogenic_transcript	-3.65023	5.16961e-25	Down	-3.52267	3.85563e-21	Down	0.12756	0.859292	No
AT4G04425	antisense_lncRNA	-1.75824	0.0118992	Down	-0.615358	0.372078	No	1.14288	0.118145	No
AT4G04435	antisense_lncRNA	-1.67221	2.75085e-66	Down	-1.20318	2.72225e-36	Down	0.469031	4.20647e-05	No
AT4G04455	antisense_lncRNA	-0.179175	0.622277	No	1.11013	6.27619e-05	Up	1.28931	3.64516e-06	Up
AT4G04465	snoRNA	1.52167	4.02653e-46	Up	0.778521	4.66438e-12	No	-0.743151	1.45482e-12	No
AT4G04475	snoRNA	0.123493	0.659164	No	1.47621	7.82247e-12	Up	1.35272	3.13139e-10	Up
AT4G04485	snoRNA	1.74527	2.3291e-06	Up	1.45746	9.41397e-05	Up	-0.287809	0.519293	No
AT4G04692	pseudogenic_transcript	-2.68078	3.5508e-88	Down	-0.895719	1.15617e-15	No	1.78506	4.47716e-36	Up
AT4G04845	transcript_region	-1.6677	1.3429e-38	Down	-3.77272	6.30913e-84	Down	-2.10502	3.58714e-25	Down
AT4G04895	lnc_RNA	1.36909	1.14683e-07	Up	-1.95854	1.30347e-06	Down	-3.32763	1.75148e-17	Down
AT4G04915	transcript_region	-1.07681	1.19806e-45	Down	-0.537248	1.54837e-12	No	0.539563	1.73291e-11	No
AT4G04975	lnc_RNA	-0.623992	0.24164	No	1.46912	0.000488777	Up	2.09311	3.82577e-06	Up
AT4G05048	snoRNA	2.52112	0.000173701	Up	2.54376	0.000157816	Up	0.0226407	0.994233	No
AT4G05055	snoRNA	3.46892	6.81119e-07	Up	2.6614	0.000129746	Up	-0.807522	0.0895024	No
AT4G05065	antisense_lncRNA	-3.0205	1.93694e-05	Down	-2.75835	9.78302e-05	Down	0.262151	0.844051	No
AT4G05087	pseudogenic_transcript	1.54622	0.0872615	No	2.67947	0.00468566	Up	1.13325	0.158751	No
AT4G05105	miRNA_primary_transcript	-1.356	0.0177416	Down	-0.310888	0.618683	No	1.04511	0.0863754	No
AT4G05155	antisense_lncRNA	-0.671719	0.401322	No	2.08608	0.00179465	Up	2.7578	0.000243111	Up
AT4G05285	lnc_RNA	-1.02617	8.27211e-09	Down	1.1583	1.05859e-15	Up	2.18447	1.0046e-39	Up
AT4G05295	lnc_RNA	1.91546	3.76727e-140	Up	-0.226802	0.027345	No	-2.14226	2.98044e-146	Down
AT4G05395	antisense_lncRNA	-1.62907	0.00844214	Down	0.962895	0.0756322	No	2.59197	2.00473e-05	Up
AT4G05685	antisense_lncRNA	-2.13243	9.32531e-12	Down	-2.5663	6.81366e-12	Down	-0.433865	0.325711	No
AT4G05735	antisense_lncRNA	-0.823819	0.113066	No	1.05795	0.0136413	Up	1.88177	6.08844e-05	Up
AT4G05760	antisense_lncRNA	-1.50463	0.000509117	Down	0.999035	0.00285505	No	2.50367	1.57479e-09	Up
AT4G05775	antisense_lncRNA	-2.04083	6.58858e-07	Down	-0.454062	0.232983	No	1.58676	0.000229129	Up
AT4G05780	lnc_RNA	1.46108	0.136565	No	2.44763	0.0233847	Up	0.98655	0.336276	No
AT4G05815	antisense_lncRNA	-0.00698338	1	No	1.90965	8.70433e-18	Up	1.91664	5.0129e-18	Up
AT4G05845	lnc_RNA	-0.775097	0.0258306	No	1.08098	0.000119663	Up	1.85608	2.54376e-09	Up
AT4G05865	lnc_RNA	-0.962703	0.126575	No	0.431958	0.665116	No	1.39466	0.0463382	Up
AT4G05870	lnc_RNA	-3.1275	0.00142665	Down	-1.81106	0.00568329	Down	1.31644	0.102532	No
AT4G05900	lnc_RNA	0.305228	0.650734	No	2.1333	3.05679e-05	Up	1.82807	0.000200647	Up
AT4G05910	antisense_lncRNA	1.63349	1.19748e-12	Up	1.0415	2.46389e-05	Up	-0.591991	0.00772155	No
AT4G06010	snoRNA	-1.13655	4.53805e-10	Down	1.01273	5.3925e-11	Up	2.14928	2.19292e-35	Up
AT4G06015	snoRNA	-0.963049	3.1472e-06	No	1.33153	5.14133e-12	Up	2.29458	3.24065e-31	Up
AT4G06090	lnc_RNA	-1.94997	0.0199444	Down	-1.85793	0.0314499	Down	0	1	No
AT4G06115	lnc_RNA	-0.38589	0.00511626	No	-2.02814	1.92967e-33	Down	-1.64225	9.34439e-22	Down
AT4G06135	antisense_lncRNA	-0.675502	0.0174901	No	0.378894	0.169059	No	1.0544	0.000110968	Up
AT4G06175	antisense_lncRNA	2.85276	2.20942e-21	Up	-0.322317	0.498529	No	-3.17507	1.3624e-19	Down
AT4G06180	transcript_region	-1.37281	0.172451	No	-2.12911	0.0142723	Down	-0.756306	0.244167	No
AT4G06195	lnc_RNA	-1.2448	0.159191	No	0.770741	0.414181	No	2.01554	0.0398233	Up
AT4G06225	lnc_RNA	-1.18585	4.02327e-09	Down	0.0924728	0.686801	No	1.27832	3.94891e-10	Up
AT4G06235	lnc_RNA	-0.238152	0.681683	No	0.776378	0.104611	No	1.01453	0.0321022	Up
AT4G06245	snoRNA	-1.11361	3.10181e-05	Down	0.800042	0.000828834	No	1.91365	7.20882e-14	Up
AT4G06250	snoRNA	-0.114032	0.7305	No	1.02342	5.67539e-05	Up	1.13745	7.30107e-06	Up
AT4G06255	snoRNA	2.47745	1.35238e-34	Up	1.53092	9.82227e-13	Up	-0.946529	1.13878e-07	No
AT4G06265	lnc_RNA	-2.76828	1.17505e-52	Down	-0.629034	5.15145e-05	No	2.13925	3.03908e-30	Up
AT4G06290	lnc_RNA	-0.48212	0.585963	No	1.28771	0.118006	No	1.76983	0.0313665	Up
AT4G06305	snoRNA	2.63099	4.66601e-38	Up	1.49732	1.21367e-12	Up	-1.13367	1.15746e-08	Down
AT4G06310	snoRNA	0.0609253	0.900861	No	1.01808	0.00165744	Up	0.957151	0.00316921	No
AT4G06315	snoRNA	-0.668197	0.020872	No	1.09564	3.20348e-05	Up	1.76384	3.46091e-11	Up
AT4G06320	snoRNA	-1.46651	6.68529e-07	Down	1.35173	3.02514e-06	Up	2.81824	1.16056e-22	Up
AT4G06375	snRNA	-1.49405	2.05218e-47	Down	0.622027	8.21292e-10	No	2.11608	1.11619e-94	Up
AT4G06395	antisense_lncRNA	-1.94874	0.000358493	Down	-1.43969	0.00725201	Down	0.509049	0.475539	No
AT4G06410	antisense_lncRNA	1.57117	1.04365e-38	Up	-0.0233807	0.91959	No	-1.59455	8.74089e-36	Down
AT4G06415	antisense_lncRNA	0.0520577	0.920644	No	-2.55899	1.98788e-06	Down	-2.61104	1.19208e-06	Down
AT4G06430	transcript_region	1.3072	0.000109764	Up	0.569251	0.151531	No	-0.737947	0.0310862	No
AT4G06608	pseudogenic_transcript	0.968562	0.134709	No	1.44564	0.046983	Up	0.477079	0.626246	No
AT4G06705	snoRNA	1.52195	0.000370674	Up	1.08444	0.0136575	Up	-0.437506	0.372872	No
AT4G06790	transcript_region	1.96753	0.0107589	Up	5.51645	1.00394e-11	Up	3.54893	3.79571e-14	Up
AT4G06810	lnc_RNA	-1.78403	9.10482e-26	Down	0.535499	0.00212539	No	2.31953	7.0137e-43	Up
AT4G06815	lnc_RNA	-0.199712	0.789505	No	-1.83305	0.0213922	Down	-1.63334	0.0364873	Down
AT4G06870	antisense_lncRNA	0.0193185	0.961277	No	2.38903	5.29518e-58	Up	2.36971	4.33292e-58	Up
AT4G06935	lnc_RNA	3.2927	2.84264e-10	Up	1.00257	0.0962125	No	-2.29012	1.45125e-06	Down
AT4G06955	lnc_RNA	-0.357982	0.657051	No	-2.0143	0.030506	Down	-1.65632	0.0603653	No
AT4G06980	lnc_RNA	0.482417	0.0407525	No	1.1429	2.04428e-07	Up	0.660485	0.00323931	No
AT4G06995	antisense_lncRNA	-1.98906	7.54154e-05	Down	-0.363722	0.4577	No	1.62533	0.0018652	Up
AT4G07130	antisense_lncRNA	2.41676	1.23805e-05	Up	1.55411	0.00803695	Up	-0.862657	0.0872293	No
AT4G07135	lnc_RNA	-2.38598	0.00133314	Down	-1.14488	0.11435	No	1.2411	0.0836276	No
AT4G07165	antisense_lncRNA	-1.92889	7.15698e-05	Down	1.13402	0.00291509	Up	3.0629	1.25298e-10	Up
AT4G07190	antisense_lncRNA	-1.13673	9.89981e-06	Down	-0.598276	0.0241231	No	0.538451	0.0632831	No
AT4G07195	antisense_lncRNA	-0.565477	0.496897	No	1.82117	0.010789	Up	2.38665	0.00190667	Up
AT4G07255	antisense_lncRNA	-0.751731	0.353974	No	1.16974	0.122681	No	1.92147	0.0171112	Up
AT4G07260	antisense_lncRNA	2.75404	9.1953e-16	Up	2.63918	3.08417e-14	Up	-0.114851	0.720174	No
AT4G07285	antisense_lncRNA	-0.780036	0.141218	No	-1.32666	0.0232789	Down	-0.546622	0.374771	No
AT4G07385	lnc_RNA	5.96426	7.70093e-101	Up	6.85448	7.45462e-133	Up	0.890218	1.20259e-28	No
AT4G07395	lnc_RNA	6.15275	2.42429e-85	Up	6.78173	2.02292e-103	Up	0.628973	5.61648e-07	No
AT4G07405	antisense_lncRNA	0.354206	0.0873888	No	1.36099	8.35057e-14	Up	1.00678	1.56296e-08	Up
AT4G07465	lnc_RNA	-2.79074	0.00131674	Down	-2.24178	0.031859	Down	0.548959	0.505539	No
AT4G07625	snoRNA	-0.731221	0.120824	No	0.643325	0.183188	No	1.37455	0.00192692	Up
AT4G07635	snoRNA	-0.829699	0.00359972	No	1.277	3.31999e-06	Up	2.1067	7.48369e-15	Up
AT4G07705	transcript_region	-0.997402	0.0413627	No	0.636812	0.158935	No	1.63421	0.000423364	Up
AT4G08005	antisense_lncRNA	-0.715913	0.25879	No	0.88502	0.115841	No	1.60093	0.00534932	Up
AT4G08035	ncRNA	0.0967347	0.762826	No	-1.05283	2.97239e-05	Down	-1.14956	4.54833e-06	Down
AT4G08125	snoRNA	-0.0337566	0.968836	No	1.36602	6.71569e-05	Up	1.39978	4.2459e-05	Up
AT4G08155	snoRNA	1.59683	6.18232e-13	Up	0.856742	0.000396122	No	-0.740086	0.000642232	No
AT4G08165	snoRNA	1.32559	3.39368e-14	Up	0.940983	2.00684e-07	No	-0.384603	0.0343667	No
AT4G08175	snoRNA	1.7219	1.00637e-32	Up	1.08438	1.29886e-12	Up	-0.637524	3.75928e-06	No
AT4G08205	lnc_RNA	-1.72788	8.165e-05	Down	-1.50271	0.000869125	Down	0.225176	0.752986	No
AT4G08245	antisense_lncRNA	-2.24047	0.00997841	Down	-1.76499	0.0358414	Down	0.475477	0.612116	No
AT4G08295	antisense_lncRNA	-1.80621	3.47846e-08	Down	-0.401931	0.203727	No	1.40428	4.82026e-05	Up
AT4G08315	antisense_lncRNA	1.78672	2.68319e-10	Up	3.45972	9.73181e-38	Up	1.673	8.22839e-15	Up
AT4G08325	snoRNA	1.12637	0.0126099	Up	1.06438	0.019225	Up	-0.0619824	0.924257	No
AT4G08575	antisense_lncRNA	-1.12069	0.0158458	Down	0.504317	0.277141	No	1.625	0.000299117	Up
AT4G08615	snoRNA	-1.45388	3.49267e-21	Down	1.24703	2.16706e-18	Up	2.7009	1.52996e-72	Up
AT4G08625	snoRNA	-1.83906	1.0198e-09	Down	0.886751	0.00428709	No	2.72581	4.89671e-20	Up
AT4G08695	pseudogenic_transcript	-1.65219	0.00101518	Down	-0.0758162	0.914091	No	1.57637	0.00212592	Up
AT4G08715	lnc_RNA	-2.4605	0.00227406	Down	-1.57647	0.0810267	No	0.88403	0.190479	No
AT4G08735	transcript_region	-2.25937	4.89315e-14	Down	0.395628	0.171922	No	2.655	5.71256e-19	Up
AT4G08755	snRNA	-1.43736	2.20255e-06	Down	0.11415	0.745443	No	1.55151	3.89423e-07	Up
AT4G08775	lnc_RNA	-2.1958	3.19414e-06	Down	-1.38917	0.00126541	Down	0.806632	0.152974	No
AT4G08785	antisense_lncRNA	0.455488	0.36182	No	2.36952	4.17342e-09	Up	1.91403	4.67907e-07	Up
AT4G08805	antisense_lncRNA	0.845103	0.00738027	No	1.03551	0.000980935	Up	0.190404	0.573692	No
AT4G08815	antisense_lncRNA	-1.90325	3.81466e-16	Down	0.304602	0.107231	No	2.20785	2.89009e-21	Up
AT4G08865	lnc_RNA	0.660447	0.26406	No	5.09904	5.5641e-07	Up	4.43859	2.54324e-06	Up
AT4G08935	antisense_lncRNA	1.3284	6.27594e-09	Up	2.72926	1.53777e-35	Up	1.40086	8.23229e-12	Up
AT4G09135	snRNA	-1.55983	1.99431e-26	Down	0.591483	7.58008e-06	No	2.15132	3.31919e-50	Up
AT4G09215	transcript_region	1.57978	0.000681369	Up	0.887595	0.0957631	No	-0.692187	0.115369	No
AT4G09245	transcript_region	1.0551	4.7856e-06	Up	0.975502	4.24352e-05	No	-0.0795935	0.783689	No
AT4G09365	antisense_RNA	1.85556	0.0250452	Up	1.12628	0.183484	No	-0.729287	0.393386	No
AT4G09385	antisense_lncRNA	0.68358	1.43068e-05	No	1.19415	4.86081e-15	Up	0.510573	0.000588341	No
AT4G09415	lnc_RNA	0.328287	0.630158	No	1.95632	0.000275984	Up	1.62803	0.00184072	Up
AT4G09475	snoRNA	-1.70293	0.000447277	Down	-0.293989	0.560532	No	1.40894	0.00553845	Up
AT4G09555	lnc_RNA	-1.45	0.00179557	Down	0.284537	0.573765	No	1.73454	0.000168504	Up
AT4G09605	lnc_RNA	-1.01428	0.0327078	Down	-0.443957	0.383822	No	0.570325	0.299972	No
AT4G09685	antisense_lncRNA	2.55312	6.04485e-12	Up	0.496247	0.322554	No	-2.05687	9.90183e-09	Down
AT4G09695	antisense_lncRNA	-0.962636	2.30647e-09	No	0.309124	0.0477314	No	1.27176	1.60752e-15	Up
AT4G09715	antisense_lncRNA	-1.78142	1.5814e-08	Down	-0.341897	0.292673	No	1.43952	1.11342e-05	Up
AT4G09755	lnc_RNA	-2.08643	0.0207654	Down	-1.36134	0.251342	No	0.725097	0.299289	No
AT4G09825	lnc_RNA	-1.40669	0.0439597	Down	-1.24695	0.0709224	No	0	1	No
AT4G09845	snoRNA	0.545068	0.318461	No	1.10352	0.0288152	Up	0.558453	0.307342	No
AT4G09865	lnc_RNA	-1.72558	0.0322636	Down	-1.6135	0.0508792	No	0	1	No
AT4G10414	pseudogenic_transcript	1.43187	0.000162259	Up	0.136764	0.818032	No	-1.2951	0.00102545	Down
AT4G11642	pseudogenic_transcript	-0.414264	0.618094	No	-1.72281	0.0488984	Down	-1.30854	0.123011	No
AT4G12917	ncRNA	-0.11111	0.609218	No	-1.13818	3.25458e-08	Down	-1.02707	7.50959e-07	Down
AT4G13215	pseudogenic_transcript	-1.84543	1.13442e-50	Down	-1.10648	1.97356e-21	Down	0.738955	1.44913e-07	No
AT4G13245	snoRNA	-1.28436	0.00130935	Down	0.0983089	0.840343	No	1.38266	0.000620542	Up
AT4G13493	miRNA_primary_transcript	-3.72275	2.81394e-156	Down	-1.28049	7.77999e-28	Down	2.44225	4.41474e-64	Up
AT4G13494	miRNA_primary_transcript	-2.03848	8.28417e-156	Down	-1.35325	6.31384e-72	Down	0.685224	4.49333e-17	No
AT4G13495	ncRNA	-1.79292	1.37125e-146	Down	-1.60926	5.40259e-118	Down	0.183657	0.0157327	No
AT4G13505	antisense_lncRNA	2.54271	1.02871e-11	Up	4.46364	9.86369e-35	Up	1.92093	3.71561e-19	Up
AT4G13554	miRNA_primary_transcript	-0.954685	0.000156997	No	0.179233	0.51978	No	1.13392	7.00527e-06	Up
AT4G13555	miRNA_primary_transcript	-0.950463	0.139898	No	1.15641	0.0506322	No	2.10687	0.000512355	Up
AT4G13564	miRNA_primary_transcript	-2.53018	5.87759e-28	Down	-1.30087	5.88169e-11	Down	1.2293	1.98362e-06	Up
AT4G13900	pseudogenic_transcript	3.26843	2.46137e-172	Up	0.133288	0.402526	No	-3.13515	2.68342e-154	Down
AT4G13918	antisense_lncRNA	2.00076	3.53303e-139	Up	1.32686	5.92046e-56	Up	-0.673897	3.43281e-21	No
AT4G15258	snoRNA	-0.373402	0.385501	No	1.02526	0.00525801	Up	1.39866	0.000126803	Up
AT4G16267	pseudogenic_transcript	0.933312	2.64615e-22	No	1.78239	1.51757e-83	Up	0.849075	4.27536e-25	No
AT4G16748	ncRNA	-0.576608	0.14891	No	1.33539	1.53067e-05	Up	1.91199	1.46814e-08	Up
AT4G16892	ncRNA	0.921537	2.75994e-06	No	-0.936382	0.000107013	No	-1.85792	1.71339e-16	Down
AT4G17098	antisense_lncRNA	2.99316	0	Up	1.86806	3.32526e-157	Up	-1.12509	1.05452e-77	Down
AT4G17788	miRNA_primary_transcript	-2.34302	5.90811e-06	Down	-0.499908	0.29867	No	1.84311	0.000565423	Up
AT4G18120	pseudogenic_transcript	1.03756	7.34546e-78	Up	-0.00545059	0.961821	No	-1.04301	6.25412e-75	Down
AT4G19395	miRNA_primary_transcript	-1.67419	4.1916e-30	Down	0.677865	5.45607e-07	No	2.35206	2.35798e-59	Up
AT4G20362	antisense_lncRNA	-3.44262	2.50572e-28	Down	-3.97985	8.93981e-24	Down	-0.537225	0.243512	No
AT4G22020	pseudogenic_transcript	-1.1189	0.1804	No	0.933594	0.290641	No	2.0525	0.031893	Up
AT4G22233	antisense_lncRNA	-0.629418	0.269898	No	1.31378	0.00380197	Up	1.94319	6.67783e-05	Up
AT4G22545	pseudogenic_transcript	-1.04821	1.96994e-10	Down	-2.08066	8.13498e-27	Down	-1.03245	5.692e-07	Down
AT4G23205	ncRNA	-1.30641	0.0103881	Down	-1.9384	0.00112148	Down	-0.631986	0.322532	No
AT4G23215	pseudogenic_transcript	2.56039	7.71287e-06	Up	2.89797	4.25744e-07	Up	0.337575	0.471866	No
AT4G23713	miRNA_primary_transcript	-3.24803	6.0535e-43	Down	1.18604	4.44286e-22	Up	4.43407	4.31862e-81	Up
AT4G24415	miRNA_primary_transcript	0.12936	0.358894	No	2.70129	6.60642e-151	Up	2.57194	1.15352e-143	Up
AT4G25631	snoRNA	-0.637486	0.136088	No	1.00079	0.0141589	Up	1.63828	3.01348e-05	Up
AT4G26365	snoRNA	-1.93332	1.87126e-31	Down	1.26079	5.94007e-28	Up	3.19411	4.36122e-90	Up
AT4G26542	antisense_lncRNA	-1.45815	1.42742e-16	Down	-0.935893	6.98937e-08	No	0.522257	0.0123976	No
AT4G26582	antisense_lncRNA	-0.135376	0.304134	No	-1.22904	5.02714e-21	Down	-1.09367	9.53878e-17	Down
AT4G28652	antisense_lncRNA	-1.10204	2.22694e-22	Down	-0.954007	4.62383e-16	No	0.148028	0.336896	No
AT4G30972	miRNA_primary_transcript	-1.73553	3.39233e-09	Down	0.874732	0.000220472	No	2.61026	4.72319e-20	Up
AT4G31248	antisense_lncRNA	0.481455	0.0733723	No	1.18051	1.35574e-06	Up	0.699053	0.00339439	No
AT4G31398	antisense_lncRNA	-4.36765	1.07135e-24	Down	-3.2416	9.21111e-22	Down	1.12605	0.0180279	Up
AT4G31408	ncRNA	-2.58126	2.523e-61	Down	-1.10473	1.22652e-15	Down	1.47652	9.23741e-19	Up
AT4G31877	miRNA_primary_transcript	-2.48747	8.22288e-53	Down	-0.289165	0.0820132	No	2.19831	1.09001e-40	Up
AT4G32445	miRNA_primary_transcript	-0.949267	1.40525e-05	No	0.685963	0.000404277	No	1.63523	4.65747e-15	Up
AT4G34103	pseudogenic_transcript	0.220865	0.560913	No	2.28813	1.64356e-16	Up	2.06727	1.70895e-14	Up
AT4G35731	pseudogenic_transcript	-1.78007	0.000971302	Down	0.0362841	0.956543	No	1.81635	0.000875082	Up
AT4G36052	antisense_lncRNA	-1.01382	0.00945289	Down	1.19093	9.78006e-05	Up	2.20474	7.14676e-10	Up
AT4G36648	ncRNA	-0.677373	3.89304e-35	No	0.652801	3.26689e-33	No	1.33017	7.47456e-133	Up
AT4G36808	antisense_lncRNA	-1.27521	0.00138741	Down	-0.138835	0.767189	No	1.13637	0.00641407	Up
AT4G37225	antisense_lncRNA	-1.05811	0.0107888	Down	-0.728903	0.0915491	No	0.329206	0.53971	No
AT4G37553	antisense_lncRNA	-0.0517335	0.821749	No	-1.3947	4.37259e-11	Down	-1.34296	2.35437e-10	Down
AT4G38545	antisense_lncRNA	-0.464188	5.73027e-06	No	-1.43838	9.39339e-30	Down	-0.974193	1.71152e-13	No
AT4G38932	antisense_lncRNA	-2.43543	1.38718e-32	Down	-0.930166	8.30096e-08	No	1.50526	8.99383e-12	Up
AT4G39361	snoRNA	0.936772	1.16901e-13	No	1.00762	3.90749e-15	Up	0.070843	0.630058	No
AT4G39363	snoRNA	-0.328697	0.441641	No	1.19055	0.00123849	Up	1.51925	2.78155e-05	Up
AT4G39364	snoRNA	-0.624778	0.194022	No	0.938281	0.0422233	No	1.56306	0.00038169	Up
AT4G39366	snoRNA	1.46223	2.5168e-05	Up	1.2035	0.00064922	Up	-0.258732	0.532106	No
AT4G40065	ncRNA	0.97976	1.05957e-05	No	2.86053	3.86352e-46	Up	1.88077	1.82225e-27	Up
AT4G40085	antisense_lncRNA	-1.0489	0.000442314	Down	0.371711	0.191769	No	1.42061	1.17804e-06	Up
AT5G00360	transcript_region	-2.63749	4.06841e-32	Down	-1.07672	9.54328e-09	Down	1.56077	9.43177e-11	Up
AT5G00365	transcript_region	1.59272	7.24087e-76	Up	1.59678	3.77963e-76	Up	0.00406209	0.990329	No
AT5G00375	transcript_region	-2.24311	0.000550181	Down	-1.07262	0.0668855	No	1.17049	0.0892493	No
AT5G00380	transcript_region	-0.0907923	0.830182	No	1.06881	0.000358886	Up	1.1596	0.000107197	Up
AT5G00395	transcript_region	1.34758	6.11556e-06	Up	-0.627167	0.105746	No	-1.97475	4.08813e-09	Down
AT5G00400	transcript_region	-0.565447	0.00945289	No	1.03128	2.35052e-08	Up	1.59673	2.8939e-16	Up
AT5G00405	transcript_region	-0.635257	0.00853655	No	1.08784	1.72116e-07	Up	1.7231	3.26446e-15	Up
AT5G00410	transcript_region	-1.47584	0.0484668	Down	-0.634312	0.533001	No	0.841533	0.233529	No
AT5G00420	transcript_region	0.708083	0.000102257	No	1.92507	9.91887e-31	Up	1.21698	2.76955e-15	Up
AT5G00425	transcript_region	-2.22753	0.0238664	Down	-2.07222	0.0373573	Down	0.155308	0.922094	No
AT5G00430	transcript_region	-3.88237	0.000165925	Down	-3.96704	6.96448e-06	Down	-0.0846758	0.684689	No
AT5G00435	transcript_region	-3.53894	5.48586e-78	Down	-3.41103	1.29148e-64	Down	0.127911	0.720174	No
AT5G00440	transcript_region	-1.64795	0.0513366	No	-2.00374	0.040005	Down	-0.355788	0.576141	No
AT5G00445	transcript_region	0.0953557	0.68131	No	-2.27271	2.12389e-15	Down	-2.36807	9.91784e-17	Down
AT5G00450	transcript_region	-1.03502	2.64222e-08	Down	0.596744	0.000460432	No	1.63176	1.53048e-19	Up
AT5G00500	transcript_region	-3.79119	3.33135e-06	Down	-1.78778	0.000148708	Down	2.00341	0.00688612	Up
AT5G00505	transcript_region	0.268665	0.757171	No	3.21009	1.64052e-06	Up	2.94142	3.23822e-06	Up
AT5G00510	transcript_region	0.398616	3.82981e-06	No	1.50486	3.30074e-82	Up	1.10624	1.76648e-50	Up
AT5G00525	transcript_region	1.02617	4.69875e-07	Up	-1.35563	5.85303e-07	Down	-2.3818	1.16909e-20	Down
AT5G00545	transcript_region	-0.416839	0.543496	No	2.5682	2.87251e-06	Up	2.98504	2.57809e-07	Up
AT5G00560	transcript_region	-1.79389	4.67992e-05	Down	1.77524	5.36687e-10	Up	3.56913	3.77824e-17	Up
AT5G00570	transcript_region	1.82576	1.04677e-09	Up	0.367872	0.344498	No	-1.45788	1.17321e-06	Down
AT5G00580	transcript_region	-2.04296	3.88274e-07	Down	-1.35647	0.000341562	Down	0.686488	0.171032	No
AT5G00585	transcript_region	1.92208	7.5209e-18	Up	1.39169	4.08547e-09	Up	-0.530391	0.00911598	No
AT5G00590	transcript_region	-2.23489	1.75894e-42	Down	0.384215	0.024235	No	2.61911	5.84534e-58	Up
AT5G00610	transcript_region	0.733096	0.0474163	No	3.9249	2.58914e-38	Up	3.1918	4.30349e-35	Up
AT5G00615	transcript_region	-0.144039	0.759493	No	-1.49467	0.00137404	Down	-1.35063	0.00410004	Down
AT5G00625	transcript_region	0.77877	0.255208	No	2.18481	0.000343414	Up	1.40604	0.0116607	Up
AT5G00650	transcript_region	-2.1168	6.91445e-11	Down	-3.13966	5.34704e-15	Down	-1.02286	0.0228874	Down
AT5G00660	transcript_region	-1.86205	1.37188e-05	Down	-1.07473	0.0154608	Down	0.787323	0.0904815	No
AT5G00680	transcript_region	2.63246	2.05088e-30	Up	2.87821	5.7493e-36	Up	0.245749	0.183742	No
AT5G00685	transcript_region	0.630364	2.37493e-07	No	1.2925	2.33153e-28	Up	0.662132	3.09378e-09	No
AT5G00695	transcript_region	-3.60006	0.000444373	Down	-2.15541	0.00149449	Down	1.44465	0.0807453	No
AT5G00710	transcript_region	2.01283	1.95382e-11	Up	0.00959424	1	No	-2.00324	1.95295e-10	Down
AT5G00755	snoRNA	-1.20548	0.000318137	Down	1.55517	1.42385e-06	Up	2.76065	9.00099e-18	Up
AT5G00760	snoRNA	-0.523203	0.125998	No	1.26017	6.30023e-05	Up	1.78337	8.69303e-09	Up
AT5G00765	snoRNA	0.49584	0.319696	No	1.31544	0.00334357	Up	0.819596	0.0809979	No
AT5G00780	antisense_lncRNA	1.12779	8.47627e-09	Up	-0.0166077	0.972734	No	-1.14439	2.03811e-08	Down
AT5G00815	antisense_lncRNA	-2.85372	8.53767e-11	Down	-0.651735	0.0902578	No	2.20198	1.06136e-06	Up
AT5G00835	lnc_RNA	-1.73759	0.0260148	Down	-1.16301	0.148902	No	0.574585	0.521247	No
AT5G00845	lnc_RNA	-2.75735	1.63269e-05	Down	-1.37448	0.00820849	Down	1.38287	0.0390447	Up
AT5G00870	antisense_lncRNA	-1.55563	0.00686245	Down	-1.27302	0.0291981	Down	0.282614	0.754824	No
AT5G00875	antisense_lncRNA	2.9324	9.1767e-63	Up	1.9985	1.79278e-27	Up	-0.933893	8.17566e-11	No
AT5G00990	antisense_lncRNA	-1.51169	1.76941e-11	Down	0.296182	0.180269	No	1.80787	6.54027e-16	Up
AT5G01055	lnc_RNA	0.154146	0.869962	No	-1.71948	0.0570657	No	-1.87363	0.0417298	Down
AT5G01135	snoRNA	2.24636	2.34097e-07	Up	1.33678	0.00290388	Up	-0.909578	0.0496362	No
AT5G01145	snoRNA	1.0494	0.0158386	Up	1.66191	7.58143e-05	Up	0.612516	0.184882	No
AT5G01165	snoRNA	-0.896381	0.00452671	No	1.00221	0.00131906	Up	1.89859	3.30052e-10	Up
AT5G01175	antisense_lncRNA	-0.398228	0.0526157	No	1.04993	9.99713e-09	Up	1.44815	4.33204e-15	Up
AT5G01205	antisense_lncRNA	-2.71815	9.83496e-20	Down	-1.05199	7.97436e-06	Down	1.66616	2.41319e-07	Up
AT5G01215	antisense_lncRNA	1.5503	5.00891e-12	Up	3.11318	8.64136e-50	Up	1.56288	1.84457e-23	Up
AT5G01345	lnc_RNA	-2.77692	0.000983255	Down	-2.60735	0.00210954	Down	0	1	No
AT5G01435	antisense_lncRNA	-0.620718	0.0516232	No	0.516684	0.0781361	No	1.1374	0.000131302	Up
AT5G01542	antisense_lncRNA	0.880259	2.10775e-17	No	-0.948422	9.80526e-12	No	-1.82868	3.77127e-45	Down
AT5G01555	antisense_lncRNA	-1.45899	0.00839662	Down	0.270766	0.632087	No	1.72975	0.00183349	Up
AT5G01595	antisense_lncRNA	-1.02612	1.23071e-13	Down	-0.795658	1.63688e-08	No	0.230462	0.164233	No
AT5G01675	antisense_lncRNA	1.53458	1.22571e-08	Up	5.26864	2.28836e-92	Up	3.73406	5.46183e-51	Up
AT5G01705	lnc_RNA	-2.64096	0.000567017	Down	-1.37336	0.0679276	No	1.2676	0.0406689	Up
AT5G01715	pseudogenic_transcript	-1.20848	0.000145396	Down	-2.20763	4.22972e-08	Down	-0.999154	0.0213684	No
AT5G01732	antisense_lncRNA	2.20887	6.70973e-09	Up	0.939051	0.0305337	No	-1.26982	0.000431794	Down
AT5G01765	antisense_lncRNA	-1.71154	1.32875e-29	Down	0.0590372	0.73471	No	1.77057	6.54766e-31	Up
AT5G01815	antisense_lncRNA	-1.79315	6.75745e-18	Down	-0.945322	1.15836e-06	No	0.847831	0.000340623	No
AT5G01835	antisense_lncRNA	-1.99517	0.0151891	Down	-1.09404	0.150076	No	0.901137	0.271654	No
AT5G01865	lnc_RNA	1.27883	0.021138	Up	0.771193	0.211215	No	-0.507635	0.395639	No
AT5G01995	lnc_RNA	1.08269	0.205035	No	-1.01761	0.278621	No	-2.1003	0.0228602	Down
AT5G02035	miRNA_primary_transcript	0.712063	0.108348	No	2.66341	1.87484e-12	Up	1.95135	7.58805e-09	Up
AT5G02055	lnc_RNA	-0.989293	0.00140286	No	0.873785	0.00517712	No	1.86308	4.77883e-10	Up
AT5G02095	antisense_lncRNA	-1.32283	0.0493845	Down	-0.748104	0.273657	No	0.574731	0.475786	No
AT5G02195	antisense_lncRNA	-2.39431	4.13519e-24	Down	-0.433773	0.0452209	No	1.96054	8.43015e-16	Up
AT5G02225	antisense_lncRNA	-2.07469	2.84045e-05	Down	-0.775057	0.0776114	No	1.29964	0.0153036	Up
AT5G02244	pseudogenic_transcript	1.50651	0.0278762	Up	2.81537	2.80866e-05	Up	1.30886	0.0210475	Up
AT5G02245	snRNA	0.361703	0.373049	No	-0.976411	0.0178749	No	-1.33811	0.000731495	Down
AT5G02255	snRNA	-0.986331	0.126097	No	1.83562	0.000438355	Up	2.82195	2.33156e-06	Up
AT5G02295	snoRNA	-1.63176	5.22404e-15	Down	1.28334	2.55168e-12	Up	2.9151	2.84878e-47	Up
AT5G02305	snoRNA	-0.988777	0.00054953	No	0.980349	0.000574548	No	1.96913	1.06142e-12	Up
AT5G02315	snoRNA	-2.02155	4.2325e-17	Down	1.21517	6.95978e-13	Up	3.23672	1.66518e-44	Up
AT5G02325	snoRNA	-1.08835	4.7186e-07	Down	1.022	1.92796e-06	Up	2.11035	1.52556e-23	Up
AT5G02565	snoRNA	0.696947	0.146394	No	1.30141	0.00387971	Up	0.604467	0.215621	No
AT5G02575	snoRNA	0.160944	0.732719	No	1.21171	0.00143462	Up	1.05077	0.00618916	Up
AT5G02645	lnc_RNA	1.26163	2.20167e-08	Up	1.32555	3.74284e-09	Up	0.0639192	0.83765	No
AT5G02655	snoRNA	-0.0533533	0.821524	No	1.75733	2.00384e-27	Up	1.81068	5.24895e-29	Up
AT5G02665	snoRNA	2.40501	2.90632e-14	Up	1.21697	0.00021203	Up	-1.18804	0.000223066	Down
AT5G02675	snoRNA	1.97007	1.1059e-13	Up	1.66171	4.74607e-10	Up	-0.308359	0.315584	No
AT5G02855	lnc_RNA	-4.42984	8.47138e-18	Down	-0.806537	0.00706192	No	3.6233	2.03222e-12	Up
AT5G02865	lnc_RNA	-3.76341	2.51962e-22	Down	-0.682561	0.0120039	No	3.08085	4.59232e-15	Up
AT5G02875	antisense_lncRNA	0.273333	0.781166	No	2.11078	0.0399571	Up	1.83745	0.0651283	No
AT5G02885	lnc_RNA	-2.10824	0.000349871	Down	-3.28694	2.00653e-05	Down	-1.1787	0.0907412	No
AT5G02895	antisense_lncRNA	-1.32832	2.64417e-06	Down	-1.10511	0.000136655	Down	0.223209	0.560348	No
AT5G02905	antisense_lncRNA	1.58517	0.0275882	Up	2.85533	0.00010183	Up	1.27016	0.0365309	Up
AT5G02915	snoRNA	0.0615386	0.921014	No	1.03576	0.00798354	Up	0.97422	0.0129299	No
AT5G02975	ncRNA	-1.68485	0.0306812	Down	-1.53889	0.051128	No	0	1	No
AT5G03035	lnc_RNA	-0.922891	0.156474	No	0.584806	0.563508	No	1.5077	0.0411477	Up
AT5G03175	antisense_lncRNA	-0.850976	0.00861318	No	0.324552	0.330044	No	1.17553	0.000197478	Up
AT5G03235	antisense_lncRNA	0.492295	0.553616	No	2.37786	0.000811348	Up	1.88556	0.00499766	Up
AT5G03255	antisense_lncRNA	-1.00475	7.82679e-20	Down	-1.33829	2.89158e-28	Down	-0.333543	0.0164427	No
AT5G03285	ncRNA	-1.96291	1.34465e-16	Down	-0.427216	0.051857	No	1.53569	6.46736e-10	Up
AT5G03315	antisense_RNA	-1.94758	0.0039455	Down	-0.588096	0.37916	No	1.35948	0.0523532	No
AT5G03377	pseudogenic_transcript	-0.928084	0.0293611	No	-2.32971	5.2865e-05	Down	-1.40162	0.0150053	Down
AT5G03395	lnc_RNA	0.675913	0.00131257	No	-2.47625	1.76222e-15	Down	-3.15216	6.33927e-25	Down
AT5G03552	miRNA_primary_transcript	-1.3254	5.8231e-09	Down	-0.648412	0.00426461	No	0.676992	0.00809122	No
AT5G03575	lnc_RNA	-2.05407	0.00767783	Down	-0.917801	0.322406	No	1.13627	0.0935012	No
AT5G03858	pseudogenic_transcript	-1.82001	0.00883664	Down	-1.63886	0.0162982	Down	0	1	No
AT5G03955	lnc_RNA	-2.04859	0.0240418	Down	-0.0233512	1	No	2.02524	0.0262174	Up
AT5G03985	antisense_lncRNA	-2.04604	0.0283086	Down	-1.02502	0.200727	No	1.02102	0.224626	No
AT5G04065	lnc_RNA	1.25601	3.18172e-08	Up	1.01931	1.98015e-05	Up	-0.236695	0.327359	No
AT5G04085	snRNA	-1.06261	0.015002	Down	-0.601787	0.193784	No	0.460826	0.377425	No
AT5G04185	antisense_lncRNA	-1.53164	0.0260835	Down	-0.263743	0.668086	No	1.26789	0.0723219	No
AT5G04205	lnc_RNA	-0.659982	0.0662558	No	0.818074	0.00719942	No	1.47806	4.92365e-06	Up
AT5G04215	lnc_RNA	-0.189385	0.714575	No	1.17761	0.00283376	Up	1.367	0.00057113	Up
AT5G04275	miRNA_primary_transcript	-0.77342	0.119993	No	1.28774	0.00197226	Up	2.06116	2.7492e-06	Up
AT5G04305	snRNA	-0.652754	0.0722167	No	0.597323	0.0714514	No	1.25008	0.000205703	Up
AT5G04335	antisense_lncRNA	1.60694	0.0113974	Up	2.99605	1.24032e-06	Up	1.38911	0.00442592	Up
AT5G04375	antisense_lncRNA	-1.97989	1.76673e-12	Down	-0.75727	0.00323793	No	1.22262	6.00959e-05	Up
AT5G04405	lnc_RNA	-1.63305	0.00272924	Down	-2.57775	0.000317265	Down	-0.944706	0.141971	No
AT5G04425	snoRNA	0.406924	0.0123504	No	1.22659	3.82932e-16	Up	0.81967	3.9882e-08	No
AT5G04435	lnc_RNA	-0.697434	0.196729	No	2.39773	2.82379e-09	Up	3.09517	5.93407e-12	Up
AT5G04465	snRNA	-1.56642	4.94618e-05	Down	0.22144	0.648582	No	1.78786	3.06169e-06	Up
AT5G04485	transcript_region	-1.57448	3.33746e-05	Down	0.219805	0.645337	No	1.79428	1.90693e-06	Up
AT5G04545	snoRNA	-0.10407	0.592843	No	1.36284	1.17437e-20	Up	1.46691	1.3486e-23	Up
AT5G04665	lnc_RNA	1.99536	0.0458066	Up	0.475214	0.597854	No	-1.52015	0.126229	No
AT5G04785	lnc_RNA	0.215624	0.849384	No	2.24073	0.0288753	Up	2.0251	0.0444885	Up
AT5G04880	pseudogenic_transcript	0.20126	0.000122195	No	-0.979903	1.4004e-67	No	-1.18116	1.02268e-99	Down
AT5G05205	lnc_RNA	1.19968	0.0626894	No	-1.0723	0.145742	No	-2.27198	0.000974329	Down
AT5G05305	transcript_region	-1.93978	5.83937e-06	Down	-1.18315	0.00417556	Down	0.756631	0.135283	No
AT5G05345	transcript_region	0.792349	0.00268851	No	-1.82399	4.91343e-07	Down	-2.61633	7.95645e-14	Down
AT5G05395	lnc_RNA	-0.312134	0.767842	No	-1.82762	0.0215189	Down	-1.51549	0.0426938	Down
AT5G05415	lnc_RNA	0.956916	0.264208	No	-1.17597	0.0705006	No	-2.13288	0.00684729	Down
AT5G05425	lnc_RNA	-0.332145	0.630165	No	-1.32733	0.0487522	Down	-0.995186	0.142817	No
AT5G05435	antisense_lncRNA	-1.95948	2.74942e-26	Down	-3.00577	6.5585e-36	Down	-1.04629	7.90651e-05	Down
AT5G05725	lnc_RNA	-2.09623	0.0051505	Down	-1.55031	0.0890622	No	0.545923	0.495343	No
AT5G05765	lnc_RNA	-1.19574	0.0690355	No	0.350721	0.604679	No	1.54646	0.0165856	Up
AT5G05775	transcript_region	-0.714852	0.0192982	No	0.465431	0.101189	No	1.18028	4.75445e-05	Up
AT5G05995	antisense_lncRNA	1.28075	0.0138876	Up	1.4171	0.00677954	Up	0.136348	0.817276	No
AT5G06045	lnc_RNA	-0.596071	0.310017	No	0.833374	0.364631	No	1.42945	0.0419941	Up
AT5G06055	snRNA	-1.25379	0.207769	No	-1.92445	0.0195281	Down	-0.670652	0.266505	No
AT5G06115	snoRNA	1.34783	8.66169e-06	Up	1.52931	3.76361e-07	Up	0.181482	0.62484	No
AT5G06165	ncRNA	0.842801	0.103953	No	1.06404	0.0358647	Up	0.221241	0.716165	No
AT5G06245	antisense_lncRNA	-2.06887	0.0113433	Down	-0.543019	0.503012	No	1.52585	0.0567288	No
AT5G06275	lnc_RNA	-1.05436	0.000591001	Down	0.342022	0.264089	No	1.39638	3.66311e-06	Up
AT5G06278	pseudogenic_transcript	-2.42491	1.67223e-24	Down	-1.9225	7.18395e-17	Down	0.502409	0.106379	No
AT5G06305	snoRNA	-2.21642	8.6664e-20	Down	1.34254	5.39159e-16	Up	3.55896	1.85066e-51	Up
AT5G06395	antisense_lncRNA	1.68506	0.00318637	Up	0.422701	0.565646	No	-1.26236	0.0291814	Down
AT5G06465	lnc_RNA	0.142361	0.911954	No	-1.46003	0.0437519	Down	-1.60239	0.0308744	Down
AT5G06475	lnc_RNA	1.48643	0.00295698	Up	2.84383	1.70386e-09	Up	1.3574	0.00084906	Up
AT5G06525	lnc_RNA	1.02875	0.311976	No	3.16816	0.00317916	Up	2.13941	0.0280043	Up
AT5G06535	lnc_RNA	-1.50648	0.0221886	Down	-0.675915	0.459282	No	0.830564	0.142952	No
AT5G06585	lnc_RNA	2.33008	0.000164618	Up	1.32953	0.0439474	Up	-1.00055	0.0887034	No
AT5G06595	lnc_RNA	-0.471219	0.528646	No	1.12851	0.0754138	No	1.59973	0.0133021	Up
AT5G06695	antisense_lncRNA	0.68398	1.02354e-20	No	-0.561299	8.62639e-11	No	-1.24528	4.17328e-53	Down
AT5G06835	snoRNA	0.389851	0.393984	No	1.43829	0.000281469	Up	1.04843	0.00948183	Up
AT5G06845	lnc_RNA	-1.80786	0.00160115	Down	1.14618	0.0167931	Up	2.95404	1.39881e-07	Up
AT5G06865	antisense_lncRNA	-2.9568	1.02549e-147	Down	-1.10286	6.04875e-35	Down	1.85394	3.71419e-52	Up
AT5G06880	lnc_RNA	-1.32797	0.000266242	Down	-1.14196	0.00240096	Down	0.186008	0.715746	No
AT5G06885	lnc_RNA	-1.81081	0.00947818	Down	-0.938565	0.166541	No	0.872247	0.246648	No
AT5G07015	antisense_lncRNA	0.398937	0.057406	No	2.72	1.50972e-58	Up	2.32106	1.06442e-49	Up
AT5G07095	snoRNA	2.27859	9.09453e-36	Up	1.39697	4.6164e-14	Up	-0.881618	2.09323e-06	No
AT5G07115	lnc_RNA	-1.39558	0.0479855	Down	0.570701	0.564942	No	1.96628	0.0121646	Up
AT5G07125	lnc_RNA	-3.20522	4.02209e-18	Down	-0.155869	0.621059	No	3.04935	3.05615e-16	Up
AT5G07152	antisense_lncRNA	-0.938915	4.74653e-10	No	-2.2687	6.12307e-37	Down	-1.32979	8.81594e-13	Down
AT5G07275	antisense_lncRNA	1.013	0.04406	Up	-0.672531	0.289784	No	-1.68553	0.00349775	Down
AT5G07285	antisense_lncRNA	-1.68045	0.0128161	Down	-2.27196	0.00692293	Down	-0.591512	0.40751	No
AT5G07322	ncRNA	-0.52853	0.221915	No	1.68236	1.20542e-06	Up	2.21089	9.81862e-10	Up
AT5G07325	lnc_RNA	-0.814005	0.00192383	No	0.400402	0.157937	No	1.21441	2.06412e-06	Up
AT5G07395	lnc_RNA	1.36244	0.0130433	Up	4.07364	2.09099e-15	Up	2.71121	2.12774e-11	Up
AT5G07515	antisense_lncRNA	-0.979734	0.0282023	No	-1.32721	0.00696894	Down	-0.347478	0.54369	No
AT5G07725	snoRNA	1.80935	2.49194e-78	Up	0.374681	0.000504367	No	-1.43467	4.04559e-50	Down
AT5G07735	snoRNA	-0.63838	0.019464	No	0.985848	0.000181975	No	1.62423	2.73791e-10	Up
AT5G07835	lnc_RNA	1.94973	0.00126423	Up	1.89443	0.00204155	Up	-0.0553029	0.955966	No
AT5G07995	lnc_RNA	-2.7196	0.000344507	Down	-2.06718	0.00306928	Down	0.652418	0.431495	No
AT5G08125	ncRNA	2.03022	2.30783e-18	Up	1.2697	4.10421e-07	Up	-0.760519	0.000280362	No
AT5G08135	antisense_lncRNA	-0.593119	0.368716	No	0.996497	0.334361	No	1.58962	0.0467094	Up
AT5G08185	miRNA_primary_transcript	-1.20225	1.36134e-23	Down	0.162484	0.181402	No	1.36474	1.50648e-29	Up
AT5G08285	antisense_lncRNA	-0.689874	0.10729	No	-1.17702	0.0099763	Down	-0.487149	0.337664	No
AT5G08295	transcript_region	-1.23684	1.39025e-06	Down	-0.260313	0.340597	No	0.976528	0.000328426	No
AT5G08445	lnc_RNA	-0.867206	0.0186586	No	-1.73648	4.50496e-05	Down	-0.86927	0.0576696	No
AT5G08465	lnc_RNA	2.07174	0.0108889	Up	1.58051	0.0373573	Up	-0.491231	0.655175	No
AT5G08515	snoRNA	-0.600001	0.00587011	No	1.05353	3.4432e-07	Up	1.65354	7.64791e-16	Up
AT5G08635	lnc_RNA	-1.36812	0.00298185	Down	0.00142592	1	No	1.36955	0.00310674	Up
AT5G08655	lnc_RNA	-1.6949	0.0228223	Down	0.567569	0.412325	No	2.26247	0.00296412	Up
AT5G08735	lnc_RNA	-0.545542	0.417146	No	1.98804	0.140084	No	2.53359	0.0174706	Up
AT5G08745	lnc_RNA	-1.75574	0.0172857	Down	-0.260239	0.814913	No	1.4955	0.0358073	Up
AT5G08805	snoRNA	1.63754	3.2219e-08	Up	1.18693	8.12685e-05	Up	-0.450605	0.17128	No
AT5G08820	antisense_lncRNA	1.67575	1.31551e-08	Up	-0.979075	0.0117777	No	-2.65483	3.92352e-14	Down
AT5G08835	antisense_lncRNA	-0.637048	0.000639113	No	-2.19982	3.5304e-18	Down	-1.56277	2.32551e-09	Down
AT5G08850	snoRNA	-1.6448	4.13878e-08	Down	1.24327	4.86377e-08	Up	2.88808	4.93286e-24	Up
AT5G08860	snoRNA	-1.55331	0.000630502	Down	0.958698	0.0107364	No	2.51201	8.4119e-09	Up
AT5G08865	snoRNA	2.09757	6.42102e-05	Up	0.936225	0.0964536	No	-1.16135	0.0355367	Down
AT5G08875	antisense_RNA	-1.07982	0.000709469	Down	0.546314	0.0533293	No	1.62613	1.13981e-07	Up
AT5G08880	antisense_lncRNA	2.70087	1.78526e-06	Up	0.319946	0.680641	No	-2.38092	2.78432e-05	Down
AT5G08885	antisense_lncRNA	-2.1192	0.0100414	Down	-1.06168	0.158283	No	1.05752	0.188922	No
AT5G08895	lnc_RNA	-0.824883	0.100823	No	1.58541	2.8812e-05	Up	2.41029	6.09998e-08	Up
AT5G08920	antisense_lncRNA	1.05702	1.94687e-05	Up	-0.689057	0.03491	No	-1.74607	1.31552e-09	Down
AT5G08960	antisense_lncRNA	-2.45044	5.49087e-24	Down	0.404831	0.0132027	No	2.85527	3.13833e-32	Up
AT5G08980	antisense_lncRNA	-0.419053	0.555643	No	1.40017	0.0116023	Up	1.81922	0.00163382	Up
AT5G09000	snoRNA	-1.32384	2.84904e-05	Down	1.44626	1.34589e-06	Up	2.7701	9.18148e-20	Up
AT5G09005	snoRNA	-0.881185	8.70149e-09	No	1.23128	3.31807e-19	Up	2.11247	4.23797e-48	Up
AT5G09035	lnc_RNA	-1.32867	0.0575269	No	0.182725	0.882089	No	1.5114	0.0395289	Up
AT5G09040	lnc_RNA	-0.631906	0.147069	No	-1.5191	0.00234304	Down	-0.887196	0.0912108	No
AT5G09115	transcript_region	-1.57677	0.0519682	No	1.43328	0.0185156	Up	3.01005	0.00190188	Up
AT5G09120	antisense_lncRNA	0.658381	0.187583	No	-1.12112	0.0568938	No	-1.7795	0.0014717	Down
AT5G09125	lnc_RNA	0.621747	0.307721	No	1.64402	0.00284785	Up	1.02227	0.0772785	No
AT5G09215	lnc_RNA	-1.82918	0.00424229	Down	-1.41104	0.0276861	Down	0.418134	0.618493	No
AT5G09265	lnc_RNA	-1.51645	0.00387168	Down	0.0206175	0.987486	No	1.53707	0.00415785	Up
AT5G09295	lnc_RNA	-0.666619	0.0206527	No	-1.27771	5.38942e-05	Down	-0.611087	0.0794224	No
AT5G09335	lnc_RNA	-1.34965	0.0374011	Down	-1.07456	0.109444	No	0.275088	0.761724	No
AT5G09355	transcript_region	-1.64926	6.21643e-05	Down	-2.2894	4.61526e-06	Down	-0.64014	0.221457	No
AT5G09365	lnc_RNA	-2.84278	7.54201e-09	Down	-1.98101	3.93309e-06	Down	0.861777	0.138509	No
AT5G09375	lnc_RNA	1.66009	0.000232475	Up	-0.559983	0.325727	No	-2.22007	5.8632e-06	Down
AT5G09435	lnc_RNA	-0.708354	0.258717	No	1.12627	0.215398	No	1.83462	0.0154829	Up
AT5G09443	antisense_lncRNA	-0.597984	0.0446614	No	1.02487	4.71971e-05	Up	1.62285	8.90608e-10	Up
AT5G09495	snoRNA	-0.814982	0.0217626	No	1.21779	0.000379387	Up	2.03277	1.20714e-09	Up
AT5G09505	lnc_RNA	-0.702899	0.081856	No	0.82106	0.0395284	No	1.52396	5.49609e-05	Up
AT5G09515	snoRNA	-0.766942	0.00578836	No	1.4339	2.19836e-09	Up	2.20085	2.89839e-18	Up
AT5G09525	transcript_region	1.0304	0.0456759	Up	-0.0808814	0.911006	No	-1.11128	0.0403492	Down
AT5G09575	transcript_region	-1.59692	0.020872	Down	-1.33347	0.0610182	No	0.263454	0.793032	No
AT5G09710	pseudogenic_transcript	-1.28157	4.28571e-05	Down	-2.15954	2.22106e-10	Down	-0.877975	0.017735	No
AT5G09915	lnc_RNA	-3.0666	0.000246862	Down	-1.78529	0.027702	Down	1.2813	0.0464983	Up
AT5G09925	antisense_lncRNA	1.52748	0.118062	No	2.38407	0.0267722	Up	0.856587	0.476446	No
AT5G10572	snoRNA	3.06256	6.30379e-26	Up	1.28351	2.03437e-05	Up	-1.77904	1.20348e-09	Down
AT5G10945	miRNA_primary_transcript	-1.5654	7.00841e-20	Down	-0.464789	0.00373571	No	1.10061	2.16465e-09	Up
AT5G11242	pseudogenic_transcript	1.57321	1.71309e-12	Up	0.772091	0.00189954	No	-0.801123	0.00021575	No
AT5G11977	miRNA_primary_transcript	-3.57371	4.7849e-15	Down	-1.28266	0.00212539	Down	2.29105	7.69189e-07	Up
AT5G13225	snoRNA	-1.4996	2.04797e-17	Down	0.720468	4.77378e-07	No	2.22007	2.28189e-38	Up
AT5G13548	pseudogenic_transcript	-1.29156	0.00345558	Down	-0.179651	0.725275	No	1.11191	0.0161516	Up
AT5G13887	miRNA_primary_transcript	-2.72797	7.878e-08	Down	-0.867296	0.0311027	No	1.86067	0.000416748	Up
AT5G14545	miRNA_primary_transcript	-2.47302	3.10889e-97	Down	-0.804809	1.83858e-12	No	1.66821	2.45414e-43	Up
AT5G14565	miRNA_primary_transcript	-0.185044	0.433939	No	1.18896	1.57892e-09	Up	1.37401	2.54001e-12	Up
AT5G15022	antisense_lncRNA	-1.10202	1.05462e-08	Down	1.11589	5.65009e-09	Up	2.2179	7.13057e-32	Up
AT5G15833	miRNA_primary_transcript	-2.40268	6.51532e-07	Down	0.153947	0.734216	No	2.55663	1.44705e-07	Up
AT5G15845	antisense_lncRNA	1.25275	2.30436e-12	Up	0.471548	0.0166482	No	-0.781201	1.46623e-05	No
AT5G16235	antisense_lncRNA	-0.404172	0.530699	No	0.698555	0.213515	No	1.10273	0.0470881	Up
AT5G18245	antisense_lncRNA	-0.499936	1.0863e-05	No	-1.96207	5.26686e-53	Down	-1.46213	3.57531e-29	Down
AT5G18255	antisense_lncRNA	0.0102985	1	No	1.17358	9.94258e-06	Up	1.16328	1.18212e-05	Up
AT5G19221	antisense_lncRNA	-0.550521	0.000908455	No	-1.52671	2.37259e-14	Down	-0.97619	3.38494e-06	No
AT5G20225	antisense_lncRNA	-2.98359	1.18383e-06	Down	-2.15888	5.29224e-05	Down	0.824714	0.229453	No
AT5G22788	ncRNA	-1.10954	0.000252729	Down	0.166345	0.61075	No	1.27589	2.77166e-05	Up
AT5G23065	miRNA_primary_transcript	-2.14682	1.6784e-13	Down	0.2556	0.324336	No	2.40242	1.63164e-16	Up
AT5G23410	ncRNA	-1.84038	6.49765e-12	Down	-0.499914	0.0450314	No	1.34046	2.56718e-06	Up
AT5G24205	ncRNA	-0.260617	0.152836	No	-2.30339	2.54252e-21	Down	-2.04277	8.41355e-17	Down
AT5G24206	ncRNA	0.402004	0.0764341	No	-2.18479	5.29531e-10	Down	-2.58679	9.19906e-14	Down
AT5G24825	miRNA_primary_transcript	-0.490236	0.475278	No	0.756014	0.204829	No	1.24625	0.0373378	Up
AT5G26038	miRNA_primary_transcript	2.84396	2.03967e-89	Up	1.24683	1.67172e-15	Up	-1.59713	1.45292e-37	Down
AT5G26146	antisense_lncRNA	-1.47366	7.97247e-06	Down	-1.05402	0.00176147	Down	0.41964	0.263291	No
AT5G26147	miRNA_primary_transcript	-2.40328	7.5365e-07	Down	-0.688881	0.197704	No	1.7144	0.000554005	Up
AT5G26286	pseudogenic_transcript	0.543553	0.44835	No	3.50889	1.51597e-09	Up	2.96534	5.80324e-09	Up
AT5G28262	ncRNA	-1.34153	5.54034e-15	Down	-2.75795	2.85125e-29	Down	-1.41642	6.12211e-08	Down
AT5G28280	pseudogenic_transcript	-3.75764	1.45751e-46	Down	-3.43065	6.01673e-39	Down	0.326986	0.434049	No
AT5G28824	ncRNA	0.362013	0.617429	No	2.1177	0.00921899	Up	1.75569	0.0745819	No
AT5G32690	pseudogenic_transcript	-0.478846	0.364848	No	0.630013	0.20212	No	1.10886	0.023466	Up
AT5G34795	pseudogenic_transcript	2.91951	1.07296e-122	Up	0.489837	0.00184696	No	-2.42967	1.44708e-91	Down
AT5G35407	miRNA_primary_transcript	-0.98606	2.14094e-06	No	1.81856	5.0733e-27	Up	2.80462	1.4672e-49	Up
AT5G35615	pseudogenic_transcript	1.6002	0.0378714	Up	1.63783	0.0369143	Up	0.0376304	0.978713	No
AT5G36002	antisense_lncRNA	-0.237914	0.000906925	No	-2.70403	1.61546e-121	Down	-2.46612	6.65643e-100	Down
AT5G36270	pseudogenic_transcript	-0.986173	0.14958	No	-2.28594	0.00530939	Down	-1.29977	0.0828594	No
AT5G37072	pseudogenic_transcript	-2.38444	5.68055e-11	Down	-1.38596	1.79445e-05	Down	0.998488	0.018216	No
AT5G37352	pseudogenic_transcript	-1.31445	0.0024149	Down	0.702511	0.0596133	No	2.01696	1.30853e-06	Up
AT5G38096	pseudogenic_transcript	0.413705	0.34208	No	1.72684	1.1725e-06	Up	1.31314	0.000104088	Up
AT5G39635	miRNA_primary_transcript	1.57447	0.0404885	Up	2.7677	0.000161646	Up	1.19323	0.0558319	No
AT5G39863	pseudogenic_transcript	-1.68535	0.0320059	Down	-1.1473	0.242536	No	0.538058	0.520458	No
AT5G40395	snRNA	-0.16177	0.285873	No	1.43037	1.96553e-29	Up	1.59214	5.75619e-36	Up
AT5G40920	pseudogenic_transcript	1.15242	6.31792e-22	Up	-0.80057	1.48045e-10	No	-1.95299	2.85026e-58	Down
AT5G40942	pseudogenic_transcript	-1.58327	1.04678e-05	Down	-0.419226	0.251027	No	1.16404	0.00238109	Up
AT5G41471	snoRNA	-0.725882	0.0443439	No	0.843268	0.0174942	No	1.56915	3.80689e-06	Up
AT5G41612	antisense_lncRNA	-1.41488	1.8336e-70	Down	-0.647734	2.41624e-17	No	0.767144	5.86111e-19	No
AT5G41663	miRNA_primary_transcript	-1.77444	4.35788e-05	Down	1.79634	9.11017e-08	Up	3.57078	6.05455e-18	Up
AT5G41905	miRNA_primary_transcript	-2.31252	2.62619e-09	Down	0.455691	0.152701	No	2.76821	8.60485e-13	Up
AT5G42445	pseudogenic_transcript	-1.1327	0.045337	Down	-1.47329	0.0176624	Down	-0.340591	0.595335	No
AT5G42730	pseudogenic_transcript	-1.29457	1.43364e-08	Down	-0.506166	0.0267723	No	0.788404	0.00167509	No
AT5G44286	snoRNA	-0.576552	0.126217	No	0.950629	0.00789037	No	1.52718	1.0069e-05	Up
AT5G44562	antisense_lncRNA	2.66715	1.70217e-08	Up	1.92527	9.89196e-05	Up	-0.74188	0.0680728	No
AT5G44569	ncRNA	-1.72055	3.84507e-07	Down	-0.353763	0.277195	No	1.36679	0.000139629	Up
AT5G45276	pseudogenic_transcript	1.15128	0.0183541	Up	0.862965	0.0986391	No	-0.288319	0.602321	No
AT5G45307	miRNA_primary_transcript	-1.60576	6.13589e-05	Down	1.25078	0.000224172	Up	2.85654	1.23531e-13	Up
AT5G45472	antisense_lncRNA	1.33819	1.14193e-106	Up	-0.279198	2.92206e-05	No	-1.61739	1.83769e-148	Down
AT5G45475	ncRNA	1.6046	4.60146e-122	Up	-0.491481	3.97848e-08	No	-2.09608	9.96335e-157	Down
AT5G46845	miRNA_primary_transcript	-1.71485	1.11104e-05	Down	1.70171	4.53621e-08	Up	3.41656	3.76627e-20	Up
AT5G48412	ncRNA	-0.0361778	0.7873	No	1.22929	8.53813e-41	Up	1.26547	3.57264e-43	Up
AT5G48775	antisense_lncRNA	-0.804325	2.42791e-18	No	-1.27951	2.83466e-36	Down	-0.475184	1.62846e-05	No
AT5G49152	antisense_lncRNA	-0.610764	0.0313178	No	-2.54657	1.52506e-12	Down	-1.93581	1.32653e-07	Down
AT5G51174	snoRNA	-0.836864	0.0224617	No	0.718819	0.0543604	No	1.55568	8.71991e-06	Up
AT5G52471	snoRNA	-0.645378	0.102452	No	1.72994	6.00668e-07	Up	2.37532	1.49365e-11	Up
AT5G52797	miRNA_primary_transcript	-3.73054	1.7806e-05	Down	-1.65416	0.010499	Down	2.07637	0.00330274	Up
AT5G53048	antisense_lncRNA	1.83539	5.62462e-243	Up	1.27926	4.06077e-109	Up	-0.556136	3.01212e-28	No
AT5G54064	pseudogenic_transcript	-1.27856	6.88751e-08	Down	-0.948172	8.41091e-05	No	0.330383	0.283878	No
AT5G54075	snoRNA	-0.398358	0.327289	No	0.74922	0.0476161	No	1.14758	0.00155134	Up
AT5G54569	antisense_lncRNA	-0.567111	6.33218e-06	No	-1.47705	9.58725e-24	Down	-0.909939	3.36511e-09	No
AT5G54661	pseudogenic_transcript	-1.55798	2.11562e-08	Down	0.0555773	0.869453	No	1.61355	1.09446e-08	Up
AT5G55420	pseudogenic_transcript	0.36547	0.62355	No	1.96184	0.0159805	Up	1.59637	0.105289	No
AT5G57735	ncRNA	-0.557627	0.474469	No	1.36127	0.12526	No	1.91889	0.0457147	Up
AT5G58595	snoRNA	-0.618494	0.0845902	No	1.15167	0.000276191	Up	1.77016	3.68464e-08	Up
AT5G58810	pseudogenic_transcript	0.457139	0.450718	No	1.791	0.0289987	Up	1.33387	0.0692336	No
AT5G59505	miRNA_primary_transcript	-1.34177	0.0542962	No	0.922454	0.153097	No	2.26423	0.00076694	Up
AT5G59630	pseudogenic_transcript	2.55138	0.00141218	Up	3.18231	6.64758e-05	Up	0.630937	0.325548	No
AT5G59732	antisense_lncRNA	1.01414	4.82801e-15	Up	1.3374	2.71242e-25	Up	0.323257	0.00844684	No
AT5G60022	antisense_lncRNA	1.40367	8.67446e-33	Up	0.143969	0.371561	No	-1.25971	1.77304e-25	Down
AT5G62162	miRNA_primary_transcript	0.463062	0.0284222	No	2.49637	1.71155e-43	Up	2.03331	2.18896e-32	Up
AT5G63195	antisense_lncRNA	-1.2924	0.0879644	No	0.405413	0.613504	No	1.69781	0.025691	Up
AT5G63941	pseudogenic_transcript	-1.26401	3.6915e-05	Down	1.08937	1.31741e-05	Up	2.35338	3.46918e-16	Up
AT5G64572	antisense_lncRNA	-0.990214	9.87001e-07	No	0.38769	0.0532248	No	1.3779	4.3001e-12	Up
AT5G66045	miRNA_primary_transcript	-0.457292	0.302617	No	1.21744	0.00050841	Up	1.67473	5.15691e-06	Up
AT5G66455	pseudogenic_transcript	-0.358991	0.118612	No	-1.4035	5.04721e-08	Down	-1.04451	8.5473e-05	Down
AT5G66558	antisense_lncRNA	-1.11587	2.82208e-22	Down	-0.430933	0.000136001	No	0.684936	4.36542e-08	No
AT5G66562	snoRNA	-0.786391	0.00307269	No	1.3056	5.94197e-10	Up	2.09199	9.30115e-19	Up
AT5G66564	snoRNA	-0.717117	1.77774e-09	No	0.837241	8.24881e-14	No	1.55436	9.573e-42	Up
AT5G66567	snoRNA	-0.986422	0.00182421	No	1.22076	1.00115e-06	Up	2.20718	1.95106e-14	Up
MIR156i	miRNA_primary_transcript	0.24927	0.746446	No	-2.04328	0.0172402	Down	-2.29254	0.00824746	Down
MIR1886	miRNA_primary_transcript	-1.86181	7.40774e-09	Down	-0.306614	0.320687	No	1.5552	3.83801e-06	Up
MIR1888a	miRNA_primary_transcript	0.112314	0.841974	No	-2.18359	0.000764266	Down	-2.2959	0.000408962	Down
MIR1888b	miRNA_primary_transcript	-1.37258	0.00987851	Down	0.683778	0.133061	No	2.05636	7.37607e-05	Up
MIR2112	miRNA_primary_transcript	0.933535	8.70303e-08	No	1.96599	2.57117e-33	Up	1.03245	1.04208e-12	Up
MIR3440b	miRNA_primary_transcript	-1.89874	0.0139303	Down	-0.521809	0.527591	No	1.37694	0.0811374	No
MIR3932b	miRNA_primary_transcript	-3.9528	5.00005e-103	Down	-2.82718	1.34291e-75	Down	1.12563	2.42033e-07	Up
MIR415	miRNA_primary_transcript	-0.678079	0.019629	No	0.551874	0.0363829	No	1.22995	6.29795e-06	Up
MIR4221	miRNA_primary_transcript	-2.5229	7.46157e-17	Down	-0.245826	0.339918	No	2.27707	2.1072e-13	Up
MIR4228	miRNA_primary_transcript	1.57772	8.82703e-21	Up	0.413448	0.0238134	No	-1.16427	7.32217e-12	Down
MIR4245	miRNA_primary_transcript	-2.3393	5.54943e-13	Down	-0.529568	0.0556159	No	1.80973	1.00153e-07	Up
MIR5012	miRNA_primary_transcript	-1.48935	2.01996e-06	Down	1.68179	7.0117e-13	Up	3.17114	1.37999e-27	Up
MIR5014a	miRNA_primary_transcript	0.583518	0.252975	No	4.65809	1.63161e-31	Up	4.07457	1.0076e-30	Up
MIR5014b	miRNA_primary_transcript	-0.959977	0.0304779	No	-3.37631	5.47507e-06	Down	-2.41634	0.000762366	Down
MIR5016	miRNA_primary_transcript	-1.84919	0.00277771	Down	0.604086	0.229671	No	2.45328	8.49002e-05	Up
MIR5020a	miRNA_primary_transcript	-3.311	1.18449e-05	Down	-2.0457	0.00466799	Down	1.2653	0.110624	No
MIR5020b	miRNA_primary_transcript	-3.8838	7.9059e-31	Down	-1.28821	0.00010898	Down	2.59559	2.76512e-14	Up
MIR5024	miRNA_primary_transcript	2.68063	6.40394e-62	Up	1.68368	1.54727e-22	Up	-0.996949	7.33855e-14	No
MIR5026	miRNA_primary_transcript	-3.72009	1.39072e-107	Down	-1.28949	6.36685e-18	Down	2.4306	1.37455e-44	Up
MIR5628	miRNA_primary_transcript	0.847581	0.187492	No	1.89595	0.00108494	Up	1.04837	0.0611929	No
MIR5629	miRNA_primary_transcript	-0.646211	9.67207e-05	No	2.50807	6.29738e-76	Up	3.15428	3.28994e-104	Up
MIR5632	miRNA_primary_transcript	-2.38966	3.08588e-08	Down	-0.644816	0.0815651	No	1.74484	0.000115044	Up
MIR5634	miRNA_primary_transcript	-1.2829	0.169023	No	-1.79682	0.0234997	Down	-0.513925	0.379143	No
MIR5635a	miRNA_primary_transcript	-1.00307	0.242724	No	1.77411	0.0322307	Up	2.77718	0.00121032	Up
MIR5636	miRNA_primary_transcript	0.620205	0.244774	No	3.32354	1.48065e-14	Up	2.70333	4.20821e-12	Up
MIR5637	miRNA_primary_transcript	-2.43432	6.45252e-05	Down	-0.761999	0.14368	No	1.67232	0.00800802	Up
MIR5638a	miRNA_primary_transcript	-1.5894	0.0259143	Down	0.314801	0.66157	No	1.9042	0.00686616	Up
MIR5640	miRNA_primary_transcript	-0.84059	0.00252105	No	0.728367	0.00225766	No	1.56896	1.55672e-09	Up
MIR5641	miRNA_primary_transcript	-2.03728	3.45344e-07	Down	-0.812394	0.0293173	No	1.22488	0.00480015	Up
MIR5647	miRNA_primary_transcript	-1.23698	0.0215958	Down	-0.951851	0.0896541	No	0.285134	0.692825	No
MIR5650	miRNA_primary_transcript	-0.390095	0.305058	No	-1.14654	0.00376193	Down	-0.756445	0.0697844	No
MIR5654	miRNA_primary_transcript	-1.75771	2.87928e-07	Down	0.817623	0.00178049	No	2.57533	9.52391e-15	Up
MIR5656	miRNA_primary_transcript	-3.20579	0.000876643	Down	-0.760045	0.224565	No	2.44575	0.00639258	Up
MIR5660	miRNA_primary_transcript	-1.33423	0.000576494	Down	-0.0121391	0.993915	No	1.32209	0.000920941	Up
MIR5661	miRNA_primary_transcript	0.456909	0.340682	No	-0.772706	0.156235	No	-1.22961	0.0160075	Down
MIR5664	miRNA_primary_transcript	2.19193	0.00142473	Up	1.39136	0.0216216	Up	-0.80057	0.236246	No
MIR5995b	miRNA_primary_transcript	-2.19331	3.68748e-05	Down	-1.27547	0.0102116	Down	0.917846	0.130214	No
MIR5996	miRNA_primary_transcript	-1.39611	0.00366456	Down	-0.621499	0.208179	No	0.774613	0.155662	No
MIR773b	miRNA_primary_transcript	-1.28749	0.000729348	Down	-0.480523	0.22616	No	0.806969	0.0562427	No
MIR8121	miRNA_primary_transcript	-2.50913	9.61458e-06	Down	0.278326	0.567993	No	2.78746	9.13055e-07	Up
MIR8166	miRNA_primary_transcript	-1.33505	1.52897e-12	Down	-0.0870453	0.702832	No	1.248	9.80776e-11	Up
MIR8179	miRNA_primary_transcript	-0.151263	0.795945	No	1.01504	0.0215555	Up	1.1663	0.00821643	Up
MIR833b	miRNA_primary_transcript	-1.38988	0.09048	No	0.769125	0.320247	No	2.15901	0.0119718	Up
MIR841b	miRNA_primary_transcript	-4.22584	8.33778e-66	Down	-3.38301	2.94595e-51	Down	0.842834	0.00520103	No

## Sheet: Table S2C novel lncRNA
Supplementary Table 2C: DE novel transcripts after exposure to 4 degrees
seqnames	start	end	width	strand	3h vs WT lfc	3h vs WT padj	3h vs WT de	Cold 12h vs WT lfc	Cold 12h vs WT padj	Cold 12h vs WT de	Cold 12h vs Cold 3h lfc	Cold 12h vs Cold 3h padj	Cold 12h vs Cold 3h de
1	25877800	25878724	925	+	-5.15164	7.63074e-05	Down	-5.00606	3.79126e-07	Down	0.145574	0.826949	No
1	18177050	18178149	1100	+	-5.00162	2.13731e-07	Down	-4.12635	9.9407e-13	Down	0.87527	0.357426	No
1	26476225	26476849	625	+	-4.89122	2.23601e-05	Down	-4.10762	4.13426e-05	Down	0.783591	0.393293	No
1	17719800	17720249	450	+	-4.64184	5.49919e-05	Down	-4.87452	1.75766e-05	Down	0	1	No
1	29993050	29994299	1250	+	-4.55673	3.48647e-10	Down	-4.11099	3.21609e-14	Down	0.445749	0.62359	No
1	17719800	17721649	1850	+	-4.46189	0.000433355	Down	-4.00602	1.53392e-06	Down	0.455869	0.622037	No
1	25957550	25958249	700	-	-4.22515	0.000143873	Down	-0.951187	0.0770284	No	3.27397	0.00250297	Up
1	10320000	10320599	600	-	-4.20618	0.00102124	Down	-1.73408	0.041016	Down	2.47209	0.0472133	Up
1	1418700	1419199	500	+	-4.15869	2.55533e-05	Down	-1.74301	7.6964e-05	Down	2.41567	0.0168471	Up
1	25890750	25891649	900	+	-4.10737	1.87378e-06	Down	-4.39391	2.02276e-07	Down	-0.286536	0.875334	No
1	28470475	28470999	525	+	-4.10526	0.000649215	Down	-1.80556	0.0196898	Down	2.2997	0.0434587	Up
1	30156800	30157449	650	+	-4.08244	2.19312e-14	Down	-4.26004	3.01909e-17	Down	-0.177598	0.899631	No
1	6389825	6390849	1025	-	-4.05336	0.000268495	Down	-2.92352	0.000832316	Down	1.12984	0.223768	No
1	23105475	23105999	525	+	-3.97052	0.000865918	Down	-4.18685	0.000322026	Down	0	1	No
1	17074550	17075849	1300	+	-3.96835	0.00128442	Down	-3.51316	0.0088062	Down	0.455189	0.733754	No
1	10721500	10721999	500	-	-3.92941	0.00130154	Down	-3.45089	0.00944776	Down	0.478521	0.729149	No
1	20099300	20100474	1175	-	-3.88144	0.00386044	Down	-2.76771	0.000483015	Down	1.11373	0.372086	No
1	13145450	13146699	1250	-	-3.86206	5.93599e-18	Down	-2.18199	4.37254e-17	Down	1.68007	0.0011299	Up
1	8152800	8153249	450	+	-3.8503	0.0017026	Down	-3.37058	0.0116372	Down	0.479721	0.730765	No
1	8153000	8153549	550	+	-3.83603	0.001143	Down	-2.22928	0.0113041	Down	1.60675	0.139495	No
1	9461225	9461499	275	+	-3.8	0.00400128	Down	-3.99661	0.00175402	Down	0	1	No
1	7507100	7507599	500	-	-3.75384	0.00324585	Down	-2.73488	0.020924	Down	1.01896	0.417353	No
1	18357900	18359249	1350	+	-3.74379	6.74125e-12	Down	-5.73883	3.75947e-09	Down	-1.99504	0.0461124	Down
1	9412100	9412549	450	+	-3.74187	0.00172016	Down	-1.85756	0.0346172	Down	1.88431	0.0940153	No
1	30239325	30239849	525	+	-3.69919	9.21844e-06	Down	-0.273896	0.527269	No	3.42529	6.12626e-05	Up
1	21341800	21342399	600	+	-3.69729	1.18644e-44	Down	-1.42784	9.64314e-17	Down	2.26945	7.47303e-16	Up
1	21342125	21342399	275	+	-3.67695	6.49017e-42	Down	-1.45452	3.0198e-15	Down	2.22243	1.69169e-14	Up
1	28470600	28470799	200	+	-3.67608	0.00412902	Down	-1.87866	0.0652764	No	1.79742	0.152342	No
1	4263600	4264349	750	+	-3.6413	0.00178153	Down	-1.78647	0.0344152	Down	1.85483	0.0906101	No
1	30156450	30157949	1500	+	-3.6378	3.45918e-22	Down	-4.2872	2.85786e-25	Down	-0.649399	0.326548	No
1	26475450	26476199	750	-	-3.63307	6.37808e-08	Down	-0.62979	0.0528089	No	3.00328	1.65876e-05	Up
1	25556900	25558449	1550	-	-3.61929	2.38423e-05	Down	-3.19653	1.05728e-06	Down	0.422766	0.677068	No
1	12359775	12360699	925	+	-3.6125	7.12838e-30	Down	-4.14019	1.5224e-35	Down	-0.527696	0.331725	No
1	26748725	26748999	275	-	-3.59049	0.011872	Down	-3.00793	0.0491715	Down	0.582557	0.744644	No
1	20803850	20804399	550	+	-3.51409	1.68443e-09	Down	-1.89489	3.38985e-08	Down	1.6192	0.0155323	Up
1	9480350	9481324	975	-	-3.51365	3.98561e-06	Down	-2.32653	1.90707e-06	Down	1.18712	0.180904	No
1	3774400	3775949	1550	-	-3.50212	1.44538e-30	Down	-1.82413	6.76393e-19	Down	1.67799	9.99475e-07	Up
1	4879950	4880699	750	+	-3.48691	2.99686e-05	Down	-4.10055	1.75061e-05	Down	-0.613638	0.645287	No
1	17074500	17075149	650	+	-3.47154	0.00534795	Down	-3.67365	0.00234606	Down	0	1	No
1	18358000	18358449	450	+	-3.43963	1.11363e-08	Down	-5.48321	1.00509e-05	Down	-2.04358	0.079238	No
1	7696900	7697649	750	-	-3.42877	0.000120593	Down	-2.8275	2.77499e-05	Down	0.601266	0.57149	No
1	3100650	3103274	2625	+	-3.41701	8.31739e-24	Down	-3.4646	1.40931e-27	Down	-0.0475912	0.958965	No
1	25876150	25876699	550	-	-3.41623	0.0112047	Down	-3.67133	0.00458119	Down	-0.255096	0.93047	No
1	16352700	16353249	550	+	-3.41539	1.7818e-07	Down	-2.67233	3.17553e-08	Down	0.743065	0.38938	No
1	5464500	5464999	500	-	-3.41324	0.00370273	Down	-1.57891	0.0910802	No	1.83432	0.100171	No
1	18010650	18010849	200	-	-3.41227	0.00526582	Down	-1.01616	0.27546	No	2.39611	0.0477651	Up
1	16837750	16838649	900	+	-3.39214	0.00139255	Down	-3.05483	0.000351211	Down	0.337309	0.754668	No
1	21626450	21626949	500	+	-3.36268	0.00321931	Down	-4.69174	8.06818e-05	Down	-1.32907	0.256756	No
1	26591875	26592324	450	+	-3.34512	0.00518022	Down	-0.427594	0.655668	No	2.91752	0.0160297	Up
1	27099450	27100049	600	-	-3.32625	0.00716495	Down	-2.31774	0.0465756	Down	1.00851	0.415189	No
1	25462250	25463849	1600	-	-3.27813	0.00181052	Down	-1.35477	0.0259427	Down	1.92336	0.0823176	No
1	21441450	21442499	1050	+	-3.26661	0.0122215	Down	-3.52195	0.0048737	Down	-0.255336	0.93047	No
1	6408675	6409324	650	-	-3.25701	0.00986258	Down	-1.37172	0.0289838	Down	1.88528	0.124245	No
1	20099800	20100249	450	-	-3.24337	0.0262967	Down	-2.96014	0.0114667	Down	0.28323	0.832084	No
1	27547250	27548624	1375	+	-3.20392	0.000337765	Down	-2.96385	5.85358e-05	Down	0.240063	0.828321	No
1	27777950	27778249	300	-	-3.18912	0.02548	Down	-2.06036	0.14262	No	1.12876	0.450245	No
1	24387075	24387324	250	-	-3.18523	0.0134057	Down	-1.2401	0.291157	No	1.94513	0.12652	No
1	12935875	12936399	525	+	-3.16007	0.00231486	Down	-2.01312	0.00366411	Down	1.14695	0.296661	No
1	25426650	25427149	500	-	-3.12441	0.00522631	Down	-1.30096	0.127956	No	1.82345	0.0899498	No
1	2266925	2267949	1025	+	-3.12101	7.40333e-05	Down	-5.0256	6.93168e-06	Down	-1.90459	0.0599485	No
1	10941200	10941599	400	+	-3.12041	0.00240443	Down	-0.822331	0.155316	No	2.29808	0.031264	Up
1	23706450	23707874	1425	+	-3.1181	8.81032e-05	Down	-2.63965	2.70995e-05	Down	0.478451	0.639478	No
1	4635550	4637449	1900	+	-3.10909	9.11081e-31	Down	-3.68477	2.00821e-38	Down	-0.575678	0.194469	No
1	27149000	27151249	2250	-	-3.10769	3.84481e-14	Down	-0.0205953	0.955716	No	3.0871	1.76076e-13	Up
1	8975375	8975749	375	-	-3.10257	2.93016e-15	Down	-1.76625	1.34805e-11	Down	1.33631	0.00434305	Up
1	12846600	12846849	250	+	-3.09633	0.0180377	Down	-2.52719	0.00645326	Down	0.569138	0.623599	No
1	26477800	26478099	300	+	-3.08991	0.0249112	Down	-3.28612	0.0131298	Down	0	1	No
1	8452775	8452999	225	+	-3.07406	0.00136341	Down	0.245501	0.588683	No	3.31956	0.000808794	Up
1	21745925	21746424	500	-	-3.05345	0.0103796	Down	-0.508442	0.608035	No	2.545	0.0350195	Up
1	2953050	2954649	1600	+	-3.05177	3.22727e-108	Down	-2.56448	8.77938e-108	Down	0.487284	0.00828135	No
1	26122100	26122999	900	-	-3.05154	8.76216e-06	Down	-2.69064	9.66084e-07	Down	0.360896	0.687104	No
1	20802500	20803099	600	+	-3.04241	0.039157	Down	-2.14961	0.0630321	No	0.892799	0.533155	No
1	8005050	8005299	250	-	-3.03721	0.0295218	Down	-3.23441	0.0156695	Down	0	1	No
1	575650	576199	550	-	-3.01922	0.0222691	Down	-1.66395	0.0331926	Down	1.35527	0.290028	No
1	5821750	5822299	550	+	-3.01592	0.00522631	Down	0.264613	0.737206	No	3.28053	0.00381593	Up
1	4242650	4243449	800	+	-3.0036	1.69206e-07	Down	-1.51115	7.60611e-05	Down	1.49245	0.0239498	Up
1	5002875	5003349	475	+	-2.99998	0.0167493	Down	-2.48701	0.0674974	No	0.512963	0.737524	No
1	11972100	11972449	350	+	-2.9923	0.0136096	Down	-3.19453	0.0066536	Down	0	1	No
1	25443250	25443449	200	-	-2.99182	0.0125268	Down	-1.58732	0.134578	No	1.4045	0.236292	No
1	21035800	21036049	250	-	-2.9866	0.0345978	Down	-2.39286	0.11574	No	0.593741	0.743104	No
1	568750	570249	1500	-	-2.97829	0.00616109	Down	-3.24871	0.00204089	Down	-0.270422	0.902251	No
1	29361800	29362049	250	+	-2.97485	0.0196682	Down	-1.88422	0.122873	No	1.09064	0.414666	No
1	27402150	27402399	250	+	-2.9724	0.0293752	Down	-3.17011	0.0155441	Down	0	1	No
1	26555200	26555399	200	+	-2.96326	0.00350128	Down	1.09979	0.0305526	Up	4.06305	9.69909e-05	Up
1	5345525	5346649	1125	+	-2.95728	0.000693028	Down	-2.2907	0.000903813	Down	0.666578	0.557224	No
1	18648750	18649249	500	-	-2.95223	0.00668803	Down	-1.30209	0.061039	No	1.65015	0.156811	No
1	23871025	23871374	350	-	-2.9483	0.016346	Down	-0.134129	0.920282	No	2.81417	0.0263802	Up
1	26352450	26353549	1100	+	-2.94485	0.0226577	Down	-1.45549	0.0549734	No	1.48936	0.236704	No
1	19453900	19454099	200	+	-2.93475	0.0354667	Down	-2.34991	0.117633	No	0.584841	0.743583	No
1	23706900	23707549	650	+	-2.92759	0.00102243	Down	-2.48659	0.000371514	Down	0.440999	0.681437	No
1	27151900	27152599	700	-	-2.92018	0.0221256	Down	-2.38854	0.00909128	Down	0.531641	0.6279	No
1	4523350	4523649	300	-	-2.91436	0.0133752	Down	-3.12138	0.0064534	Down	0	1	No
1	10721800	10721999	200	-	-2.91117	0.0220782	Down	-3.10653	0.0114075	Down	0	1	No
1	26591900	26592099	200	+	-2.90623	0.0245655	Down	-0.463643	0.716289	No	2.44259	0.0648021	No
1	10721500	10723549	2050	-	-2.89939	2.94716e-05	Down	-1.19755	0.00571239	Down	1.70184	0.0263583	Up
1	9340250	9340549	300	+	-2.89508	0.035916	Down	-1.27792	0.329997	No	1.61716	0.25642	No
1	27990400	27990899	500	-	-2.88773	0.0214721	Down	-1.82232	0.133547	No	1.06541	0.413868	No
1	17065250	17065999	750	-	-2.8717	0.0348129	Down	-1.68219	0.0555695	No	1.18951	0.374929	No
1	26745650	26745999	350	-	-2.86492	0.00818988	Down	-1.84403	0.0173554	Down	1.02088	0.390048	No
1	30219650	30219949	300	-	-2.85496	0.0154745	Down	-0.317744	0.767113	No	2.53722	0.0359252	Up
1	9404875	9405249	375	+	-2.85448	0.014454	Down	-2.3835	0.0635639	No	0.470974	0.73174	No
1	26211400	26211999	600	+	-2.85399	0.0378015	Down	-1.43896	0.0995947	No	1.41504	0.301094	No
1	25230950	25231899	950	-	-2.84582	2.0216e-05	Down	-2.20776	2.02834e-05	Down	0.63806	0.465525	No
1	20667850	20668699	850	+	-2.83978	0.0201669	Down	-1.79174	0.126688	No	1.04805	0.41102	No
1	24915850	24916474	625	+	-2.83757	0.00130186	Down	-3.8922	0.00145125	Down	-1.05463	0.40339	No
1	27152850	27153299	450	+	-2.83462	0.00899402	Down	-1.02582	0.236774	No	1.8088	0.0883625	No
1	24686850	24687199	350	+	-2.83	0.0277022	Down	-1.72151	0.167014	No	1.10849	0.413868	No
1	9625100	9625899	800	-	-2.82045	0.0102106	Down	-2.39985	0.0500538	No	0.4206	0.728097	No
1	9456750	9457399	650	+	-2.81904	6.31461e-22	Down	-1.78626	1.06259e-13	Down	1.03278	0.00338558	Up
1	7139350	7139949	600	-	-2.81411	0.0217834	Down	-3.01707	0.0108792	Down	0	1	No
1	11330300	11330649	350	+	-2.79357	0.0249112	Down	-1.38558	0.241368	No	1.40799	0.258065	No
1	11190300	11190699	400	-	-2.79233	0.0126907	Down	-3.00791	0.00612029	Down	0	1	No
1	1144100	1144899	800	+	-2.79039	0.0128472	Down	-2.68329	0.00570198	Down	0.107108	0.927865	No
1	5003100	5003349	250	+	-2.77925	0.0384728	Down	-2.22835	0.120915	No	0.550901	0.746707	No
1	8311500	8313649	2150	+	-2.77899	5.08351e-15	Down	-3.07392	1.50877e-18	Down	-0.294922	0.632492	No
1	5451325	5452474	1150	-	-2.77341	2.124e-06	Down	-2.07002	5.14978e-06	Down	0.703385	0.354216	No
1	28870750	28870999	250	+	-2.7635	0.0373153	Down	-0.934393	0.464887	No	1.82911	0.178537	No
1	7108300	7108599	300	+	-2.75305	0.0428344	Down	-1.82095	0.0502674	No	0.932104	0.482951	No
1	7566400	7567099	700	+	-2.74872	0.00862772	Down	-1.91667	0.0108752	Down	0.832056	0.46697	No
1	555350	555949	600	+	-2.74594	1.42817e-06	Down	-0.931222	0.018215	No	1.81472	0.00401799	Up
1	11971650	11972699	1050	+	-2.74392	0.0404666	Down	-3.63777	0.00129487	Down	-0.893848	0.558505	No
1	16352600	16353949	1350	+	-2.74095	2.35035e-09	Down	-2.82562	3.81854e-11	Down	-0.0846751	0.934027	No
1	1362650	1363399	750	+	-2.72363	0.0354307	Down	-2.97226	0.0166011	Down	-0.248627	0.93047	No
1	6684775	6686874	2100	-	-2.7168	4.80003e-10	Down	-3.04702	1.66955e-12	Down	-0.330217	0.683056	No
1	17829900	17830349	450	+	-2.71429	0.0365825	Down	-0.857104	0.487088	No	1.85719	0.163596	No
1	28870800	28871249	450	+	-2.71378	0.035702	Down	-0.162374	0.916874	No	2.5514	0.0568139	No
1	2410100	2410399	300	+	-2.70303	0.0473019	Down	0.632855	0.338778	No	3.33589	0.0192251	Up
1	18542625	18543799	1175	-	-2.69617	3.99837e-13	Down	-2.9124	3.80606e-16	Down	-0.216226	0.755969	No
1	23522550	23523149	600	-	-2.69612	0.0356881	Down	-0.738599	0.338968	No	1.95752	0.130669	No
1	6342100	6342499	400	+	-2.69242	0.0296432	Down	-0.256962	0.840002	No	2.43546	0.0566364	No
1	22429275	22430249	975	+	-2.68369	0.00399112	Down	-4.82795	6.99349e-05	Down	-2.14427	0.0678406	No
1	1883000	1883699	700	-	-2.67919	0.0235938	Down	-1.6841	0.145633	No	0.995091	0.412945	No
1	27434500	27435274	775	-	-2.67324	0.000660223	Down	-2.73571	0.000118991	Down	-0.0624663	1	No
1	8985275	8985624	350	+	-2.66807	0.0340857	Down	-2.86563	0.0181727	Down	0	1	No
1	18599100	18599349	250	-	-2.66645	0.000144489	Down	-0.85683	0.0955899	No	1.80962	0.0180663	Up
1	23111700	23112549	850	-	-2.66379	0.00220005	Down	-3.25146	0.000399267	Down	-0.587676	0.66875	No
1	23100425	23101424	1000	+	-2.66113	1.11859e-07	Down	-3.51987	1.41554e-09	Down	-0.85874	0.305555	No
1	4882650	4883399	750	+	-2.65246	0.0125668	Down	-2.02834	0.0115737	Down	0.624122	0.602061	No
1	4092750	4093049	300	+	-2.64872	0.0308461	Down	-1.20371	0.296397	No	1.44502	0.247231	No
1	6822900	6823549	650	+	-2.64206	1.27691e-12	Down	-1.83242	7.19579e-11	Down	0.809642	0.0949334	No
1	22181650	22181999	350	+	-2.63936	0.0496382	Down	1.64739	0.0694749	No	4.28675	0.00271708	Up
1	14019000	14019199	200	-	-2.61262	6.85619e-06	Down	0.019089	0.977605	No	2.63171	9.32513e-06	Up
1	11768125	11768799	675	-	-2.61229	4.46598e-09	Down	-1.64861	1.01203e-06	Down	0.963677	0.083946	No
1	29730200	29730399	200	+	-2.60183	0.0415727	Down	-0.363232	0.787685	No	2.2386	0.0894372	No
1	6561050	6562399	1350	+	-2.58769	1.06236e-12	Down	-2.65165	7.00659e-15	Down	-0.063961	0.939713	No
1	17008350	17008599	250	-	-2.5811	8.82149e-13	Down	-0.600789	0.0332681	No	1.98031	2.78443e-07	Up
1	9479850	9483249	3400	-	-2.58075	2.82891e-33	Down	-1.11833	6.47749e-13	Down	1.46242	9.16075e-10	Up
1	7834750	7835149	400	+	-2.57673	0.0377727	Down	-1.15821	0.336153	No	1.41853	0.261519	No
1	20447100	20448199	1100	-	-2.57469	9.90447e-32	Down	-2.2403	1.95695e-32	Down	0.334394	0.310043	No
1	28553575	28556674	3100	+	-2.5734	3.27932e-17	Down	-2.05242	2.02065e-16	Down	0.520981	0.227828	No
1	22581300	22581899	600	-	-2.55468	0.00674037	Down	-2.83745	0.00184763	Down	-0.282776	0.877203	No
1	25879925	25881624	1700	-	-2.55231	1.28012e-22	Down	-2.30282	7.57754e-24	Down	0.249493	0.550366	No
1	25880650	25881499	850	-	-2.53443	2.9154e-17	Down	-2.51582	5.2707e-20	Down	0.018605	0.974322	No
1	23668150	23669249	1100	+	-2.51584	2.57725e-10	Down	-1.20374	1.83232e-05	Down	1.31209	0.00501155	Up
1	22059000	22059574	575	-	-2.50736	0.0111796	Down	-2.04291	0.0132702	Down	0.464448	0.698031	No
1	27303700	27304649	950	-	-2.49795	4.73579e-06	Down	-0.728921	0.0443411	No	1.76903	0.00330486	Up
1	10305550	10307099	1550	+	-2.49581	9.01018e-10	Down	-1.08916	0.000591879	Down	1.40665	0.00261583	Up
1	27159050	27160049	1000	-	-2.49457	3.41587e-07	Down	-1.37504	0.00021942	Down	1.11952	0.0568349	No
1	19102150	19103699	1550	+	-2.4882	0.0282842	Down	-1.63423	0.0671393	No	0.85397	0.49677	No
1	11216300	11217899	1600	+	-2.4634	1.40223e-10	Down	-2.57044	1.73664e-12	Down	-0.107034	0.897465	No
1	27324650	27324949	300	+	-2.46248	0.0179456	Down	-0.0440113	0.960517	No	2.41847	0.0257398	Up
1	30303250	30303599	350	+	-2.43689	0.00319725	Down	-1.21244	0.0413881	Down	1.22445	0.195975	No
1	2036675	2037474	800	-	-2.42836	0.000188557	Down	-0.595379	0.195607	No	1.83298	0.00978181	Up
1	5345600	5346099	500	+	-2.41638	0.0201316	Down	-1.91828	0.0269563	Down	0.498097	0.705171	No
1	1466000	1466199	200	+	-2.41558	1.21927e-06	Down	0.573823	0.0821036	No	2.9894	1.76802e-09	Up
1	11929050	11929399	350	-	-2.41352	0.0459464	Down	-0.958537	0.412968	No	1.45499	0.245394	No
1	27436350	27436749	400	-	-2.41301	0.025518	Down	-1.99127	0.098343	No	0.421739	0.731385	No
1	9455650	9458199	2550	+	-2.40967	5.05358e-23	Down	-1.6652	5.73041e-15	Down	0.744468	0.0136243	No
1	11006500	11006699	200	-	-2.40565	5.42728e-11	Down	0.00364997	0.994165	No	2.4093	1.48582e-10	Up
1	19821200	19822274	1075	+	-2.40408	9.85221e-09	Down	-0.392001	0.294625	No	2.01208	5.40286e-06	Up
1	10473550	10474099	550	+	-2.40045	1.53175e-07	Down	-2.3398	1.18357e-08	Down	0.0606498	0.938197	No
1	10025400	10025949	550	-	-2.39839	0.0466917	Down	-0.170044	0.898458	No	2.22835	0.0773128	No
1	30303100	30303949	850	+	-2.39138	5.90918e-05	Down	-1.66744	0.000299388	Down	0.723942	0.349935	No
1	9482250	9482999	750	-	-2.38699	6.16286e-25	Down	-0.993339	1.28116e-08	No	1.39365	6.77763e-08	Up
1	18802300	18803449	1150	-	-2.37393	5.08916e-06	Down	-0.73445	0.06482	No	1.63948	0.00449678	Up
1	25876250	25877099	850	-	-2.36826	0.0135435	Down	-2.4368	0.00672153	Down	-0.0685409	0.997176	No
1	26093125	26093949	825	-	-2.36722	0.0116489	Down	-2.10911	0.00775006	Down	0.258107	0.827921	No
1	8975250	8975599	350	+	-2.34402	0.0318089	Down	-1.46653	0.0681678	No	0.877491	0.473651	No
1	347125	348299	1175	-	-2.33829	0.0102225	Down	-1.27279	0.0551854	No	1.0655	0.299749	No
1	21017650	21018199	550	-	-2.33499	0.0282274	Down	-1.44399	0.173648	No	0.890996	0.403636	No
1	11129150	11129799	650	+	-2.33414	0.0155876	Down	-1.83931	0.0177916	Down	0.49483	0.684503	No
1	18365850	18366099	250	+	-2.33302	0.0416131	Down	-0.972491	0.382754	No	1.36053	0.245321	No
1	18321500	18323099	1600	+	-2.31954	1.15803e-12	Down	-0.349915	0.140755	No	1.96962	1.26585e-08	Up
1	22095250	22096349	1100	+	-2.31378	6.42152e-11	Down	-1.77075	1.87611e-09	Down	0.543029	0.26687	No
1	7704900	7705149	250	+	-2.3071	0.0472773	Down	-2.18428	0.0312312	Down	0.122817	0.926733	No
1	896750	897399	650	+	-2.30412	0.044786	Down	0.187697	0.832229	No	2.49182	0.0360944	Up
1	6408450	6410349	1900	-	-2.3034	0.000231367	Down	-1.41654	0.00240399	Down	0.886856	0.251174	No
1	22699500	22699899	400	-	-2.29947	0.000633637	Down	-1.89274	0.00103764	Down	0.406729	0.670364	No
1	19821400	19821749	350	+	-2.28786	6.67125e-08	Down	-0.612221	0.0726959	No	1.67564	0.000293109	Up
1	28881950	28882199	250	-	-2.28784	0.0404194	Down	0.648974	0.395053	No	2.93682	0.0106746	Up
1	19916300	19916799	500	+	-2.2819	0.0351802	Down	-3.02835	0.0158863	Down	-0.746448	0.61446	No
1	28517200	28519699	2500	-	-2.27739	4.40429e-10	Down	-1.98078	1.10289e-09	Down	0.296608	0.595836	No
1	4636850	4637549	700	+	-2.27576	7.52511e-08	Down	-3.47122	2.09972e-12	Down	-1.19547	0.0628697	No
1	6561350	6561649	300	+	-2.27222	1.66522e-06	Down	-3.15892	5.05482e-09	Down	-0.886701	0.2515	No
1	21611750	21613449	1700	+	-2.27119	4.61995e-05	Down	0.305493	0.452265	No	2.57668	5.48192e-06	Up
1	225975	226974	1000	+	-2.26133	0.00182012	Down	-2.21606	0.000674078	Down	0.0452742	0.959791	No
1	30219750	30220349	600	-	-2.2597	0.0405433	Down	-0.90465	0.270164	No	1.35505	0.254361	No
1	28366400	28366699	300	-	-2.25602	3.47112e-06	Down	0.102364	0.797516	No	2.35839	2.44771e-06	Up
1	17560450	17560699	250	-	-2.22763	4.48163e-17	Down	-0.412877	0.0819489	No	1.81475	7.80441e-11	Up
1	1957675	1958474	800	-	-2.22137	0.0441729	Down	-1.55057	0.0714915	No	0.670808	0.594844	No
1	29147200	29147599	400	+	-2.21176	0.0413688	Down	-2.48387	0.0175969	Down	-0.272103	0.901471	No
1	4523125	4523774	650	+	-2.20338	0.0294942	Down	-2.47096	0.0108333	Down	-0.26758	0.887441	No
1	1017225	1017774	550	-	-2.18574	0.0124289	Down	-1.84192	0.0133537	Down	0.343817	0.761076	No
1	7815100	7815749	650	+	-2.18421	0.0480045	Down	-2.0761	0.0300167	Down	0.108111	0.925359	No
1	401400	401999	600	+	-2.17807	0.00626673	Down	-1.52063	0.0197282	Down	0.657432	0.513241	No
1	9343400	9344899	1500	-	-2.17241	0.0418621	Down	0.295632	0.661132	No	2.46804	0.026212	Up
1	3774525	3775049	525	-	-2.1711	3.12625e-10	Down	-0.432006	0.104246	No	1.7391	2.84228e-06	Up
1	8182000	8182399	400	+	-2.1408	0.00312806	Down	-0.976968	0.0779803	No	1.16383	0.167451	No
1	24385550	24387349	1800	-	-2.13963	4.24844e-06	Down	-1.89705	4.3434e-06	Down	0.242581	0.73512	No
1	5061950	5063049	1100	+	-2.12546	6.12951e-10	Down	-2.72372	6.61366e-15	Down	-0.598265	0.228613	No
1	28787200	28788374	1175	-	-2.12089	0.00332774	Down	-0.891289	0.111752	No	1.2296	0.136593	No
1	25736650	25737999	1350	+	-2.11326	5.13156e-06	Down	-0.229795	0.537464	No	1.88347	0.000135778	Up
1	22443875	22444349	475	-	-2.09815	0.010726	Down	-2.1817	0.00391624	Down	-0.0835492	0.971705	No
1	25464050	25467249	3200	-	-2.08571	8.74477e-06	Down	-0.99047	0.0102766	No	1.09524	0.0479368	Up
1	2409900	2410349	450	+	-2.08437	0.035587	Down	0.357461	0.585286	No	2.44183	0.0162797	Up
1	5091200	5091499	300	-	-2.0834	0.0223401	Down	-1.43475	0.0579457	No	0.648652	0.569704	No
1	4154150	4154899	750	-	-2.07403	0.000345069	Down	-2.38551	2.2357e-05	Down	-0.311478	0.752497	No
1	20431150	20431699	550	-	-2.05464	0.00049986	Down	-1.7012	0.00118135	Down	0.353432	0.672914	No
1	6267750	6268624	875	+	-2.05146	8.07177e-05	Down	-2.6069	1.22131e-06	Down	-0.555442	0.519694	No
1	25465350	25466799	1450	-	-2.02931	0.00136401	Down	-1.73068	0.00205981	Down	0.298637	0.7445	No
1	1435250	1437899	2650	+	-2.02418	1.03731e-21	Down	-2.64747	1.50401e-32	Down	-0.623285	0.0519649	No
1	21887825	21888624	800	-	-2.01909	0.000634169	Down	-2.64264	2.13913e-05	Down	-0.623547	0.518745	No
1	16413700	16414249	550	+	-2.01906	0.00818988	Down	-2.139	0.00256363	Down	-0.119941	0.940762	No
1	5448700	5452449	3750	-	-2.011	1.68027e-07	Down	-2.43196	2.18116e-10	Down	-0.420957	0.493811	No
1	17484800	17485649	850	-	-2.00208	7.71038e-08	Down	-2.00865	3.47509e-09	Down	-0.00657379	1	No
1	23100450	23100649	200	+	-1.99419	0.00465046	Down	-3.35521	0.000559777	Down	-1.36101	0.222048	No
1	16341800	16342374	575	-	-1.98971	0.0466164	Down	-0.390262	0.63194	No	1.59944	0.139275	No
1	24609250	24609849	600	+	-1.98306	0.0115136	Down	-3.41901	0.00102605	Down	-1.43595	0.233046	No
1	25526950	25527524	575	-	-1.98207	0.000187261	Down	-1.49689	0.000745892	Down	0.485186	0.513939	No
1	24385450	24386399	950	-	-1.97982	2.75902e-05	Down	-2.09285	2.38747e-06	Down	-0.113027	0.912095	No
1	12287600	12288274	675	+	-1.97901	0.0332434	Down	-1.7579	0.0368838	Down	0.221114	0.880435	No
1	30357575	30359499	1925	-	-1.97721	2.43596e-12	Down	-1.96108	3.40265e-14	Down	0.016134	0.980118	No
1	7704350	7705374	1025	+	-1.97378	0.00736282	Down	-2.66361	0.000554468	Down	-0.689825	0.540285	No
1	1028600	1029199	600	+	-1.96047	0.0217839	Down	-1.87106	0.0151004	Down	0.0894128	0.936597	No
1	21629650	21630549	900	+	-1.96024	0.0484827	Down	-4.18159	0.00057044	Down	-2.22135	0.0681848	No
1	5786400	5787099	700	+	-1.94671	0.00458315	Down	-0.752393	0.159661	No	1.19431	0.131467	No
1	28339525	28339999	475	+	-1.94503	0.0307893	Down	-0.11055	0.878935	No	1.83448	0.0548559	No
1	10473550	10474949	1400	+	-1.93958	1.27779e-06	Down	-1.98933	7.58768e-08	Down	-0.0497545	0.958965	No
1	4153250	4154899	1650	-	-1.93095	0.000454528	Down	-2.34124	1.63218e-05	Down	-0.410285	0.646008	No
1	7531650	7532749	1100	+	-1.93036	0.0314172	Down	-2.87684	0.00568806	Down	-0.946483	0.466426	No
1	29911250	29911849	600	+	-1.92771	0.0388756	Down	1.05811	0.0582707	No	2.98583	0.00159074	Up
1	8312300	8313199	900	+	-1.92707	3.19927e-07	Down	-2.75809	1.3824e-11	Down	-0.831023	0.145438	No
1	10722800	10723399	600	-	-1.92484	0.00952458	Down	-0.505323	0.366613	No	1.41952	0.0832473	No
1	17485050	17485449	400	-	-1.89311	9.89995e-06	Down	-2.21565	1.17104e-07	Down	-0.322535	0.662922	No
1	9337350	9337899	550	+	-1.88985	0.0304276	Down	-0.737884	0.321782	No	1.15197	0.245618	No
1	21341650	21341999	350	-	-1.8774	1.80178e-24	Down	0.328207	0.0502717	No	2.2056	1.02117e-32	Up
1	3774550	3775149	600	+	-1.86156	2.30601e-08	Down	-0.227543	0.459524	No	1.63402	3.74119e-06	Up
1	9886200	9886899	700	+	-1.85767	8.18918e-08	Down	-0.430776	0.12658	No	1.42689	0.000178338	Up
1	8006300	8007249	950	-	-1.85586	0.000117983	Down	-1.47211	0.000435519	Down	0.383751	0.582082	No
1	25047650	25049799	2150	+	-1.84908	5.49558e-08	Down	-0.21541	0.44435	No	1.63367	6.99508e-06	Up
1	1523900	1524199	300	+	-1.84736	0.000770124	Down	-1.55316	0.00114769	Down	0.294205	0.717087	No
1	10306000	10306199	200	+	-1.84113	0.00127926	Down	-1.05893	0.0274173	Down	0.782199	0.273977	No
1	652900	653499	600	+	-1.84088	0.000288486	Down	0.122774	0.770224	No	1.96365	0.000188113	Up
1	9285050	9286949	1900	+	-1.84038	2.08369e-08	Down	-0.306727	0.245493	No	1.53366	1.57305e-05	Up
1	28365650	28367899	2250	-	-1.8368	9.44007e-13	Down	0.376749	0.0487398	No	2.21355	1.46789e-17	Up
1	27717100	27717749	650	+	-1.82241	0.0017282	Down	-0.770594	0.122926	No	1.05182	0.12201	No
1	19305100	19306549	1450	-	-1.81067	2.22224e-09	Down	-0.968997	0.00012887	No	0.841668	0.0221027	No
1	9285600	9285999	400	+	-1.80477	0.000241441	Down	-0.493513	0.194059	No	1.31125	0.0178337	Up
1	2438600	2440399	1800	-	-1.80286	0.00244175	Down	-2.10918	0.000248799	Down	-0.306318	0.760994	No
1	30302650	30304749	2100	+	-1.80247	0.000126105	Down	-1.49619	0.000215564	Down	0.306284	0.663298	No
1	10650750	10651649	900	-	-1.79913	0.000905869	Down	0.309751	0.445734	No	2.10888	0.000140031	Up
1	9410200	9411549	1350	+	-1.79771	0.00291683	Down	-0.0422686	0.935215	No	1.75544	0.00622401	Up
1	23351800	23352674	875	+	-1.79754	0.049063	Down	0.595911	0.352726	No	2.39345	0.00942641	Up
1	9044525	9045549	1025	+	-1.78752	0.0369404	Down	-1.24261	0.0888505	No	0.544915	0.624131	No
1	18163500	18164499	1000	-	-1.78493	4.98879e-10	Down	-1.39161	2.71424e-08	Down	0.393324	0.333196	No
1	25464950	25465749	800	-	-1.77875	0.0117866	Down	-0.145059	0.820747	No	1.63369	0.0306688	Up
1	9172800	9173199	400	-	-1.77811	0.000352687	Down	-3.34159	1.00027e-08	Down	-1.56348	0.0253048	Down
1	10906050	10907749	1700	+	-1.7777	0.00128258	Down	-1.59304	0.00122086	Down	0.184661	0.835201	No
1	21035600	21036649	1050	-	-1.7708	0.0394358	Down	-1.48584	0.0464983	Down	0.28496	0.819026	No
1	4158400	4159099	700	-	-1.7704	0.000175504	Down	-1.27666	0.00224076	Down	0.493745	0.439304	No
1	17252900	17253799	900	-	-1.75482	0.00318651	Down	0.550675	0.200509	No	2.3055	0.000107159	Up
[truncated: 4,907 more rows]

## Sheet: Table S3 Primers
Supplementary table 3: Primers used in this study
[truncated: 18 more rows]

[truncated: 2 more sheets: Table S4 ISI, Table S5 Pormoter-proximal SI]
